# Supplementary material for: DGW1, encoding an hnRNP‐like RNA binding protein, positively regulates grain size and weight by interacting with GW6 mRNA
Source: Plant Biotechnol J. 2023 Oct 20;22(2):512–26. doi: 10.1111/pbi.14202 (PMC10826988; doi:10.1111/pbi.14202)
Supplement: Supplementary file 2 — Table S1 Differentially expressed genes between the ZH11 and KO based on RNA‐seq. [file PBI-22-512-s005.xlsx]

## Sheet: Sheet1
Gene Id	ZH11_1_fpkm	ZH11_2_fpkm	ZH11_3_fpkm	KO_1_fpkm	KO_2_fpkm	KO_3_fpkm	log2(fc)	PValue	FDR	Symbol	Description	KEGG_A_class	KEGG_B_class	Pathway	K_ID	GO Component	GO Function	GO Process
Os06g0160000	2.55	13.54	0.88	0	0	0	-12.4657	0.000251317	0.00370552	-	Hypothetical protein	-	-	-	-	-	-	-
Os09g0323150	0.59	1.07	6.04	0	0	0	-11.3257	1.31e-05	0.000302784	-	Hypothetical protein	-	-	-	-	-	-	-
Os04g0481600	0.42	2.1	1.4	0	0	0	-10.3517	4.32e-08	1.95e-06	OsWD40-101	WD-40 repeat containing protein	-	-	-	-	GO:0005886//plasma membrane	GO:0005515//protein binding	-
Os02g0795200	0.81	1.06	1.37	0	0	0	-10.0768	3.4e-07	1.2e-05	-	Conserved hypothetical protein	-	-	-	-	-	-	GO:0008356//asymmetric cell division
MSTRG.19083	0.44	0.93	1.08	0	0	0	-9.6736	2.63e-05	0.000547299	APS1	Os05g0188900 [Oryza sativa Japonica Group]	-	-	-	-	GO:0031090//organelle membrane;GO:0043231//intracellular membrane-bounded organelle;GO:0044444//cytoplasmic part	GO:0016787//hydrolase activity	GO:0008152//metabolic process
Os01g0224200	0.35	1.2	0.65	0	0	0	-9.51833	0.000565627	0.00714318	-	Hypothetical conserved gene	-	-	-	-	-	-	GO:0010020//chloroplast fission
Os04g0520800	0.88	0.48	0.62	0	0	0	-9.36632	0.00159674	0.0167188	-	Hypothetical conserved gene	-	-	-	-	-	-	-
Os02g0618000	0.72	0.69	0.51	0	0	0	-9.32193	0.00537284	0.0444958	-	Non-protein coding transcript	-	-	-	-	-	-	-
Os03g0750900	0.71	0.91	0.22	0	0	0	-9.26053	0.00376697	0.0337257	-	Conserved hypothetical protein	-	-	-	-	-	-	-
Os03g0636700	0.4	0.81	0.53	0	0	0	-9.17991	4.94e-05	0.000941416	-	IQ calmodulin-binding region domain containing protein	-	-	-	-	-	GO:0005515//protein binding	-
Os09g0259200	0.95	0.45	0.17	0	0	0	-9.03159	0.00264494	0.0253694	OsSWEET7d	Similar to seven-transmembrane-domain protein 1	-	-	-	-	GO:0016020//membrane;GO:0016021//integral component of membrane	GO:0051119//sugar transmembrane transporter activity	GO:0008643//carbohydrate transport
MSTRG.1828	0.97	0.43	0.15	0	0	0	-9.01309	0.000113587	0.00189938	--	Os06g0726600, partial [Oryza sativa Japonica Group]	-	-	-	-	-	-	-
Os01g0306100	0.22	0.89	0.38	0	0	0	-8.95613	0.00203207	0.0205224	-	Plant specific eukaryotic initiation factor 4B family protein	-	-	-	-	-	GO:0003729//mRNA binding;GO:0003743//translation initiation factor activity	GO:0006413//translational initiation
Os08g0114200	0.22	0.61	0.44	0	0	0	-8.72565	7.04e-05	0.00126287	OsGH9B16	Similar to CEL5=CELLULASE 5 (Fragment)	-	-	-	-	GO:0005576//extracellular region	GO:0003824//catalytic activity;GO:0004553//hydrolase activity, hydrolyzing O-glycosyl compounds;GO:0008810//cellulase activity;GO:0016787//hydrolase activity;GO:0016798//hydrolase activity, acting on glycosyl bonds	GO:0000272//polysaccharide catabolic process;GO:0005975//carbohydrate metabolic process;GO:0008152//metabolic process;GO:0030245//cellulose catabolic process;GO:0071555//cell wall organization
Os04g0536300	0.05	0.92	0.11	0	0	0	-8.49185	0.0044227	0.038218	YAB5	Transcription factor with zinc finger domain and helix-loop-helix domain (YABBY domain), Leaf developmen	-	-	-	-	GO:0005634//nucleus	GO:0046872//metal ion binding	GO:0007275//multicellular organism development;GO:0009944//polarity specification of adaxial/abaxial axis;GO:0010154//fruit development;GO:0010158//abaxial cell fate specification;GO:0030154//cell differentiation;GO:0045165//cell fate commitment;GO:1902183//regulation of shoot apical meristem development;GO:2000024//regulation of leaf development
Os04g0653600	0.15	0.43	0.23	0	0	0	-8.07682	0.000662878	0.0081559	OsPLT1	Similar to AINTEGUMENTA-like protein	-	-	-	-	GO:0005634//nucleus	GO:0003677//DNA binding;GO:0003700//DNA-binding transcription factor activity	GO:0006355//regulation of transcription, DNA-templated
Os04g0528651	0.15	0.07	0.56	0	0	0	-8.02237	0.000782801	0.00933015	-	Hypothetical protein	-	-	-	-	-	-	-
Os01g0327500	3.36	8.86	2.04	0	0.09	0.09	-6.30783	9.69e-08	4e-06	-	Conserved hypothetical protein	-	-	-	-	-	-	-
Os09g0286300	0.31	0.66	0.93	0	0.03	0	-5.98489	2.04e-05	0.000441741	-	Hypothetical conserved gene	-	-	-	-	GO:0005737//cytoplasm;GO:0005813//centrosome;GO:0005880//nuclear microtubule	GO:0008017//microtubule binding	GO:0007098//centrosome cycle;GO:0051225//spindle assembly
Os06g0121300	0.66	1.67	1.21	0	0.06	0	-5.88264	5.39e-05	0.00101029	-	Conserved hypothetical protein	-	-	-	-	GO:0016020//membrane;GO:0016021//integral component of membrane	-	-
Os06g0121650	0.66	1.67	1.21	0	0.06	0	-5.88264	5.39e-05	0.00101029	-	Conserved hypothetical protein	-	-	-	-	GO:0016020//membrane;GO:0016021//integral component of membrane	-	-
Os08g0112900	0.3	2.01	0.64	0.05	0	0	-5.88264	5.92e-05	0.00109003	OsGELP95	Lipase, GDSL domain containing protein	-	-	-	-	-	GO:0016788//hydrolase activity, acting on ester bonds	-
Os12g0234800	0.84	0.78	1.07	0	0	0.05	-5.74953	6.69e-05	0.00121027	-	Hypothetical conserved gene	-	-	-	-	-	-	-
Os04g0498900	3.35	7.61	6.7	0.05	0.14	0.14	-5.74188	1.66e-18	3.9e-16	-	Similar to N-acetyltransferase ESCO1	-	-	-	-	-	GO:0016407//acetyltransferase activity	GO:0000070//mitotic sister chromatid segregation;GO:0006275//regulation of DNA replication;GO:0007062//sister chromatid cohesion;GO:0034421//post-translational protein acetylation;GO:0045132//meiotic chromosome segregation
Os03g0244600	0.27	0.87	0.38	0	0	0.03	-5.66297	0.000331469	0.00462095	OsLAX2	Similar to AUX1-like protein	Environmental Information Processing	Signal transduction	ko04075//Plant hormone signal transduction	K13946	GO:0005886//plasma membrane;GO:0016020//membrane;GO:0016021//integral component of membrane	GO:0015171//amino acid transmembrane transporter activity	GO:0003333//amino acid transmembrane transport
Os09g0455200	0.47	1.78	1.52	0.04	0.04	0	-5.55842	2.67e-06	7.5e-05	HSFB4C	Heat shock factor (HSF)-type, DNA-binding domain containing protein	-	-	-	-	GO:0005634//nucleus;GO:0005737//cytoplasm	GO:0000978//RNA polymerase II proximal promoter sequence-specific DNA binding;GO:0003677//DNA binding;GO:0003700//DNA-binding transcription factor activity;GO:0043565//sequence-specific DNA binding	GO:0006355//regulation of transcription, DNA-templated;GO:0034605//cellular response to heat;GO:0043618//regulation of transcription from RNA polymerase II promoter in response to stress;GO:0061408//positive regulation of transcription from RNA polymerase II promoter in response to heat stress
Os05g0573900	0.37	1.47	1.35	0	0.07	0	-5.51006	0.000243238	0.0035962	-	Similar to predicted protein	-	-	-	-	GO:0009707//chloroplast outer membrane	-	GO:0009658//chloroplast organization
Os03g0216900	0.25	1.3	0.69	0	0	0.05	-5.48543	0.000209727	0.00319804	-	Prefoldin domain containing protein	-	-	-	-	-	-	-
Os01g0114700	0.41	0.47	0.43	0.03	0	0	-5.44846	0.000252857	0.00372619	-	Similar to Receptor-like kinase	-	-	-	-	-	GO:0004672//protein kinase activity;GO:0005524//ATP binding	GO:0006468//protein phosphorylation
Os01g0112201	0.87	0.56	1.38	0	0	0.07	-5.32707	0.000126621	0.00207946	-	Hypothetical protein	-	-	-	-	-	-	-
Os04g0604200	0.82	0.95	0.62	0	0	0.06	-5.3159	0.000330385	0.00461005	OsXTH6	Similar to Xyloglucan endotransglycosylase (Fragment)	-	-	-	-	GO:0005576//extracellular region;GO:0005618//cell wall;GO:0048046//apoplast	GO:0004553//hydrolase activity, hydrolyzing O-glycosyl compounds;GO:0016740//transferase activity;GO:0016762//xyloglucan:xyloglucosyl transferase activity;GO:0016787//hydrolase activity;GO:0016798//hydrolase activity, acting on glycosyl bonds	GO:0005975//carbohydrate metabolic process;GO:0006073//cellular glucan metabolic process;GO:0008152//metabolic process;GO:0010411//xyloglucan metabolic process;GO:0042546//cell wall biogenesis;GO:0071555//cell wall organization
Os12g0282400	0.31	0.76	1.28	0	0.06	0	-5.29155	1.98e-05	0.000430761	-	Conserved hypothetical protein	-	-	-	-	-	-	-
Os04g0177300	0.72	0.7	0.47	0.02	0	0.03	-5.24031	8.48e-08	3.55e-06	-	HIP116, Rad5p N-terminal domain containing protein	-	-	-	-	-	GO:0003676//nucleic acid binding;GO:0005515//protein binding;GO:0008270//zinc ion binding;GO:0016818//hydrolase activity, acting on acid anhydrides, in phosphorus-containing anhydrides	-
Os09g0439000	0.31	0.7	0.43	0.02	0	0.02	-5.16993	4.9e-05	0.000934784	-	Similar to predicted protein	-	-	-	-	GO:0000784//nuclear chromosome, telomeric region	GO:0003684//damaged DNA binding;GO:0005515//protein binding;GO:0035312//5'-3' exodeoxyribonuclease activity	GO:0006303//double-strand break repair via nonhomologous end joining;GO:0031848//protection from non-homologous end joining at telomere;GO:0036297//interstrand cross-link repair;GO:0090305//nucleic acid phosphodiester bond hydrolysis
Os11g0155900	4.01	6.54	9.91	0	0.17	0.41	-5.14061	2.73e-11	2.25e-09	H3R-21	Histone H3	-	-	-	-	GO:0000786//nucleosome;GO:0005634//nucleus;GO:0005694//chromosome	GO:0003677//DNA binding;GO:0031492//nucleosomal DNA binding;GO:0046982//protein heterodimerization activity	GO:0006334//nucleosome assembly
Os04g0576900	1.65	4.03	2.92	0.11	0.13	0.03	-4.99331	4.12e-17	8.14e-15	XIAO	Protein kinase, core domain containing protein	-	-	-	-	-	GO:0004672//protein kinase activity;GO:0005515//protein binding;GO:0005524//ATP binding	GO:0006468//protein phosphorylation
Os03g0672400	2.44	7.04	6.12	0.14	0.22	0.17	-4.87941	1.81e-27	1.07e-24	-	Conserved hypothetical protein	-	-	-	-	GO:0016020//membrane;GO:0016021//integral component of membrane	-	-
Os06g0613400	0.24	0.22	0.41	0.03	0	0	-4.85798	0.00142406	0.0152049	OsCOM1	COM1/SAE2 homolog, Homologous chromosome synapsis and recombination in meiosi	-	-	-	-	GO:0035861//site of double-strand break	GO:0000014//single-stranded DNA endodeoxyribonuclease activity;GO:0000403//Y-form DNA binding;GO:0000406//double-strand/single-strand DNA junction binding;GO:0003684//damaged DNA binding;GO:0003690//double-stranded DNA binding;GO:0003697//single-stranded DNA binding;GO:0070336//flap-structured DNA binding	GO:0000724//double-strand break repair via homologous recombination;GO:0006289//nucleotide-excision repair;GO:0007276//gamete generation;GO:0010212//response to ionizing radiation;GO:0010792//DNA double-strand break processing involved in repair via single-strand annealing
Os06g0160001	3.28	1.11	9.76	0	0.2	0.29	-4.85188	1.68e-05	0.000373165	H3	Histone H3	-	-	-	-	GO:0000786//nucleosome;GO:0005634//nucleus;GO:0005694//chromosome	GO:0003677//DNA binding;GO:0031492//nucleosomal DNA binding;GO:0046982//protein heterodimerization activity	GO:0006334//nucleosome assembly
Os05g0472400	0.88	0.95	1	0.05	0	0.05	-4.82273	0.000118217	0.00196467	OsZIP9	Similar to Zinc transporter 9	-	-	-	-	GO:0005886//plasma membrane;GO:0016020//membrane;GO:0016021//integral component of membrane	GO:0005385//zinc ion transmembrane transporter activity;GO:0046873//metal ion transmembrane transporter activity	GO:0006811//ion transport;GO:0030001//metal ion transport;GO:0055085//transmembrane transport;GO:0071577//zinc ion transmembrane transport
Os07g0637600	0.92	1.51	0.88	0.06	0.06	0	-4.78572	9.47e-08	3.92e-06	-	Similar to serine/threonine-protein kinase Haspin	-	-	-	-	-	-	-
Os05g0141350	0.55	0.35	0.75	0	0	0.06	-4.78136	0.00419033	0.0366194	-	Hypothetical protein	-	-	-	-	-	-	-
Os06g0160100	19.82	42.86	34.31	1.13	1.38	1.02	-4.7801	4.75e-51	9.9e-48	-	Similar to Histones H3 and H4 (ISS)	-	-	-	-	GO:0000786//nucleosome;GO:0005634//nucleus;GO:0005694//chromosome	GO:0003677//DNA binding;GO:0046982//protein heterodimerization activity	-
Os06g0127800	1.55	4.67	3.87	0.11	0.16	0.1	-4.76926	1.5e-21	5.19e-19	DLT	GAI-RGA-SCR (GRAS) family protein, Brassinosteroid signalin	-	-	-	-	GO:0005634//nucleus	GO:0003700//DNA-binding transcription factor activity;GO:0005515//protein binding;GO:0043565//sequence-specific DNA binding	GO:0006355//regulation of transcription, DNA-templated;GO:0009742//brassinosteroid mediated signaling pathway;GO:1900459//positive regulation of brassinosteroid mediated signaling pathway
Os02g0629800	5.86	15.17	8.24	0.22	0.83	0.1	-4.66972	5.33e-14	6.55e-12	CAL1	Defensin-like protein, Positive regulation of Cd accumulation in rice leaves, Mediation of Cd efflux from cytosol into extracellular spaces via chelatio	-	-	-	-	GO:0005576//extracellular region;GO:0005615//extracellular space	GO:0046870//cadmium ion binding;GO:0046872//metal ion binding	GO:0006952//defense response;GO:0055073//cadmium ion homeostasis
Os12g0107700	1.78	5.35	3.68	0.19	0.18	0.06	-4.65189	1.84e-18	4.26e-16	-	Similar to Leucine Rich Repeat family protein, expressed	-	-	-	-	GO:0016020//membrane;GO:0016021//integral component of membrane	GO:0004672//protein kinase activity;GO:0005515//protein binding;GO:0005524//ATP binding	GO:0006468//protein phosphorylation
Os07g0190600	0.18	0.41	0.65	0.03	0.02	0	-4.63227	0.000291284	0.00417203	-	Domain of unknown function DUF223 domain containing protein	Genetic Information Processing;Genetic Information Processing;Genetic Information Processing;Genetic Information Processing	Replication and repair;Replication and repair;Replication and repair;Replication and repair	ko03420//Nucleotide excision repair;ko03440//Homologous recombination;ko03030//DNA replication;ko03430//Mismatch repair	K07466;K07466;K07466;K07466	-	-	-
Os01g0852400	0.42	1.69	0.86	0	0	0.12	-4.62936	4.93e-06	0.000127989	-	Protein of unknown function DUF740 family protein	-	-	-	-	-	-	-
Os12g0590500	1.84	4.34	3.62	0.18	0.18	0.04	-4.61471	3.59e-12	3.37e-10	-	Similar to Kinesin motor domain containing protein, expressed	-	-	-	-	-	GO:0003777//microtubule motor activity;GO:0005524//ATP binding;GO:0008017//microtubule binding	GO:0007018//microtubule-based movement
Os09g0538500	0.92	4.69	4.62	0.27	0.06	0.09	-4.60627	2.98e-12	2.85e-10	-	Similar to Male sterility MS5	-	-	-	-	-	GO:0005515//protein binding	-
Os01g0856000	2.33	3.76	3.29	0.1	0.07	0.22	-4.58804	5.59e-21	1.78e-18	OsCDC6	Similar to CDC6 protein	-	-	-	-	GO:0005634//nucleus	GO:0003688//DNA replication origin binding	GO:0000278//mitotic cell cycle;GO:0006260//DNA replication;GO:0006270//DNA replication initiation;GO:0007049//cell cycle;GO:0033314//mitotic DNA replication checkpoint;GO:0051301//cell division
Os04g0553500	11.15	43.81	38.34	1.35	1.59	1.03	-4.55467	1.08e-13	1.27e-11	OsPME15	Pectin lyase fold domain containing protein	-	-	-	-	GO:0005618//cell wall	GO:0016787//hydrolase activity;GO:0030599//pectinesterase activity;GO:0045330//aspartyl esterase activity;GO:0052689//carboxylic ester hydrolase activity	GO:0042545//cell wall modification;GO:0045490//pectin catabolic process
Os02g0258200	7.48	22.25	18.28	0.96	0.66	0.47	-4.52176	1.68e-27	1.01e-24	-	Similar to high mobility group family	-	-	-	-	GO:0005634//nucleus	GO:0003677//DNA binding	-
Os11g0574500	1.11	1.09	0.94	0	0.07	0.07	-4.48727	0.000414708	0.00557394	OsFbox612	Similar to F-box domain containing protein, expressed	-	-	-	-	-	-	-
Os04g0604000	0.18	0.15	0.11	0.02	0	0	-4.45943	0.00569418	0.0466332	VLN4	Similar to Actin filament bundling protein P-115-ABP	-	-	-	-	GO:0005737//cytoplasm;GO:0005856//cytoskeleton;GO:0032432//actin filament bundle	GO:0003779//actin binding;GO:0051015//actin filament binding	GO:0007010//cytoskeleton organization;GO:0007015//actin filament organization;GO:0051014//actin filament severing;GO:0051693//actin filament capping
Os06g0683000	0.08	0.62	0.18	0	0	0.04	-4.45943	0.00591772	0.0479624	-	Zinc finger, C2H2-like domain containing protein	-	-	-	-	-	GO:0003676//nucleic acid binding	-
Os07g0408500	1.64	5.28	4.03	0.04	0.43	0.03	-4.45286	6.91e-05	0.00124237	-	Similar to Rac GTPase activating protein 3 (Fragment)	-	-	-	-	-	-	GO:0007165//signal transduction
Os10g0377150	7.1	25.24	18.91	0.47	1.77	0.11	-4.44682	1.74e-05	0.000384727	OsAGP9	Hypothetical protein	-	-	-	-	-	-	-
Os11g0107700	1.77	7	6.22	0.19	0.32	0.18	-4.44126	1.22e-18	2.9e-16	-	Similar to Leucine Rich Repeat family protein, expressed	-	-	-	-	GO:0016020//membrane;GO:0016021//integral component of membrane	GO:0004672//protein kinase activity;GO:0005515//protein binding;GO:0005524//ATP binding	GO:0006468//protein phosphorylation
Os08g0535200	3.82	7.17	9.67	0.17	0.53	0.28	-4.39791	1.33e-21	4.69e-19	xa13	Similar to MtN3-like protein	-	-	-	-	GO:0005886//plasma membrane;GO:0005887//integral component of plasma membrane;GO:0016020//membrane;GO:0016021//integral component of membrane;GO:0016592//mediator complex	GO:0003712//transcription coregulator activity;GO:0005515//protein binding;GO:0008515//sucrose transmembrane transporter activity;GO:0051119//sugar transmembrane transporter activity	GO:0006357//regulation of transcription by RNA polymerase II;GO:0006825//copper ion transport;GO:0006952//defense response;GO:0008643//carbohydrate transport;GO:0015770//sucrose transport;GO:0034219//carbohydrate transmembrane transport
Os05g0438700	48.95	105.29	81.74	3.07	4.86	3.31	-4.39195	1.43e-66	6.45e-63	-	Similar to Histone H3	-	-	-	-	-	-	-
Os03g0691500	0.88	2.01	1.89	0	0.11	0.12	-4.3773	2.81e-13	3.12e-11	-	Hypothetical conserved gene	-	-	-	-	-	-	-
Os06g0639200	0.35	1.3	0.82	0.03	0	0.09	-4.3634	1.64e-05	0.000366632	AP2/EREBP#059	Similar to Transcription factor AP2D22 (Fragment)	-	-	-	-	-	GO:0003677//DNA binding;GO:0003700//DNA-binding transcription factor activity	GO:0006355//regulation of transcription, DNA-templated
Os01g0765500	1.13	2.46	1.92	0.03	0.12	0.12	-4.35102	3.34e-13	3.7e-11	-	Conserved hypothetical protein	-	-	-	-	-	-	-
Os07g0584550	0.86	2.62	4.06	0	0.37	0	-4.34897	4.38e-06	0.000115314	-	Non-protein coding transcript	-	-	-	-	-	-	-
Os03g0651950	0.33	2.46	1.69	0.1	0.06	0.06	-4.34792	1.9e-07	7.18e-06	-	Hypothetical protein	-	-	-	-	-	-	-
Os01g0931200	2.15	6.4	5.5	0.14	0.4	0.17	-4.30661	1.41e-14	1.86e-12	-	Armadillo-type fold domain containing protein	Metabolism;Metabolism	Global and overview maps;Glycan biosynthesis and metabolism	ko01100//Metabolic pathways;ko00531//Glycosaminoglycan degradation	K10532;K10532	-	-	-
Os09g0395600	0.27	0.93	0.58	0.09	0	0	-4.30581	0.00130642	0.0141556	-	Concanavalin A-like lectin/glucanase domain containing protein	-	-	-	-	-	GO:0004553//hydrolase activity, hydrolyzing O-glycosyl compounds;GO:0016740//transferase activity	GO:0005975//carbohydrate metabolic process
Os01g0233100	1.75	5.36	4.39	0.28	0.15	0.16	-4.28478	2.99e-14	3.76e-12	-	Similar to Cyclin-A1-2	-	-	-	-	GO:0000307//cyclin-dependent protein kinase holoenzyme complex;GO:0005634//nucleus;GO:0005737//cytoplasm	GO:0016538//cyclin-dependent protein serine/threonine kinase regulator activity;GO:0019901//protein kinase binding	GO:0000079//regulation of cyclin-dependent protein serine/threonine kinase activity;GO:0000278//mitotic cell cycle;GO:0006468//protein phosphorylation;GO:0007088//regulation of mitotic nuclear division;GO:0008284//positive regulation of cell proliferation;GO:0045787//positive regulation of cell cycle
Os06g0121000	0.63	1.79	1.45	0	0.1	0.1	-4.27426	0.00129732	0.0140852	-	Conserved hypothetical protein	-	-	-	-	-	-	-
Os01g0191800	4.69	11.29	9.33	0.32	0.59	0.43	-4.2394	4.4e-23	1.73e-20	-	Similar to Aurora kinase	-	-	-	-	GO:0000780//condensed nuclear chromosome, centromeric region;GO:0005876//spindle microtubule;GO:0031616//spindle pole centrosome;GO:0032133//chromosome passenger complex;GO:0051233//spindle midzone	GO:0000166//nucleotide binding;GO:0004672//protein kinase activity;GO:0004674//protein serine/threonine kinase activity;GO:0005524//ATP binding;GO:0035174//histone serine kinase activity	GO:0006468//protein phosphorylation;GO:0007052//mitotic spindle organization;GO:0032465//regulation of cytokinesis;GO:0035404//histone-serine phosphorylation
Os09g0466400	0.74	0.42	0.91	0.06	0	0.05	-4.23406	0.00130374	0.0141435	OsZHD1	Zinc finger homeodomain (ZF-HD) class homeobox transcription factor, Rice morphogenesis, Modulation of leaf rollin	-	-	-	-	GO:0005634//nucleus	GO:0003677//DNA binding;GO:0046872//metal ion binding	-
Os01g0114600	1.45	1.71	1.82	0.06	0.15	0.06	-4.20511	2.32e-11	1.92e-09	OsRLCK8	Similar to Receptor-like protein kinase	-	-	-	-	GO:0016020//membrane;GO:0016021//integral component of membrane	GO:0004672//protein kinase activity;GO:0005524//ATP binding	GO:0006468//protein phosphorylation
Os07g0474300	0.95	3	3.02	0.17	0.16	0.05	-4.19709	5.07e-08	2.26e-06	-	Conserved hypothetical protein	-	-	-	-	-	-	-
Os04g0228100	2	3.94	3.19	0.29	0.11	0.11	-4.16205	1.87e-10	1.32e-08	-	Similar to H0209A05.2 protein	-	-	-	-	-	-	-
Os08g0129600	0.85	1.85	1.59	0.02	0.1	0.12	-4.15987	6.47e-12	5.86e-10	-	Conserved hypothetical protein	-	-	-	-	GO:0009707//chloroplast outer membrane	-	GO:0009658//chloroplast organization
Os02g0810200	2.46	5.4	4.44	0.2	0.31	0.18	-4.15592	3.65e-26	1.86e-23	STD1	Kinesin-related protein, Regulation of cell division and plant developmen	-	-	-	-	GO:0005737//cytoplasm;GO:0005871//kinesin complex;GO:0005874//microtubule;GO:0009524//phragmoplast	GO:0000166//nucleotide binding;GO:0003777//microtubule motor activity;GO:0005524//ATP binding;GO:0008017//microtubule binding;GO:0008574//ATP-dependent microtubule motor activity, plus-end-directed;GO:0016887//ATPase activity	GO:0007018//microtubule-based movement;GO:0031535//plus-end directed microtubule sliding
Os06g0726800	1.69	7.04	5.51	0.19	0.28	0.34	-4.13588	4.55e-15	6.47e-13	cycB2	G2/mitotic-specific cyclin 2 (B-like cyclin) (CycOs2)	-	-	-	-	GO:0000307//cyclin-dependent protein kinase holoenzyme complex;GO:0005634//nucleus;GO:0005737//cytoplasm;GO:0005813//centrosome	GO:0004672//protein kinase activity;GO:0016538//cyclin-dependent protein serine/threonine kinase regulator activity;GO:0019901//protein kinase binding	GO:0000079//regulation of cyclin-dependent protein serine/threonine kinase activity;GO:0000278//mitotic cell cycle;GO:0006468//protein phosphorylation;GO:0007049//cell cycle;GO:0007088//regulation of mitotic nuclear division;GO:0008284//positive regulation of cell proliferation;GO:0044772//mitotic cell cycle phase transition;GO:0045787//positive regulation of cell cycle;GO:0051301//cell division
Os07g0589200	0.25	0.73	0.42	0	0	0.08	-4.12928	0.000759151	0.00909234	-	GRAS transcription factor domain containing protein	-	-	-	-	GO:0005634//nucleus	GO:0003700//DNA-binding transcription factor activity;GO:0043565//sequence-specific DNA binding	GO:0006355//regulation of transcription, DNA-templated
Os11g0523700	4.78	15.88	14.41	0.34	0.92	0.8	-4.08952	3.25e-10	2.21e-08	OsbHLH002	Similar to Transcription factor ICE1 (Inducer of CBF expression 1) (Basic helix- loop-helix protein 116) (bHLH116) (AtbHLH116)	-	-	-	-	GO:0005634//nucleus	GO:0003677//DNA binding;GO:0046983//protein dimerization activity	GO:0006355//regulation of transcription, DNA-templated
Os05g0160800	0.76	1.8	1.32	0.07	0.13	0.03	-4.07635	7.39e-08	3.14e-06	-	Similar to DNA polymerase epsilon subunit 2	Genetic Information Processing;Genetic Information Processing;Genetic Information Processing	Replication and repair;Replication and repair;Replication and repair	ko03420//Nucleotide excision repair;ko03030//DNA replication;ko03410//Base excision repair	K02325;K02325;K02325	GO:0008622//epsilon DNA polymerase complex	GO:0003677//DNA binding;GO:0003887//DNA-directed DNA polymerase activity;GO:0070182//DNA polymerase binding	GO:0006260//DNA replication;GO:0006261//DNA-dependent DNA replication;GO:0009793//embryo development ending in seed dormancy;GO:0042276//error-prone translesion synthesis;GO:0051781//positive regulation of cell division
Os03g0212600	1.86	3.17	3.01	0.15	0.24	0.09	-4.06609	6.08e-11	4.6e-09	-	Targeting for Xklp2 family protein	-	-	-	-	GO:0005819//spindle;GO:0005874//microtubule	-	GO:0032147//activation of protein kinase activity;GO:0060236//regulation of mitotic spindle organization
Os11g0128400	0.93	1.61	1.14	0.14	0.05	0.03	-4.06413	4.21e-09	2.39e-07	OsCDC45	CDC45-like protein family protein	-	-	-	-	GO:0005656//nuclear pre-replicative complex;GO:0031261//DNA replication preinitiation complex;GO:0031298//replication fork protection complex	GO:0003682//chromatin binding;GO:0003688//DNA replication origin binding;GO:0003697//single-stranded DNA binding;GO:0043138//3'-5' DNA helicase activity	GO:0000727//double-strand break repair via break-induced replication;GO:0006267//pre-replicative complex assembly involved in nuclear cell cycle DNA replication;GO:0006270//DNA replication initiation;GO:0031938//regulation of chromatin silencing at telomere;GO:1900087//positive regulation of G1/S transition of mitotic cell cycle;GO:1902977//mitotic DNA replication preinitiation complex assembly
Os06g0121500	2.68	4.38	2.47	0.19	0.29	0.09	-4.06344	1.92e-12	1.89e-10	-	Peptidase A1 domain containing protein	-	-	-	-	-	GO:0004190//aspartic-type endopeptidase activity	GO:0006508//proteolysis;GO:0030163//protein catabolic process
Os04g0612700	0.65	1.4	1.02	0.05	0.05	0.09	-4.01417	3.78e-05	0.000751759	OsCAD7	Similar to Cinnamyl alcohol dehydrogenase (EC 1.1.1.195)	Metabolism;Metabolism;Metabolism	Global and overview maps;Global and overview maps;Biosynthesis of other secondary metabolites	ko01100//Metabolic pathways;ko01110//Biosynthesis of secondary metabolites;ko00940//Phenylpropanoid biosynthesis	K00083;K00083;K00083	-	GO:0008270//zinc ion binding;GO:0016491//oxidoreductase activity;GO:0016616//oxidoreductase activity, acting on the CH-OH group of donors, NAD or NADP as acceptor;GO:0045551//cinnamyl-alcohol dehydrogenase activity;GO:0046872//metal ion binding;GO:0052747//sinapyl alcohol dehydrogenase activity	GO:0009699//phenylpropanoid biosynthetic process;GO:0009809//lignin biosynthetic process;GO:0055114//oxidation-reduction process
Os10g0577400	0.82	3.45	3.15	0.1	0.14	0.22	-4.01171	1.77e-08	8.82e-07	-	Conserved hypothetical protein	-	-	-	-	-	-	-
Os09g0330700	0.47	0.31	0.67	0.03	0.03	0.03	-4.00998	0.000308706	0.00437125	-	Ankyrin repeat domain containing protein	-	-	-	-	GO:0016020//membrane;GO:0016021//integral component of membrane	GO:0005515//protein binding	-
Os01g0606400	0.28	0.21	0.3	0	0.05	0	-3.98185	0.00569779	0.0466443	-	Hypothetical protein	-	-	-	-	-	-	-
Os02g0726000	0.32	0.39	0.85	0.05	0.05	0	-3.96347	0.00455967	0.0391142	OsFLA21	FAS1 domain domain containing protein	-	-	-	-	GO:0046658//anchored component of plasma membrane	-	-
Os01g0176400	0.54	3.2	3.84	0	0.14	0.35	-3.95134	2e-05	0.000433625	-	Similar to Photoreceptor-interacting protein-like	-	-	-	-	-	-	-
Os06g0645500	1.17	2.03	2.65	0	0.32	0.06	-3.94437	6.63e-06	0.000165444	-	Sterile alpha motif homology domain containing protein	-	-	-	-	-	-	-
MSTRG.26067	4.62	3.93	3.71	0.44	0.3	0.06	-3.93782	1.02e-12	1.06e-10	--	Os08g0272400 [Oryza sativa Japonica Group]	-	-	-	-	-	-	-
Os05g0476200	3.3	6.68	5.38	0.38	0.31	0.32	-3.92675	2.94e-29	1.85e-26	OsMCM3	Similar to DNA replication licensing factor MCM3 homolog (Replication origin activator) (ROA protein) (Fragment)	Genetic Information Processing	Replication and repair	ko03030//DNA replication	K02541	GO:0000347//THO complex;GO:0005634//nucleus;GO:0042555//MCM complex	GO:0000166//nucleotide binding;GO:0003677//DNA binding;GO:0003678//DNA helicase activity;GO:0003688//DNA replication origin binding;GO:0003697//single-stranded DNA binding;GO:0004386//helicase activity;GO:0005524//ATP binding;GO:0016787//hydrolase activity	GO:0000727//double-strand break repair via break-induced replication;GO:0006260//DNA replication;GO:0006267//pre-replicative complex assembly involved in nuclear cell cycle DNA replication;GO:0006270//DNA replication initiation;GO:0006271//DNA strand elongation involved in DNA replication;GO:0007049//cell cycle;GO:0032508//DNA duplex unwinding;GO:1902975//mitotic DNA replication initiation
Os06g0159450	24.54	49.3	42.73	2.47	3.31	1.96	-3.91272	2.33e-47	3.51e-44	H3R-11	Similar to Histone H3	-	-	-	-	-	-	-
Os09g0519150	10.62	6.8	8.68	0.25	1.03	0.46	-3.90689	3.67e-17	7.41e-15	-	Non-protein coding transcript	-	-	-	-	-	-	-
Os03g0652000	1.54	2	2.71	0.09	0.04	0.29	-3.89539	5.89e-09	3.25e-07	-	C2 domain containing protein	-	-	-	-	-	-	-
Os09g0556800	1.55	3.94	3.53	0.19	0.35	0.07	-3.88625	4.05e-12	3.75e-10	-	Conserved hypothetical protein	-	-	-	-	-	-	-
Os01g0685900	5.97	12.29	10.27	0.51	0.87	0.55	-3.88581	2.44e-38	2.54e-35	-	Similar to 65kD microtubule associated protein	-	-	-	-	-	GO:0008017//microtubule binding	GO:0000226//microtubule cytoskeleton organization
Os03g0253200	0.63	0.91	1.11	0.15	0.03	0	-3.87992	1.9e-05	0.000415289	-	Similar to WAG1; kinase	-	-	-	-	GO:0005634//nucleus;GO:0005737//cytoplasm;GO:0005886//plasma membrane	GO:0004672//protein kinase activity;GO:0004674//protein serine/threonine kinase activity;GO:0005524//ATP binding	GO:0006468//protein phosphorylation
Os09g0542700	0.42	1.59	2.07	0.08	0.16	0.04	-3.86507	5.22e-06	0.000134255	-	Protein phosphatase 2A, regulatory B subunit, B56 family protein	Genetic Information Processing	Translation	ko03015//mRNA surveillance pathway	K11584	GO:0000159//protein phosphatase type 2A complex;GO:0005634//nucleus;GO:0005829//cytosol	GO:0019888//protein phosphatase regulator activity;GO:0072542//protein phosphatase activator activity	GO:0006470//protein dephosphorylation;GO:0007165//signal transduction;GO:0031952//regulation of protein autophosphorylation;GO:0043666//regulation of phosphoprotein phosphatase activity
Os08g0316900	2.1	4.57	4.96	0.23	0.29	0.28	-3.86171	1.39e-09	8.71e-08	-	Hypothetical protein	-	-	-	-	-	-	-
Os09g0548200	8.36	25.81	27.53	1.04	1.7	1.52	-3.85635	7.63e-12	6.82e-10	LYP3	Peptidoglycan-binding Lysin subgroup domain containing protein	-	-	-	-	-	-	-
Os03g0114000	3.27	5.67	4.32	0.16	0.53	0.23	-3.8493	9.68e-21	2.98e-18	-	Similar to Kinesin	-	-	-	-	-	GO:0003777//microtubule motor activity;GO:0005524//ATP binding;GO:0008017//microtubule binding	GO:0007018//microtubule-based movement
Os02g0638200	0.74	3.24	2.5	0.33	0	0.12	-3.848	9.78e-06	0.000232832	-	Similar to OSIGBa0115K01-H0319F09.22 protein	-	-	-	-	-	-	-
Os04g0412800	0.38	1.82	0.94	0.11	0.11	0	-3.83519	2.8e-05	0.000579963	OsGRL8	Thioredoxin fold domain containing protein	-	-	-	-	GO:0005623//cell;GO:0009506//plasmodesma	GO:0009055//electron transfer activity;GO:0015035//protein disulfide oxidoreductase activity	GO:0022900//electron transport chain;GO:0045454//cell redox homeostasis;GO:0055114//oxidation-reduction process
Os06g0122001	0.64	2.29	1.45	0	0.31	0	-3.82059	5.86e-05	0.00108101	-	Hypothetical protein	-	-	-	-	-	-	-
Os06g0115700	2.65	7.67	4.33	0.41	0.33	0.32	-3.78876	2.19e-11	1.84e-09	-	Conserved hypothetical protein	-	-	-	-	-	-	-
Os06g0659100	0.6	1.46	1.18	0	0.24	0	-3.75489	7.57e-05	0.00134534	OsSPL10	Similar to Squamosa-promoter binding protein 1	-	-	-	-	GO:0005634//nucleus	GO:0003677//DNA binding;GO:0046872//metal ion binding	-
Os01g0513900	2.78	6.63	4.93	0.28	0.54	0.26	-3.73094	1.94e-26	1.03e-23	OsACK1	Similar to Kinesin heavy chain (Fragment)	-	-	-	-	GO:0005871//kinesin complex;GO:0005874//microtubule;GO:0009524//phragmoplast	GO:0000166//nucleotide binding;GO:0003777//microtubule motor activity;GO:0005524//ATP binding;GO:0008017//microtubule binding;GO:0016887//ATPase activity	GO:0000911//cytokinesis by cell plate formation;GO:0007018//microtubule-based movement;GO:0007049//cell cycle;GO:0009555//pollen development;GO:0009558//embryo sac cellularization;GO:0051301//cell division
Os11g0247500	0.3	0.84	1.24	0	0.12	0.06	-3.72489	8.18e-05	0.00143973	-	Conserved hypothetical protein	-	-	-	-	-	-	-
Os12g0120000	1.01	2.26	1.84	0.17	0.07	0.15	-3.71178	1.87e-11	1.57e-09	-	Protein of unknown function DUF936, plant family protein	-	-	-	-	-	-	-
Os03g0138200	4.48	11.07	11.63	0.69	0.98	0.42	-3.70097	3.27e-22	1.2e-19	OsCYP96B6	Cytochrome P450 family protein	-	-	-	-	GO:0016020//membrane;GO:0016021//integral component of membrane	GO:0004497//monooxygenase activity;GO:0005506//iron ion binding;GO:0016491//oxidoreductase activity;GO:0016705//oxidoreductase activity, acting on paired donors, with incorporation or reduction of molecular oxygen;GO:0020037//heme binding;GO:0046872//metal ion binding	GO:0055114//oxidation-reduction process
Os03g0736500	3.21	10.96	7.91	0.58	0.7	0.44	-3.68226	1.07e-15	1.67e-13	KN	Syntaxin-related protein KNOLLE (Syntaxin 111) (AtSYP111)	Genetic Information Processing	Folding, sorting and degradation	ko04130//SNARE interactions in vesicular transport	K08486	GO:0005886//plasma membrane;GO:0009504//cell plate;GO:0009506//plasmodesma;GO:0009524//phragmoplast;GO:0012505//endomembrane system;GO:0016020//membrane;GO:0016021//integral component of membrane;GO:0031201//SNARE complex	GO:0000149//SNARE binding;GO:0005484//SNAP receptor activity	GO:0006886//intracellular protein transport;GO:0006887//exocytosis;GO:0006906//vesicle fusion;GO:0016192//vesicle-mediated transport;GO:0048278//vesicle docking
Os08g0404500	1.39	0.36	0.54	0.06	0.06	0.06	-3.66928	0.0023223	0.0227983	-	C1-like domain containing protein	-	-	-	-	GO:0016020//membrane;GO:0016021//integral component of membrane	-	-
Os02g0193600	1.87	5.2	3.46	0.18	0.33	0.32	-3.66525	4.27e-12	3.94e-10	-	Mitotic checkpoint serine/threonine protein kinase, Bub1 domain containing protein	-	-	-	-	GO:0000778//condensed nuclear chromosome kinetochore	GO:0004672//protein kinase activity	GO:0006468//protein phosphorylation;GO:0007094//mitotic spindle assembly checkpoint;GO:0051754//meiotic sister chromatid cohesion, centromeric
Os05g0205100	0.93	2.49	1.86	0.11	0.26	0.05	-3.65208	1.93e-06	5.7e-05	-	NLI interacting factor domain containing protein	-	-	-	-	-	GO:0004721//phosphoprotein phosphatase activity;GO:0016791//phosphatase activity	GO:0006470//protein dephosphorylation;GO:0016311//dephosphorylation
Os04g0583600	19.52	37.16	34.32	2.89	2.31	2.04	-3.6518	4.53e-33	3.83e-30	-	Similar to Histone H4	-	-	-	-	GO:0000786//nucleosome;GO:0005634//nucleus;GO:0005694//chromosome	GO:0003677//DNA binding;GO:0046982//protein heterodimerization activity	GO:0006334//nucleosome assembly
Os05g0113900	38.83	86.77	67.62	5.4	4.48	5.5	-3.65112	2.39e-50	4.03e-47	-	Similar to Histone H2A	-	-	-	-	GO:0000786//nucleosome;GO:0000790//nuclear chromatin;GO:0005634//nucleus;GO:0005694//chromosome	GO:0003677//DNA binding;GO:0046982//protein heterodimerization activity	GO:0006325//chromatin organization;GO:0006342//chromatin silencing
Os12g0124700	0.35	1.01	0.89	0.08	0.08	0.02	-3.64386	7.73e-06	0.000188162	CDC45	CDC45-like protein family protein	-	-	-	-	GO:0005656//nuclear pre-replicative complex;GO:0031261//DNA replication preinitiation complex;GO:0031298//replication fork protection complex	GO:0003682//chromatin binding;GO:0003688//DNA replication origin binding;GO:0003697//single-stranded DNA binding;GO:0043138//3'-5' DNA helicase activity	GO:0000727//double-strand break repair via break-induced replication;GO:0006267//pre-replicative complex assembly involved in nuclear cell cycle DNA replication;GO:0006270//DNA replication initiation;GO:0031938//regulation of chromatin silencing at telomere;GO:1900087//positive regulation of G1/S transition of mitotic cell cycle;GO:1902977//mitotic DNA replication preinitiation complex assembly
Os02g0684500	8.92	26.87	22.43	2.18	1.82	0.71	-3.62772	1.07e-15	1.67e-13	-	Similar to Histone H4	-	-	-	-	GO:0000786//nucleosome;GO:0005634//nucleus;GO:0005694//chromosome	GO:0003677//DNA binding;GO:0046982//protein heterodimerization activity	GO:0006334//nucleosome assembly
Os03g0297800	0.6	3	3.56	0.13	0.3	0.15	-3.62583	9.32e-08	3.86e-06	-	Similar to Leucine Rich Repeat family protein, expressed	-	-	-	-	GO:0016020//membrane;GO:0016021//integral component of membrane	GO:0004672//protein kinase activity;GO:0005524//ATP binding	GO:0006468//protein phosphorylation
Os03g0221500	2.5	4.61	3.11	0.14	0.48	0.21	-3.62214	4.4e-16	7.3e-14	-	Glycoside hydrolase, family 17 protein	Metabolism;Metabolism	Global and overview maps;Carbohydrate metabolism	ko01100//Metabolic pathways;ko00500//Starch and sucrose metabolism	K19891;K19891	GO:0046658//anchored component of plasma membrane	GO:0004553//hydrolase activity, hydrolyzing O-glycosyl compounds;GO:0016787//hydrolase activity	GO:0005975//carbohydrate metabolic process
Os01g0176500	2.77	7.53	5.93	0.31	0.74	0.3	-3.58763	2.9e-17	5.99e-15	-	Conserved hypothetical protein	-	-	-	-	-	-	-
Os01g0108800	1.29	2.8	2.51	0.11	0.16	0.28	-3.58496	1.72e-12	1.71e-10	-	Protein of unknown function DUF936, plant family protein	-	-	-	-	-	-	-
Os02g0258250	4.55	11.42	7.78	0.73	0.89	0.39	-3.56266	9.4e-12	8.25e-10	-	Hypothetical conserved gene	-	-	-	-	-	-	-
Os01g0972800	0.46	0.54	0.65	0	0.05	0.09	-3.55897	0.00328655	0.0302555	OsWRKY17	WRKY1 (WRKY transcription factor 17)	-	-	-	-	GO:0005634//nucleus	GO:0003677//DNA binding;GO:0003700//DNA-binding transcription factor activity;GO:0043565//sequence-specific DNA binding	GO:0006355//regulation of transcription, DNA-templated
Os03g0778400	0.73	1.78	0.42	0.07	0.12	0.06	-3.5509	0.00108016	0.0120814	-	Similar to predicted protein	-	-	-	-	GO:0016020//membrane;GO:0016021//integral component of membrane	-	-
Os05g0493500	2.04	5.98	4.89	0.36	0.34	0.41	-3.53986	4.22e-13	4.64e-11	CycB1	Similar to Cyclin-B1-5	-	-	-	-	GO:0000307//cyclin-dependent protein kinase holoenzyme complex;GO:0005634//nucleus;GO:0005737//cytoplasm	GO:0016538//cyclin-dependent protein serine/threonine kinase regulator activity;GO:0019901//protein kinase binding	GO:0000079//regulation of cyclin-dependent protein serine/threonine kinase activity;GO:0000278//mitotic cell cycle;GO:0006468//protein phosphorylation;GO:0007088//regulation of mitotic nuclear division;GO:0008284//positive regulation of cell proliferation;GO:0045787//positive regulation of cell cycle
Os10g0438500	0.72	1.4	1.02	0.09	0.09	0.09	-3.53973	3.09e-05	0.000634563	OsFbox554	Cyclin-like F-box domain containing protein	-	-	-	-	-	GO:0005515//protein binding	-
Os03g0733600	0.21	1.82	0.28	0.05	0.1	0.05	-3.52982	0.00309328	0.02877	OsGIF3	SSXT family protein	-	-	-	-	GO:0005634//nucleus;GO:0005737//cytoplasm	GO:0003713//transcription coactivator activity;GO:0005515//protein binding	GO:0008283//cell proliferation;GO:0009955//adaxial/abaxial pattern specification;GO:0045893//positive regulation of transcription, DNA-templated;GO:0045944//positive regulation of transcription by RNA polymerase II;GO:0048316//seed development;GO:0048366//leaf development;GO:0048825//cotyledon development
Os01g0101800	0.94	1.3	1.09	0.11	0	0.18	-3.5214	2.22e-07	8.25e-06	-	Conserved hypothetical protein	-	-	-	-	-	-	-
Os08g0378250	2.75	2.33	4.1	0.21	0.59	0	-3.52042	1.24e-07	4.93e-06	-	Hypothetical protein	-	-	-	-	GO:0016020//membrane;GO:0016021//integral component of membrane	-	-
Os03g0587200	6.17	12.4	9.56	0.75	1.03	0.68	-3.51538	7.81e-44	1.01e-40	-	Kinesin, motor region domain containing protein	-	-	-	-	GO:0005871//kinesin complex;GO:0005874//microtubule	GO:0000166//nucleotide binding;GO:0003777//microtubule motor activity;GO:0005524//ATP binding;GO:0008017//microtubule binding;GO:0008574//ATP-dependent microtubule motor activity, plus-end-directed;GO:0016887//ATPase activity	GO:0007018//microtubule-based movement
Os01g0190500	0.25	1.3	0.73	0.07	0.1	0.03	-3.51096	0.000215118	0.00325516	-	IQ calmodulin-binding region domain containing protein	-	-	-	-	-	GO:0005515//protein binding	-
Os01g0605500	1.8	4.98	3.52	0.31	0.39	0.21	-3.50063	5.35e-16	8.71e-14	-	Kinesin, motor region domain containing protein	-	-	-	-	GO:0005634//nucleus;GO:0005871//kinesin complex;GO:0005874//microtubule;GO:0061673//mitotic spindle astral microtubule;GO:1990023//mitotic spindle midzone	GO:0000166//nucleotide binding;GO:0003777//microtubule motor activity;GO:0005524//ATP binding;GO:0008017//microtubule binding;GO:0008574//ATP-dependent microtubule motor activity, plus-end-directed;GO:0016887//ATPase activity	GO:0000070//mitotic sister chromatid segregation;GO:0007018//microtubule-based movement;GO:0007019//microtubule depolymerization
Os10g0402200	0.59	1.01	0.76	0.09	0.06	0.06	-3.49033	7.2e-06	0.000177234	ORC3	Origin recognition complex subunit 3, Lateral root developmen	-	-	-	-	GO:0005634//nucleus;GO:0005656//nuclear pre-replicative complex;GO:0005664//nuclear origin of replication recognition complex;GO:0031261//DNA replication preinitiation complex	GO:0003677//DNA binding;GO:0003688//DNA replication origin binding	GO:0006260//DNA replication;GO:0006267//pre-replicative complex assembly involved in nuclear cell cycle DNA replication;GO:0006270//DNA replication initiation;GO:0009744//response to sucrose;GO:0048527//lateral root development
Os01g0273100	3.86	12.08	8.4	0.33	0.92	0.97	-3.4547	6.68e-12	6.02e-10	OsUBC27	Similar to Ubiquitin conjugating protein-like (Ubiquitin-conjugating enzyme) (Ubiquitinating enzyme)	Genetic Information Processing	Folding, sorting and degradation	ko04120//Ubiquitin mediated proteolysis	K06688	GO:0005634//nucleus	GO:0000166//nucleotide binding;GO:0005524//ATP binding;GO:0016740//transferase activity;GO:0061631//ubiquitin conjugating enzyme activity	GO:0000209//protein polyubiquitination;GO:0030071//regulation of mitotic metaphase/anaphase transition;GO:0031145//anaphase-promoting complex-dependent catabolic process
Os04g0677200	0.16	0.86	0.73	0.08	0.08	0	-3.45121	0.00191473	0.0195196	-	Similar to H0402C08.6 protein	-	-	-	-	GO:0005618//cell wall;GO:0009506//plasmodesma	GO:0005515//protein binding	-
Os03g0674700	1.39	2.34	1.07	0.26	0.18	0	-3.44746	9.7e-07	3.11e-05	OsGRF9	Similar to Growth-regulating factor 3	-	-	-	-	GO:0005634//nucleus	GO:0005524//ATP binding	GO:0006351//transcription, DNA-templated;GO:0006355//regulation of transcription, DNA-templated;GO:0032502//developmental process
MSTRG.7094	2.12	1.32	2	0.37	0	0.13	-3.44361	0.00127663	0.0139149	--	hypothetical protein DAI22_01g233400 [Oryza sativa Japonica Group]	-	-	-	-	-	-	-
Os11g0607900	1.66	1.12	1.23	0.02	0.09	0.26	-3.43801	7.86e-09	4.18e-07	OsRLCK336	Hypothetical conserved gene	-	-	-	-	GO:0005886//plasma membrane	GO:0000166//nucleotide binding;GO:0004672//protein kinase activity;GO:0004674//protein serine/threonine kinase activity;GO:0005524//ATP binding;GO:0030246//carbohydrate binding	GO:0006468//protein phosphorylation
Os10g0104900	4.13	7.8	6.75	0.27	0.75	0.73	-3.41607	1.57e-26	8.49e-24	CMT2	Chromomethylase, Plant development, Silencing of transposable elements (TEs	Metabolism;Metabolism	Global and overview maps;Amino acid metabolism	ko01100//Metabolic pathways;ko00270//Cysteine and methionine metabolism	K00558;K00558	GO:0005634//nucleus	GO:0003677//DNA binding;GO:0003682//chromatin binding;GO:0003886//DNA (cytosine-5-)-methyltransferase activity;GO:0008168//methyltransferase activity;GO:0016740//transferase activity	GO:0010216//maintenance of DNA methylation;GO:0010424//DNA methylation on cytosine within a CG sequence;GO:0032259//methylation;GO:0032776//DNA methylation on cytosine;GO:0090116//C-5 methylation of cytosine
Os01g0267300	2.02	1.82	1.7	0.13	0.2	0.19	-3.4133	3.56e-09	2.05e-07	OsSRP-QKG	Hypothetical conserved gene	-	-	-	-	GO:0005615//extracellular space	GO:0004867//serine-type endopeptidase inhibitor activity	GO:0010951//negative regulation of endopeptidase activity
Os03g0138500	3	8.09	8.27	0.65	0.69	0.49	-3.40316	1.05e-16	1.94e-14	-	Conserved hypothetical protein	-	-	-	-	-	-	GO:0007142//male meiosis II
Os04g0496300	9.68	37.58	25.65	1.8	2.66	2.45	-3.39936	4.2e-09	2.39e-07	-	Similar to H0306B06.4 protein	-	-	-	-	GO:0016020//membrane;GO:0016021//integral component of membrane	-	-
Os03g0100010	0.48	1.03	1.02	0.04	0.04	0.16	-3.39803	0.00020035	0.00307295	-	Conserved hypothetical protein	-	-	-	-	-	-	-
Os07g0658600	4.12	25.12	27.54	1.42	1.38	2.67	-3.37577	3.2e-05	0.000654444	-	Similar to Nucleoid DNA-binding-like protein	-	-	-	-	-	GO:0003677//DNA binding;GO:0004190//aspartic-type endopeptidase activity	GO:0006508//proteolysis;GO:0030163//protein catabolic process
Os06g0682700	3.07	3.03	3.24	0	0.63	0.27	-3.37543	0.00356211	0.0323194	-	Similar to SWAP (Suppressor-of-White-APricot)/surp domain-containing protein	-	-	-	-	GO:0005623//cell;GO:0048046//apoplast;GO:0048471//perinuclear region of cytoplasm	GO:0003723//RNA binding	GO:0006396//RNA processing;GO:0006874//cellular calcium ion homeostasis
Os03g0174200	1.64	5.41	4.24	0.29	0.46	0.34	-3.37265	1.47e-11	1.25e-09	-	Conserved hypothetical protein	-	-	-	-	-	-	-
Os03g0770900	1.68	4.95	4.54	0.32	0.5	0.26	-3.37053	1.65e-12	1.66e-10	-	Conserved hypothetical protein	-	-	-	-	-	-	-
Os03g0184500	0.85	3.34	2.42	0.11	0.37	0.16	-3.36851	2.7e-06	7.56e-05	-	Transcriptional factor B3 family protein	-	-	-	-	GO:0005634//nucleus	GO:0003677//DNA binding	-
Os04g0419600	3.41	7.35	7.2	0.32	0.64	0.79	-3.35936	3.96e-16	6.69e-14	-	Histone H3	-	-	-	-	GO:0000786//nucleosome;GO:0005634//nucleus;GO:0005694//chromosome	GO:0003677//DNA binding;GO:0046982//protein heterodimerization activity	-
Os03g0279200	106.77	227.5	191.42	14.53	20.69	16.17	-3.35465	2.79e-22	1.03e-19	-	Similar to Histone H2A	-	-	-	-	GO:0000786//nucleosome;GO:0000790//nuclear chromatin;GO:0005634//nucleus;GO:0005694//chromosome	GO:0003677//DNA binding;GO:0046982//protein heterodimerization activity	GO:0006325//chromatin organization;GO:0006342//chromatin silencing
Os02g0574600	3.53	10.21	10.9	0.69	0.87	0.9	-3.32427	1.15e-14	1.54e-12	-	Similar to H0523F07.2 protein	-	-	-	-	-	-	-
Os09g0548700	0.87	1.61	1.22	0.11	0.13	0.13	-3.32193	5.47e-10	3.64e-08	-	Similar to H0515C11.3 protein	-	-	-	-	-	GO:0004497//monooxygenase activity;GO:0004499//N,N-dimethylaniline monooxygenase activity;GO:0016491//oxidoreductase activity;GO:0050660//flavin adenine dinucleotide binding;GO:0050661//NADP binding	GO:0055114//oxidation-reduction process
Os01g0896400	5.36	18.93	14.48	0.9	1.85	1.13	-3.32081	5.83e-14	7.14e-12	-	Similar to JHL23J11.5 protein	-	-	-	-	GO:0016020//membrane;GO:0016021//integral component of membrane	-	-
Os02g0308400	6.67	43.32	57.43	3.13	2.55	5.28	-3.29294	0.000139771	0.00226446	OsFLA19	FAS1 domain domain containing protein	-	-	-	-	GO:0005886//plasma membrane;GO:0016020//membrane;GO:0016021//integral component of membrane	-	GO:0009834//plant-type secondary cell wall biogenesis
Os05g0345100	0.64	2.72	3.77	0.14	0.27	0.32	-3.28793	2.42e-05	0.000509885	-	Similar to patellin-5	-	-	-	-	-	-	-
Os02g0742900	2.16	2.99	2.05	0.3	0.28	0.16	-3.2824	4.87e-08	2.18e-06	-	Similar to Kinesin-like protein	-	-	-	-	-	GO:0003777//microtubule motor activity;GO:0005524//ATP binding;GO:0008017//microtubule binding	GO:0007018//microtubule-based movement
Os01g0866200	28.99	68.2	51.99	5.86	5.22	4.35	-3.27324	6.34e-32	5.04e-29	-	Similar to Histone H3	-	-	-	-	-	-	-
Os04g0472700	0.82	1.9	1.2	0	0.21	0.2	-3.25716	0.000601928	0.00751188	-	Similar to H0305E08.4 protein	-	-	-	-	GO:0005634//nucleus	-	GO:0051783//regulation of nuclear division;GO:1904667//negative regulation of ubiquitin protein ligase activity
Os02g0164000	3	5.31	3.4	0.35	0.28	0.6	-3.25101	2.46e-18	5.6e-16	-	Peptidase C48, SUMO/Sentrin/Ubl1 domain containing protein	-	-	-	-	-	GO:0008234//cysteine-type peptidase activity	GO:0006508//proteolysis
Os05g0497150	3	6.42	3.77	0.5	0.36	0.53	-3.24629	3.06e-15	4.51e-13	SMC4	Hypothetical conserved gene	-	-	-	-	-	-	-
Os01g0544450	2.2	6.38	4.89	0.66	0.33	0.43	-3.24579	8.96e-17	1.7e-14	OsMCM4	Similar to DNA replication licensing factor mcm4	Genetic Information Processing	Replication and repair	ko03030//DNA replication	K02212	GO:0000347//THO complex;GO:0005634//nucleus;GO:0005829//cytosol;GO:0042555//MCM complex	GO:0000166//nucleotide binding;GO:0003677//DNA binding;GO:0003678//DNA helicase activity;GO:0003688//DNA replication origin binding;GO:0003697//single-stranded DNA binding;GO:0004386//helicase activity;GO:0005524//ATP binding;GO:0016787//hydrolase activity;GO:0046872//metal ion binding	GO:0000727//double-strand break repair via break-induced replication;GO:0006260//DNA replication;GO:0006267//pre-replicative complex assembly involved in nuclear cell cycle DNA replication;GO:0006268//DNA unwinding involved in DNA replication;GO:0006270//DNA replication initiation;GO:0006271//DNA strand elongation involved in DNA replication;GO:0007049//cell cycle;GO:0009555//pollen development;G…
Os01g0972900	0.98	3.65	4.75	0.17	0.56	0.26	-3.24409	1.53e-08	7.72e-07	OsWD40-33	Similar to Clone ZZD405 mRNA sequence. (Fragment)	Genetic Information Processing	Folding, sorting and degradation	ko04120//Ubiquitin mediated proteolysis	K03364	-	GO:0005515//protein binding;GO:0010997//anaphase-promoting complex binding;GO:0097027//ubiquitin-protein transferase activator activity	GO:1904668//positive regulation of ubiquitin protein ligase activity
MSTRG.566	0.88	1.57	0.94	0.15	0.21	0	-3.23522	1.12e-05	0.000260952	BRPF1	PREDICTED: lysine-specific demethylase 4B [Oryza brachyantha]	-	-	-	-	GO:0043229//intracellular organelle	GO:0008168//methyltransferase activity;GO:0043169//cation binding	GO:0003006//developmental process involved in reproduction;GO:0009791//post-embryonic development;GO:0009887//animal organ morphogenesis;GO:0016458//gene silencing;GO:0034645//cellular macromolecule biosynthetic process;GO:0034968//histone lysine methylation;GO:0090304//nucleic acid metabolic process
Os03g0712100	0.39	1.59	1.87	0.05	0.32	0.04	-3.23116	0.000262849	0.00383633	-	Cell division cycle-associated protein domain containing protein	-	-	-	-	GO:0005634//nucleus	-	GO:0006355//regulation of transcription, DNA-templated
Os06g0187000	2.53	9.13	3.32	0.43	0.66	0.51	-3.22689	2.45e-12	2.38e-10	OsORC1	Similar to Origin recognition complex 1	-	-	-	-	-	-	-
Os08g0163100	1.37	2.43	1.14	0.11	0.18	0.24	-3.22045	1.26e-07	5.01e-06	-	Nuf2 family protein	-	-	-	-	GO:0000776//kinetochore;GO:0000778//condensed nuclear chromosome kinetochore;GO:0005623//cell;GO:0031262//Ndc80 complex	GO:0044877//protein-containing complex binding	GO:0007052//mitotic spindle organization;GO:0045132//meiotic chromosome segregation;GO:0051315//attachment of mitotic spindle microtubules to kinetochore;GO:0051383//kinetochore organization
Os10g0498900	4.7	10.12	9.23	0.87	0.96	0.76	-3.21501	1.76e-19	4.5e-17	-	Similar to Microtubule-associated protein EB1-like protein	-	-	-	-	GO:0005618//cell wall;GO:0005634//nucleus;GO:0005730//nucleolus;GO:0005815//microtubule organizing center;GO:0005819//spindle;GO:0005874//microtubule;GO:0005881//cytoplasmic microtubule;GO:0009524//phragmoplast;GO:0035371//microtubule plus-end;GO:0051233//spindle midzone	GO:0005515//protein binding;GO:0008017//microtubule binding;GO:0051010//microtubule plus-end binding	GO:0009652//thigmotropism;GO:0031110//regulation of microtubule polymerization or depolymerization;GO:0035372//protein localization to microtubule;GO:0051225//spindle assembly;GO:1904825//protein localization to microtubule plus-end
Os01g0756900	15.17	41.7	30.44	2.37	4.58	2.56	-3.19863	5.68e-20	1.6e-17	OsAGP17	Hypothetical protein	-	-	-	-	GO:0016020//membrane;GO:0016021//integral component of membrane	-	-
Os01g0786500	0.74	3.79	4.31	0.36	0.34	0.27	-3.18799	9.91e-06	0.000235587	OsUCL1	Similar to early nodulin 20	-	-	-	-	GO:0046658//anchored component of plasma membrane	GO:0009055//electron transfer activity	GO:0022900//electron transport chain
Os08g0421800	1.66	3.87	3.39	0.42	0.35	0.21	-3.18619	2.29e-14	2.92e-12	-	Similar to Mitogen-activated protein kinase kinase kinase 1 (EC 2.7.1.-) (Arabidospsis NPK1-related protein kinase 1). Splice isoform 1S	Environmental Information Processing	Signal transduction	ko04016//MAPK signaling pathway - plant	K20606	GO:0005737//cytoplasm	GO:0004672//protein kinase activity;GO:0004674//protein serine/threonine kinase activity;GO:0005524//ATP binding	GO:0006468//protein phosphorylation;GO:0007346//regulation of mitotic cell cycle;GO:0023014//signal transduction by protein phosphorylation;GO:0031098//stress-activated protein kinase signaling cascade;GO:0032147//activation of protein kinase activity
Os04g0467901	2.35	5.8	4.66	0.42	0.62	0.37	-3.1835	3.88e-20	1.12e-17	OsKCH2	Plant-specific kinesin-14, Processive minus-end-directed microtubule moto	-	-	-	-	-	GO:0003777//microtubule motor activity;GO:0005515//protein binding;GO:0005524//ATP binding;GO:0008017//microtubule binding	GO:0007018//microtubule-based movement
Os03g0214100	4.46	7.54	5.55	0.77	0.73	0.44	-3.17734	1.23e-24	5.46e-22	OsRPA1	Replication protein A1	Genetic Information Processing;Genetic Information Processing;Genetic Information Processing;Genetic Information Processing	Replication and repair;Replication and repair;Replication and repair;Replication and repair	ko03420//Nucleotide excision repair;ko03440//Homologous recombination;ko03030//DNA replication;ko03430//Mismatch repair	K07466;K07466;K07466;K07466	GO:0000784//nuclear chromosome, telomeric region;GO:0005634//nucleus;GO:0005662//DNA replication factor A complex	GO:0003676//nucleic acid binding;GO:0003677//DNA binding;GO:0003684//damaged DNA binding;GO:0003697//single-stranded DNA binding;GO:0005515//protein binding;GO:0043047//single-stranded telomeric DNA binding;GO:0043565//sequence-specific DNA binding;GO:0046872//metal ion binding	GO:0000723//telomere maintenance;GO:0000724//double-strand break repair via homologous recombination;GO:0006260//DNA replication;GO:0006261//DNA-dependent DNA replication;GO:0006268//DNA unwinding involved in DNA replication;GO:0006281//DNA repair;GO:0006289//nucleotide-excision repair;GO:0006310//DNA recombination;GO:0006974//cellular response to DNA damage stimulus;GO:0007004//telomere maintena…
Os12g0588800	1.53	5.18	4.14	0.48	0.16	0.56	-3.17659	2.86e-09	1.69e-07	CycD5	Cyclin D domain containing protein	-	-	-	-	GO:0000307//cyclin-dependent protein kinase holoenzyme complex;GO:0005634//nucleus;GO:0005737//cytoplasm	GO:0004672//protein kinase activity;GO:0016538//cyclin-dependent protein serine/threonine kinase regulator activity;GO:0019901//protein kinase binding	GO:0000079//regulation of cyclin-dependent protein serine/threonine kinase activity;GO:0000278//mitotic cell cycle;GO:0006468//protein phosphorylation;GO:0007049//cell cycle;GO:0007088//regulation of mitotic nuclear division;GO:0008284//positive regulation of cell proliferation;GO:0044772//mitotic cell cycle phase transition;GO:0045787//positive regulation of cell cycle;GO:0051301//cell division
Os11g0155950	1.59	5.01	1.98	0.61	0.34	0	-3.17498	0.000815164	0.00965662	-	Hypothetical gene	-	-	-	-	-	-	-
Os01g0175700	2.6	0.78	0.77	0.13	0.15	0.18	-3.17341	3.5e-06	9.52e-05	BOR2	Boron (B) transporte	-	-	-	-	GO:0016020//membrane;GO:0016021//integral component of membrane;GO:0043231//intracellular membrane-bounded organelle	GO:0005452//inorganic anion exchanger activity;GO:0008194//UDP-glycosyltransferase activity	GO:0006820//anion transport;GO:0015698//inorganic anion transport
Os12g0601000	1.45	2.01	0.96	0.14	0.34	0.03	-3.11548	2.28e-06	6.5e-05	Os_F0685	Similar to Leucine Rich Repeat family protein, expressed	-	-	-	-	GO:0019005//SCF ubiquitin ligase complex	GO:0004842//ubiquitin-protein transferase activity;GO:0005515//protein binding	GO:0006511//ubiquitin-dependent protein catabolic process;GO:0016567//protein ubiquitination;GO:0031146//SCF-dependent proteasomal ubiquitin-dependent protein catabolic process
Os03g0594100	1.27	0.58	0.82	0	0.23	0.08	-3.1065	8.64e-05	0.00150685	-	Cytochrome P450 family protein	-	-	-	-	GO:0016020//membrane	GO:0004497//monooxygenase activity;GO:0005506//iron ion binding;GO:0016491//oxidoreductase activity;GO:0016705//oxidoreductase activity, acting on paired donors, with incorporation or reduction of molecular oxygen;GO:0016709//oxidoreductase activity, acting on paired donors, with incorporation or reduction of molecular oxygen, NAD(P)H as one donor, and incorporation of one atom of oxygen;GO:00200…	GO:0055114//oxidation-reduction process
Os04g0528600	0.82	2.13	1.14	0.06	0.28	0.14	-3.09099	8.95e-07	2.89e-05	-	Similar to OSIGBa0115K01-H0319F09.22 protein	-	-	-	-	-	-	-
Os04g0487400	1.01	0.63	0.91	0.15	0.15	0	-3.08746	0.00534416	0.044326	-	Zinc finger, RING-type domain containing protein	-	-	-	-	-	GO:0061630//ubiquitin protein ligase activity	GO:0006511//ubiquitin-dependent protein catabolic process;GO:0016567//protein ubiquitination
Os01g0896300	2.57	3.2	2.21	0.28	0.49	0.17	-3.08566	9.13e-16	1.46e-13	FSM	Hypothetical conserved gene	-	-	-	-	GO:0005634//nucleus;GO:0033186//CAF-1 complex	-	GO:0006281//DNA repair;GO:0006310//DNA recombination;GO:0006325//chromatin organization;GO:0006334//nucleosome assembly;GO:0006974//cellular response to DNA damage stimulus;GO:0010389//regulation of G2/M transition of mitotic cell cycle;GO:0010448//vegetative meristem growth;GO:0010449//root meristem growth;GO:0044772//mitotic cell cycle phase transition
MSTRG.26071	4.07	12.54	13.06	0.52	1.84	1.14	-3.08358	2.46e-11	2.04e-09	--	early nodulin-like protein 3 [Oryza sativa Japonica Group]	-	-	-	-	GO:0005911//cell-cell junction;GO:0031225//anchored component of membrane	-	GO:0007017//microtubule-based process;GO:0016043//cellular component organization;GO:0022402//cell cycle process
Os11g0120200	1.52	2.4	2.35	0.19	0.3	0.25	-3.08287	5.24e-12	4.8e-10	-	Protein of unknown function DUF936, plant family protein	-	-	-	-	-	-	-
Os10g0545600	0.46	1.51	0.91	0.14	0.1	0.1	-3.08246	4.12e-05	0.00080966	-	Similar to transposon protein	-	-	-	-	GO:0005634//nucleus	GO:0004842//ubiquitin-protein transferase activity;GO:0005515//protein binding	GO:0016567//protein ubiquitination;GO:0036297//interstrand cross-link repair
Os01g0133200	0.87	2.2	2.09	0.14	0.2	0.27	-3.08049	8.33e-05	0.00146114	-	Conserved hypothetical protein	-	-	-	-	-	-	-
Os12g0157000	1.27	4.37	3.19	0.3	0.37	0.38	-3.07202	8.29e-08	3.49e-06	-	DNA-binding pseudobarrel domain domain containing protein	-	-	-	-	-	-	-
Os03g0416300	0.73	2.18	1.02	0.07	0.21	0.19	-3.0638	1.95e-06	5.76e-05	-	Similar to Phytochelatin synthetase (Fragment)	-	-	-	-	GO:0016020//membrane;GO:0016021//integral component of membrane;GO:0031225//anchored component of membrane;GO:0046658//anchored component of plasma membrane	-	GO:0009664//plant-type cell wall organization;GO:0009832//plant-type cell wall biogenesis;GO:0010215//cellulose microfibril organization;GO:0052324//plant-type cell wall cellulose biosynthetic process
Os05g0419800	14.46	35.16	30.11	3.1	4.73	1.75	-3.05703	1.14e-08	5.88e-07	OsGELP67	Lipase, GDSL domain containing protein	-	-	-	-	-	GO:0016788//hydrolase activity, acting on ester bonds	-
Os06g0497500	0.78	2.49	2.37	0.1	0.27	0.31	-3.05209	5.47e-06	0.000140064	-	Conserved hypothetical protein	-	-	-	-	-	-	-
Os02g0489800	1.55	2.83	2.32	0.29	0.28	0.24	-3.04817	4.51e-11	3.48e-09	SIP27	Similar to SKIP interacting protein 18 (Fragment)	-	-	-	-	-	GO:0003777//microtubule motor activity	GO:0007018//microtubule-based movement
Os04g0631200	3.6	16.14	9.03	0.71	1.98	0.8	-3.04327	4.64e-05	0.000897439	OsXTH3	Similar to cDNA clone:J033024P08, full insert sequence	-	-	-	-	GO:0005576//extracellular region;GO:0005618//cell wall;GO:0048046//apoplast	GO:0004553//hydrolase activity, hydrolyzing O-glycosyl compounds;GO:0016740//transferase activity;GO:0016762//xyloglucan:xyloglucosyl transferase activity;GO:0016787//hydrolase activity;GO:0016798//hydrolase activity, acting on glycosyl bonds	GO:0005975//carbohydrate metabolic process;GO:0006073//cellular glucan metabolic process;GO:0008152//metabolic process;GO:0010411//xyloglucan metabolic process;GO:0042546//cell wall biogenesis;GO:0071555//cell wall organization
Os02g0699700	18.05	30.3	25.84	2.4	4.01	2.67	-3.03046	3.07e-51	6.91e-48	-	Similar to DNA topoisomerase II	-	-	-	-	GO:0005634//nucleus	GO:0000166//nucleotide binding;GO:0003677//DNA binding;GO:0003916//DNA topoisomerase activity;GO:0003918//DNA topoisomerase type II (ATP-hydrolyzing) activity;GO:0005524//ATP binding;GO:0016853//isomerase activity	GO:0000712//resolution of meiotic recombination intermediates;GO:0000819//sister chromatid segregation;GO:0006259//DNA metabolic process;GO:0006265//DNA topological change;GO:0044774//mitotic DNA integrity checkpoint
Os01g0760900	0.5	1.81	1.53	0.22	0.05	0.2	-3.03037	0.000264409	0.00385237	-	Conserved hypothetical protein	-	-	-	-	GO:0005737//cytoplasm;GO:0005856//cytoskeleton	-	-
Os12g0502300	2.73	6.23	4.76	0.74	0.5	0.48	-2.9958	6.19e-15	8.59e-13	CycA2	Similar to Cyclin A-like protein (Fragment)	-	-	-	-	GO:0000307//cyclin-dependent protein kinase holoenzyme complex;GO:0005634//nucleus;GO:0005737//cytoplasm	GO:0004672//protein kinase activity;GO:0016538//cyclin-dependent protein serine/threonine kinase regulator activity;GO:0019901//protein kinase binding	GO:0000079//regulation of cyclin-dependent protein serine/threonine kinase activity;GO:0000278//mitotic cell cycle;GO:0006468//protein phosphorylation;GO:0007049//cell cycle;GO:0007088//regulation of mitotic nuclear division;GO:0008284//positive regulation of cell proliferation;GO:0044772//mitotic cell cycle phase transition;GO:0045787//positive regulation of cell cycle;GO:0051301//cell division
Os03g0128300	1.64	2.98	1.98	0.07	0.42	0.34	-2.99128	1.78e-05	0.000392239	-	Conserved hypothetical protein	-	-	-	-	-	-	-
Os01g0708700	0.69	1.09	1.48	0	0.35	0.06	-2.99118	0.00123988	0.0136035	-	IQ calmodulin-binding region domain containing protein	-	-	-	-	-	GO:0005515//protein binding	-
Os05g0235800	1.92	5.33	3.19	0.35	0.4	0.57	-2.98351	2.26e-14	2.91e-12	OsMCM6	DNA-dependent ATPase MCM domain containing protein	Genetic Information Processing	Replication and repair	ko03030//DNA replication	K02542	GO:0005634//nucleus;GO:0042555//MCM complex	GO:0000166//nucleotide binding;GO:0003677//DNA binding;GO:0003678//DNA helicase activity;GO:0003688//DNA replication origin binding;GO:0003697//single-stranded DNA binding;GO:0004386//helicase activity;GO:0005524//ATP binding;GO:0016787//hydrolase activity;GO:0046872//metal ion binding;GO:1990518//single-stranded DNA-dependent ATP-dependent 3'-5' DNA helicase activity	GO:0000727//double-strand break repair via break-induced replication;GO:0006260//DNA replication;GO:0006267//pre-replicative complex assembly involved in nuclear cell cycle DNA replication;GO:0006268//DNA unwinding involved in DNA replication;GO:0006270//DNA replication initiation;GO:0007049//cell cycle;GO:1902969//mitotic DNA replication
Os02g0742800	2.8	4.89	2.91	0.47	0.54	0.34	-2.97303	3.98e-14	4.94e-12	-	Conserved hypothetical protein	-	-	-	-	-	GO:0003777//microtubule motor activity	GO:0007018//microtubule-based movement
Os03g0607600	1.07	2.38	1.74	0.18	0.23	0.26	-2.9535	6.56e-08	2.81e-06	CycA3	Similar to Cyclin-A3-1	-	-	-	-	GO:0000307//cyclin-dependent protein kinase holoenzyme complex;GO:0005634//nucleus;GO:0005737//cytoplasm	GO:0016538//cyclin-dependent protein serine/threonine kinase regulator activity;GO:0019901//protein kinase binding	GO:0000079//regulation of cyclin-dependent protein serine/threonine kinase activity;GO:0000278//mitotic cell cycle;GO:0006468//protein phosphorylation;GO:0007088//regulation of mitotic nuclear division;GO:0008284//positive regulation of cell proliferation;GO:0045787//positive regulation of cell cycle
Os08g0101100	5.24	9.84	6.41	0.97	0.86	0.95	-2.95051	7e-15	9.67e-13	HMGB	High mobility group, HMG1/HMG2 domain containing protein	-	-	-	-	GO:0005634//nucleus	GO:0003677//DNA binding	GO:0010197//polar nucleus fusion
Os11g0580000	1.42	2.82	2.29	0.32	0.42	0.11	-2.94155	5.11e-08	2.26e-06	-	Similar to predicted protein	-	-	-	-	-	GO:0008017//microtubule binding	-
Os08g0117700	0.72	1.75	1.6	0.22	0.26	0.05	-2.94096	7.88e-07	2.58e-05	-	Serine/threonine protein kinase domain containing protein	-	-	-	-	GO:0005886//plasma membrane;GO:0016021//integral component of membrane	GO:0004672//protein kinase activity;GO:0004675//transmembrane receptor protein serine/threonine kinase activity;GO:0005515//protein binding;GO:0005524//ATP binding	GO:0006468//protein phosphorylation;GO:0007178//transmembrane receptor protein serine/threonine kinase signaling pathway
Os01g0914300	2.33	7.29	8.86	0.45	1.29	0.68	-2.93289	7.81e-08	3.31e-06	OsLTPd2	Plant lipid transfer protein/seed storage/trypsin-alpha amylase inhibitor domain containing protein	-	-	-	-	-	GO:0005504//fatty acid binding	GO:0009627//systemic acquired resistance
Os04g0664400	0.18	0.75	0.52	0.04	0.08	0.07	-2.93198	0.000126661	0.00207946	OsARF11	Auxin response factor 1	Environmental Information Processing	Signal transduction	ko04075//Plant hormone signal transduction	K14486	GO:0005634//nucleus;GO:0016020//membrane	GO:0003677//DNA binding;GO:0005515//protein binding;GO:0042802//identical protein binding;GO:0044212//transcription regulatory region DNA binding	GO:0006355//regulation of transcription, DNA-templated;GO:0009725//response to hormone;GO:0009734//auxin-activated signaling pathway;GO:0009908//flower development;GO:0009942//longitudinal axis specification;GO:0010305//leaf vascular tissue pattern formation;GO:0048364//root development;GO:0048507//meristem development
Os04g0434500	0.38	1.3	0.76	0.11	0.21	0	-2.93074	0.00346439	0.0316608	OsZHD8	Homeodomain-related domain containing protein	-	-	-	-	-	GO:0003677//DNA binding	-
Os03g0729500	1.73	4.18	2.98	0.26	0.31	0.6	-2.92567	7.34e-10	4.8e-08	GRF6	Transcription factor, Floral organ developmen	-	-	-	-	GO:0005634//nucleus	GO:0005524//ATP binding	GO:0006351//transcription, DNA-templated;GO:0006355//regulation of transcription, DNA-templated;GO:0032502//developmental process
Os05g0462700	5.9	14.15	11.58	1.01	2.13	1.03	-2.92317	7.73e-11	5.69e-09	-	Similar to Histone H4	-	-	-	-	GO:0000786//nucleosome;GO:0005634//nucleus;GO:0005694//chromosome	GO:0003677//DNA binding;GO:0046982//protein heterodimerization activity	GO:0006334//nucleosome assembly
Os03g0281201	0.47	1.2	0.88	0.12	0.06	0.16	-2.90689	0.00207352	0.0208574	-	Conserved hypothetical protein	-	-	-	-	GO:0005886//plasma membrane	GO:0019210//kinase inhibitor activity	GO:0033673//negative regulation of kinase activity
Os01g0868400	1.7	1.59	1.64	0.28	0.18	0.2	-2.90105	1.59e-14	2.1e-12	-	Hypothetical protein	-	-	-	-	-	-	-
Os10g0457400	1.14	2.29	2.52	0.05	0.53	0.22	-2.89482	9.31e-06	0.00022341	-	Similar to shugoshin-1	-	-	-	-	GO:0000775//chromosome, centromeric region;GO:0005634//nucleus	-	GO:0045132//meiotic chromosome segregation
Os12g0555600	1.58	4.5	3.63	0.46	0.53	0.32	-2.8899	2.71e-15	4.01e-13	ND1	Cellulose synthase-like protein, Cell wall biosynthesi	Metabolism;Metabolism	Global and overview maps;Carbohydrate metabolism	ko01100//Metabolic pathways;ko00520//Amino sugar and nucleotide sugar metabolism	K00770;K00770	GO:0000139//Golgi membrane;GO:0005794//Golgi apparatus;GO:0005802//trans-Golgi network;GO:0005886//plasma membrane;GO:0016020//membrane;GO:0016021//integral component of membrane	GO:0016740//transferase activity;GO:0016757//transferase activity, transferring glycosyl groups;GO:0016760//cellulose synthase (UDP-forming) activity;GO:0051753//mannan synthase activity	GO:0000919//cell plate assembly;GO:0009414//response to water deprivation;GO:0009651//response to salt stress;GO:0009833//plant-type primary cell wall biogenesis;GO:0030244//cellulose biosynthetic process;GO:0048367//shoot system development;GO:0071555//cell wall organization;GO:0071669//plant-type cell wall organization or biogenesis;GO:0097502//mannosylation
Os04g0597866	1.92	4.33	2.86	0.36	0.43	0.44	-2.88879	1.27e-14	1.7e-12	-	Hypothetical gene	-	-	-	-	-	-	-
Os12g0242900	1.32	1.65	1.59	0.13	0.33	0.16	-2.87869	2.03e-06	5.96e-05	-	DNA polymerase alpha, subunit B domain containing protein	Genetic Information Processing	Replication and repair	ko03030//DNA replication	K02321	GO:0005658//alpha DNA polymerase:primase complex;GO:0005739//mitochondrion	GO:0003677//DNA binding;GO:0003887//DNA-directed DNA polymerase activity;GO:0046982//protein heterodimerization activity	GO:0006260//DNA replication;GO:0006270//DNA replication initiation;GO:0071897//DNA biosynthetic process
Os09g0383300	1.6	3.98	2.96	0.42	0.65	0.1	-2.86773	9.5e-07	3.06e-05	-	Hypothetical conserved gene	Environmental Information Processing	Signal transduction	ko04016//MAPK signaling pathway - plant	K20606	-	-	-
Os07g0105800	0.34	0.89	0.52	0.06	0.13	0.05	-2.86625	0.000473182	0.00619971	-	Protein of unknown function DUF594 domain containing protein	-	-	-	-	GO:0016020//membrane;GO:0016021//integral component of membrane	-	-
Os01g0502700	3.16	4.11	4.5	0.36	0.8	0.46	-2.86105	6.04e-09	3.32e-07	-	Similar to Histone H2A	-	-	-	-	GO:0000786//nucleosome;GO:0000790//nuclear chromatin;GO:0005634//nucleus;GO:0005694//chromosome	GO:0003677//DNA binding;GO:0046982//protein heterodimerization activity	GO:0006325//chromatin organization
Os06g0256000	1.76	3.1	2.31	0.36	0.38	0.25	-2.85647	1.08e-08	5.62e-07	-	Conserved hypothetical protein	-	-	-	-	GO:0000793//condensed chromosome;GO:0000796//condensin complex	-	GO:0007076//mitotic chromosome condensation
Os03g0302900	3.31	5.6	5.49	0.47	0.96	0.58	-2.8408	2.26e-21	7.54e-19	SSD1	Conserved hypothetical protein	-	-	-	-	-	-	-
Os04g0504200	0.61	2.3	1.78	0.23	0.36	0.07	-2.82905	0.000855878	0.0100332	-	Conserved hypothetical protein	-	-	-	-	-	-	-
Os04g0656800	0.76	3.22	2.05	0.1	0.24	0.51	-2.82662	4.65e-05	0.000899029	prx58	Similar to Peroxidase precursor (EC 1.11.1.7)	Metabolism;Metabolism;Metabolism	Global and overview maps;Global and overview maps;Biosynthesis of other secondary metabolites	ko01100//Metabolic pathways;ko01110//Biosynthesis of secondary metabolites;ko00940//Phenylpropanoid biosynthesis	K00430;K00430;K00430	GO:0005576//extracellular region	GO:0004601//peroxidase activity;GO:0016491//oxidoreductase activity;GO:0020037//heme binding;GO:0046872//metal ion binding	GO:0006979//response to oxidative stress;GO:0042744//hydrogen peroxide catabolic process;GO:0055114//oxidation-reduction process;GO:0098869//cellular oxidant detoxification
Os03g0162200	19.39	34.7	31.54	5.11	4.52	2.53	-2.81597	3.96e-25	1.88e-22	-	Similar to Histone H2A	-	-	-	-	GO:0000786//nucleosome;GO:0000790//nuclear chromatin;GO:0005634//nucleus;GO:0005694//chromosome	GO:0003677//DNA binding;GO:0046982//protein heterodimerization activity	GO:0006325//chromatin organization;GO:0006342//chromatin silencing
Os03g0747100	0.71	0.91	0.97	0.05	0.09	0.23	-2.80735	0.00109747	0.0122346	-	ERG2/sigma1 receptor-like domain containing protein	-	-	-	-	GO:0005783//endoplasmic reticulum	-	-
Os10g0418000	11.9	24.15	17.02	2.39	3.43	1.82	-2.79625	9.71e-19	2.32e-16	-	Similar to Histone H2A	-	-	-	-	GO:0000786//nucleosome;GO:0000790//nuclear chromatin;GO:0005634//nucleus;GO:0005694//chromosome	GO:0003677//DNA binding;GO:0046982//protein heterodimerization activity	GO:0006325//chromatin organization;GO:0006342//chromatin silencing
Os06g0660400	1.69	2.12	1.38	0.26	0.49	0	-2.79077	0.00450546	0.0387475	-	Similar to OSIGBa0113I13.1 protein	-	-	-	-	-	-	-
Os05g0397900	3.83	6.8	6.63	0.91	0.8	0.8	-2.78167	2.05e-24	8.8e-22	-	Kinesin, motor region domain containing protein	-	-	-	-	GO:0005871//kinesin complex;GO:0005874//microtubule	GO:0000166//nucleotide binding;GO:0003777//microtubule motor activity;GO:0005524//ATP binding;GO:0008017//microtubule binding;GO:0016887//ATPase activity	GO:0007018//microtubule-based movement
Os07g0507200	2.89	7.88	6.8	0.8	0.88	0.88	-2.7789	1.22e-17	2.6e-15	-	Cell cycle regulated microtubule associated protein domain containing protein	-	-	-	-	GO:0005819//spindle;GO:0005874//microtubule	-	GO:0032147//activation of protein kinase activity;GO:0060236//regulation of mitotic spindle organization
Os02g0699500	1.34	5.65	3.8	0.44	0.63	0.51	-2.7717	6.73e-05	0.00121593	-	Conserved hypothetical protein	-	-	-	-	-	-	-
Os05g0345175	2.58	7.92	7.1	0.9	0.85	0.83	-2.77013	7.83e-06	0.000190425	-	Similar to patellin-5	-	-	-	-	-	-	-
Os04g0357300	0.67	1.24	0.75	0.2	0.08	0.11	-2.76988	2.31e-05	0.000490436	-	Similar to Helicase-like protein [Oryza sativa (japonica cultivar-group)]	-	-	-	-	-	GO:0000166//nucleotide binding;GO:0003678//DNA helicase activity;GO:0004386//helicase activity;GO:0005524//ATP binding;GO:0016787//hydrolase activity	GO:0000723//telomere maintenance;GO:0006281//DNA repair;GO:0006310//DNA recombination;GO:0006974//cellular response to DNA damage stimulus;GO:0032508//DNA duplex unwinding
Os09g0110100	0.91	2.98	1.9	0.32	0.28	0.25	-2.76803	1.67e-08	8.39e-07	-	Protein kinase, core domain containing protein	-	-	-	-	GO:0016020//membrane;GO:0016021//integral component of membrane	GO:0004672//protein kinase activity;GO:0005515//protein binding;GO:0005524//ATP binding	GO:0006468//protein phosphorylation
Os03g0659800	1.44	6.06	5.23	0.29	0.63	0.96	-2.75943	2.42e-05	0.00050911	-	Similar to H0525G02.7 protein	-	-	-	-	GO:0005886//plasma membrane;GO:0016021//integral component of membrane	GO:0022857//transmembrane transporter activity	-
Os05g0304900	1.29	4.91	4.31	0.41	0.31	0.84	-2.75214	2.18e-07	8.14e-06	-	Similar to hydrolase, hydrolyzing O-glycosyl compounds	-	-	-	-	-	GO:0004553//hydrolase activity, hydrolyzing O-glycosyl compounds	GO:0005975//carbohydrate metabolic process
Os03g0274400	1.49	3.33	1.59	0.31	0.22	0.43	-2.73922	8.64e-05	0.00150685	-	Similar to GRF zinc finger family protein, expressed	-	-	-	-	-	-	-
Os09g0533200	0.4	3.34	2.03	0.23	0.43	0.21	-2.72948	0.000361222	0.00497112	-	Glycoside hydrolase, family 17 domain containing protein	-	-	-	-	GO:0046658//anchored component of plasma membrane	GO:0004553//hydrolase activity, hydrolyzing O-glycosyl compounds;GO:0016787//hydrolase activity;GO:0016798//hydrolase activity, acting on glycosyl bonds	GO:0005975//carbohydrate metabolic process;GO:0008152//metabolic process
Os02g0797400	2.28	5.44	3.68	0.46	0.7	0.56	-2.72855	3.86e-14	4.82e-12	OsMCM5	MCM family protein	Genetic Information Processing	Replication and repair	ko03030//DNA replication	K02209	GO:0000347//THO complex;GO:0005634//nucleus;GO:0005737//cytoplasm;GO:0042555//MCM complex	GO:0000166//nucleotide binding;GO:0003677//DNA binding;GO:0003678//DNA helicase activity;GO:0003688//DNA replication origin binding;GO:0003697//single-stranded DNA binding;GO:0004386//helicase activity;GO:0005524//ATP binding;GO:0016787//hydrolase activity;GO:0043138//3'-5' DNA helicase activity	GO:0000727//double-strand break repair via break-induced replication;GO:0006260//DNA replication;GO:0006267//pre-replicative complex assembly involved in nuclear cell cycle DNA replication;GO:0006270//DNA replication initiation;GO:0007049//cell cycle;GO:0032508//DNA duplex unwinding
Os06g0579200	3.51	2.8	3.83	0.21	0.65	0.67	-2.72845	2.49e-10	1.73e-08	OsLCT1	Low-affinity cation transporter, Regulation of cadmium transport to the grain	-	-	-	-	GO:0016021//integral component of membrane	-	-
Os04g0375900	2.47	4.34	4.11	0.63	0.42	0.6	-2.72643	3.86e-16	6.57e-14	-	Kinesin, motor region domain containing protein	-	-	-	-	GO:0005871//kinesin complex;GO:0005874//microtubule	GO:0003777//microtubule motor activity;GO:0005524//ATP binding;GO:0008017//microtubule binding;GO:0016887//ATPase activity	GO:0007018//microtubule-based movement
Os12g0580950	0.51	1.49	1.24	0.29	0.07	0.13	-2.72514	0.00352366	0.0320673	-	Hypothetical protein	-	-	-	-	-	-	-
Os04g0644100	1.44	5.25	4.44	0.64	0.98	0.07	-2.71936	6.14e-05	0.00112392	-	Sterile alpha motif homology domain containing protein	-	-	-	-	-	GO:0005515//protein binding	-
Os09g0560000	2.81	4.23	3.46	0.52	0.62	0.46	-2.71425	2.1e-20	6.25e-18	-	Armadillo-like helical domain containing protein	-	-	-	-	GO:0005874//microtubule	GO:0008017//microtubule binding	-
Os05g0119600	0.62	0.83	0.43	0.09	0.08	0.12	-2.69661	0.00284482	0.0267906	-	Similar to Protein binding protein	-	-	-	-	GO:0000775//chromosome, centromeric region;GO:0000785//chromatin;GO:0005654//nucleoplasm;GO:0031390//Ctf18 RFC-like complex	GO:0003689//DNA clamp loader activity	GO:0006275//regulation of DNA replication;GO:0007064//mitotic sister chromatid cohesion;GO:0034088//maintenance of mitotic sister chromatid cohesion
Os12g0167700	2.12	4.04	3.09	0.56	0.49	0.39	-2.68338	6.35e-10	4.16e-08	-	Similar to SAP domain containing protein, expressed	-	-	-	-	-	-	-
Os03g0310000	3.78	9	10.6	1.46	1.3	0.88	-2.68326	9.56e-13	9.98e-11	OsGELP46	Lipase, GDSL domain containing protein	-	-	-	-	-	GO:0016787//hydrolase activity;GO:0016788//hydrolase activity, acting on ester bonds	-
Os02g0459300	0.67	1.1	0.85	0.18	0.06	0.17	-2.67587	0.00281534	0.0265592	-	Similar to tangled1	-	-	-	-	GO:0005875//microtubule associated complex;GO:0009574//preprophase band	-	GO:0000911//cytokinesis by cell plate formation
Os01g0805600	4.25	10.43	7.93	0.84	1.39	1.31	-2.67514	6.58e-13	7.08e-11	CycB1	Similar to Cyclin-B1-1	-	-	-	-	GO:0000307//cyclin-dependent protein kinase holoenzyme complex;GO:0005634//nucleus;GO:0005737//cytoplasm	GO:0016538//cyclin-dependent protein serine/threonine kinase regulator activity;GO:0019901//protein kinase binding	GO:0000079//regulation of cyclin-dependent protein serine/threonine kinase activity;GO:0000278//mitotic cell cycle;GO:0006468//protein phosphorylation;GO:0007088//regulation of mitotic nuclear division;GO:0008284//positive regulation of cell proliferation;GO:0045787//positive regulation of cell cycle
Os03g0288900	2.24	5.11	3.61	0.52	0.58	0.62	-2.67177	1.26e-12	1.28e-10	-	Hypothetical protein	-	-	-	-	-	-	-
Os01g0808900	1.68	1.86	2.94	0.24	0.45	0.33	-2.66742	0.000893428	0.0103745	OsVQ4	Similar to SigA binding protein	-	-	-	-	-	-	GO:0051091//positive regulation of DNA-binding transcription factor activity
Os05g0116700	0.45	0.52	0.55	0.14	0.1	0	-2.66297	0.000390002	0.00529182	-	Protein of unknown function DUF3741 domain containing protein	-	-	-	-	-	-	-
Os01g0957100	3.07	12.61	13.35	1.74	1.36	1.5	-2.65784	2.1e-05	0.000453149	-	Protein kinase, core domain containing protein	-	-	-	-	GO:0005886//plasma membrane;GO:0016021//integral component of membrane	GO:0004672//protein kinase activity;GO:0005515//protein binding;GO:0005524//ATP binding	GO:0006468//protein phosphorylation
Os10g0394200	2.12	3.12	2.5	0.53	0.29	0.42	-2.64199	7.81e-10	5.06e-08	OsSub60	Similar to subtilase family protein	-	-	-	-	-	GO:0004252//serine-type endopeptidase activity	GO:0006508//proteolysis
Os10g0462600	36.43	32.8	33.86	6.08	5.27	5.18	-2.64075	2e-43	2.36e-40	-	Conserved hypothetical protein	-	-	-	-	-	-	-
Os04g0379800	1.8	3.77	2.71	0.39	0.62	0.32	-2.6382	2.57e-08	1.23e-06	-	Conserved hypothetical protein	-	-	-	-	-	-	-
Os08g0378300	4.5	4.39	2.68	0.38	0.71	0.77	-2.63701	2.55e-08	1.22e-06	OsRLCK254	Similar to cDNA clone:J013100G02, full insert sequence	-	-	-	-	GO:0005886//plasma membrane	GO:0000166//nucleotide binding;GO:0004672//protein kinase activity;GO:0004674//protein serine/threonine kinase activity;GO:0005524//ATP binding	GO:0006468//protein phosphorylation;GO:0007166//cell surface receptor signaling pathway
Os08g0490900	86.14	159.63	134.99	22	21.24	18.02	-2.63586	3.74e-49	5.96e-46	-	Similar to Histone H2B.2	-	-	-	-	GO:0000786//nucleosome;GO:0005634//nucleus;GO:0005694//chromosome	GO:0003677//DNA binding;GO:0046982//protein heterodimerization activity	-
Os12g0616000	1.41	4.43	2.89	0.38	0.47	0.56	-2.63029	2.82e-09	1.67e-07	-	Similar to Kinesin-like protein KIFC3	-	-	-	-	-	GO:0003777//microtubule motor activity;GO:0005524//ATP binding;GO:0008017//microtubule binding	GO:0007018//microtubule-based movement
Os03g0219100	0.31	1.73	1.88	0.35	0.15	0.14	-2.61471	0.000407812	0.00548943	-	Cellular retinaldehyde-binding/triple function, C-terminal domain containing protein	-	-	-	-	-	-	-
Os03g0106300	0.51	1.21	0.79	0.08	0.15	0.18	-2.61399	0.000505871	0.00653935	PAIR1	Coiled-coil protein, Homologous chromosome pairing in meiosi	-	-	-	-	GO:0005634//nucleus	GO:0005515//protein binding	GO:0009553//embryo sac development;GO:0009554//megasporogenesis;GO:0009556//microsporogenesis;GO:0042138//meiotic DNA double-strand break formation;GO:0048236//plant-type sporogenesis;GO:0051321//meiotic cell cycle;GO:0070192//chromosome organization involved in meiotic cell cycle
Os09g0547200	1.14	4.65	3.67	0.36	0.79	0.4	-2.60957	4.34e-07	1.5e-05	-	Protein of unknown function DUF292, eukaryotic domain containing protein	Cellular Processes	Transport and catabolism	ko04144//Endocytosis	K19476	GO:0005739//mitochondrion	-	GO:0008104//protein localization;GO:0015031//protein transport
Os05g0512600	5.43	15.57	11.36	2.21	2.15	0.95	-2.60743	4.43e-11	3.44e-09	-	X8 domain containing protein	-	-	-	-	-	-	-
Os09g0421200	1.24	2.12	1.26	0.39	0.11	0.26	-2.60382	0.000109443	0.00184147	-	Conserved hypothetical protein	-	-	-	-	-	-	-
Os01g0946100	0.35	0.57	0.83	0.15	0	0.14	-2.59323	0.00623486	0.0498053	OsWD40-31	WD40 repeat-like domain containing protein	-	-	-	-	-	GO:0005515//protein binding	-
MSTRG.10158	1.69	1.43	1.76	0.23	0.33	0.25	-2.59089	7.08e-15	9.72e-13	--	Os02g0303100 [Oryza sativa Japonica Group]	-	-	-	-	-	-	-
Os03g0329200	2.65	6.21	4.81	0.74	1.03	0.5	-2.59025	2.93e-11	2.39e-09	OsC3H23	Nucleotide-binding, alpha-beta plait domain containing protein	-	-	-	-	-	GO:0003676//nucleic acid binding;GO:0003677//DNA binding;GO:0003723//RNA binding;GO:0046872//metal ion binding	-
Os08g0266700	0.65	1.01	0.62	0.18	0.09	0.11	-2.58496	1.79e-05	0.000392239	OsRad21-3	Rad21/Rec8 like protein, C-terminal domain containing protein	-	-	-	-	GO:0000228//nuclear chromosome;GO:0000798//nuclear cohesin complex;GO:0008278//cohesin complex	GO:0003682//chromatin binding;GO:0005515//protein binding	GO:0006302//double-strand break repair;GO:0007062//sister chromatid cohesion
Os12g0638100	2.41	6.99	5.86	0.65	1.25	0.65	-2.58119	2.04e-09	1.25e-07	-	Similar to Receptor-like protein kinase	-	-	-	-	GO:0005886//plasma membrane;GO:0016020//membrane;GO:0016021//integral component of membrane	GO:0000166//nucleotide binding;GO:0004672//protein kinase activity;GO:0004674//protein serine/threonine kinase activity;GO:0005524//ATP binding;GO:0016301//kinase activity;GO:0016740//transferase activity	GO:0006468//protein phosphorylation;GO:0016310//phosphorylation;GO:0030244//cellulose biosynthetic process;GO:0046777//protein autophosphorylation
Os04g0200700	0.71	1.02	0.6	0.13	0.12	0.14	-2.57878	4.89e-06	0.000127035	-	Hypothetical protein	-	-	-	-	-	-	-
Os02g0606700	1.24	5.86	4.24	0.79	0.56	0.59	-2.54729	1.39e-06	4.27e-05	RSS1	D-box containing protein, Regulation of the cell cycle, Maintenance of meristematic activity under stress condition	-	-	-	-	-	-	-
Os07g0683600	4.7	7.32	8.86	1.64	1.13	0.81	-2.54409	1.07e-11	9.27e-10	-	Similar to Osr40c1 protein	-	-	-	-	-	-	-
Os01g0114800	2.43	2.08	1.95	0.71	0.07	0.33	-2.54097	4.24e-06	0.000112294	-	Similar to H0215A08.3 protein	-	-	-	-	-	-	-
Os08g0558400	7.23	10.67	9.09	1.38	1.85	1.46	-2.52477	4.16e-31	3.04e-28	-	Similar to Kinesin heavy chain (Fragment)	-	-	-	-	-	GO:0003777//microtubule motor activity;GO:0005524//ATP binding;GO:0008017//microtubule binding	GO:0007018//microtubule-based movement
Os12g0530000	12.3	24.12	23.83	3.62	3.68	3.25	-2.51372	3.46e-18	7.74e-16	-	Similar to Histone H2A	-	-	-	-	GO:0000786//nucleosome;GO:0000790//nuclear chromatin;GO:0005634//nucleus;GO:0005694//chromosome	GO:0003677//DNA binding;GO:0046982//protein heterodimerization activity	GO:0006325//chromatin organization;GO:0006342//chromatin silencing
Os01g0652000	2.2	6.83	6.2	1.04	1.11	0.53	-2.50661	2.46e-08	1.19e-06	-	Similar to proline-rich family protein	-	-	-	-	GO:0009707//chloroplast outer membrane	-	GO:0009658//chloroplast organization
Os03g0119900	39.83	86.27	65.38	10.48	10.76	12.49	-2.50509	3.33e-25	1.61e-22	-	Similar to Histone H4	-	-	-	-	GO:0000786//nucleosome;GO:0005634//nucleus;GO:0005694//chromosome	GO:0003677//DNA binding;GO:0046982//protein heterodimerization activity	GO:0006334//nucleosome assembly
Os04g0588200	0.4	0.73	0.68	0.07	0.15	0.1	-2.49985	3.35e-05	0.000677816	-	Similar to emb2411 (embryo defective 2411); ATP binding / ATP-dependent DNA helicase/ DNA binding	Genetic Information Processing	Replication and repair	ko03030//DNA replication	K10742	GO:0000784//nuclear chromosome, telomeric region;GO:0005634//nucleus;GO:0005737//cytoplasm	GO:0003723//RNA binding;GO:0017108//5'-flap endonuclease activity;GO:0017116//single-stranded DNA-dependent ATP-dependent DNA helicase activity;GO:0043142//single-stranded DNA-dependent ATPase activity	GO:0006260//DNA replication;GO:0006281//DNA repair;GO:0006974//cellular response to DNA damage stimulus;GO:0010073//meristem maintenance;GO:0032508//DNA duplex unwinding;GO:0033567//DNA replication, Okazaki fragment processing;GO:0071932//replication fork reversal
Os04g0486500	1.61	3.94	3.07	0.6	0.38	0.55	-2.49416	5.92e-06	0.000149301	MAD2	Similar to Mitotic spindle checkpoint protein MAD2	-	-	-	-	GO:0000776//kinetochore;GO:0005654//nucleoplasm;GO:0005737//cytoplasm	-	GO:0007094//mitotic spindle assembly checkpoint
Os07g0659500	3.26	5.17	4.45	0.75	0.91	0.66	-2.47294	4.38e-26	2.19e-23	-	Non-SMC condensin subunit, XCAP-D2/Cnd1 family protein	-	-	-	-	GO:0000779//condensed chromosome, centromeric region;GO:0000799//nuclear condensin complex;GO:0005634//nucleus	GO:0003682//chromatin binding;GO:0042393//histone binding	GO:0000278//mitotic cell cycle;GO:0007049//cell cycle;GO:0007076//mitotic chromosome condensation;GO:0010032//meiotic chromosome condensation;GO:0030261//chromosome condensation;GO:0051301//cell division;GO:0051304//chromosome separation
Os09g0559500	0.69	1.01	0.68	0.08	0.12	0.23	-2.46855	0.00154569	0.0162598	-	Protein of unknown function DUF594 domain containing protein	-	-	-	-	GO:0016020//membrane;GO:0016021//integral component of membrane	-	-
Os05g0210500	0.91	0.93	0.76	0.16	0.14	0.17	-2.46778	1.76e-07	6.72e-06	-	Timeless protein domain containing protein	-	-	-	-	GO:0000228//nuclear chromosome;GO:0000790//nuclear chromatin;GO:0005634//nucleus;GO:0031298//replication fork protection complex	GO:0003677//DNA binding	GO:0000076//DNA replication checkpoint;GO:0006281//DNA repair;GO:0043111//replication fork arrest;GO:0048478//replication fork protection
Os04g0107700	1.5	2.72	2.62	0.48	0.23	0.53	-2.46366	1.87e-06	5.57e-05	-	Peptidase C1A, papain family protein	-	-	-	-	GO:0005615//extracellular space;GO:0005764//lysosome	GO:0004197//cysteine-type endopeptidase activity;GO:0008234//cysteine-type peptidase activity	GO:0006508//proteolysis;GO:0051603//proteolysis involved in cellular protein catabolic process
Os02g0699466	2.92	3.48	3.63	0.36	0.68	0.78	-2.46231	8.71e-05	0.00151355	-	Conserved hypothetical protein	-	-	-	-	-	-	-
Os12g0289600	0.97	2.41	1.91	0.24	0.5	0.22	-2.46216	4.6e-05	0.000892123	-	Conserved hypothetical protein	-	-	-	-	-	-	-
Os06g0207950	1.73	1.42	1.62	0.48	0.2	0.2	-2.43841	8.06e-05	0.00142219	-	Hypothetical gene	-	-	-	-	GO:0016020//membrane;GO:0016021//integral component of membrane	-	-
Os08g0414200	0.57	0.91	1.16	0.22	0.21	0.06	-2.42968	0.00026148	0.00382825	OsRFP	Zinc finger, RING/FYVE/PHD-type domain containing protein	-	-	-	-	-	GO:0046872//metal ion binding	-
Os10g0146200	2.29	6.21	4.72	0.86	0.96	0.65	-2.42014	2.02e-08	9.91e-07	-	Similar to Thaumatin-like protein	-	-	-	-	GO:0005576//extracellular region	-	GO:0006952//defense response
Os02g0707200	1.02	0.68	0.95	0.12	0.22	0.16	-2.40599	0.00421478	0.0367855	OsDof7	Similar to Dof-like protein 34	-	-	-	-	GO:0005634//nucleus	GO:0003677//DNA binding	GO:0006355//regulation of transcription, DNA-templated;GO:0010067//procambium histogenesis;GO:0010087//phloem or xylem histogenesis;GO:0045893//positive regulation of transcription, DNA-templated
Os03g0245300	2.73	5.57	3.46	0.9	0.79	0.53	-2.40526	2.15e-07	8.02e-06	-	Similar to Hydroxyproline-rich glycoprotein DZ-HRGP precursor	-	-	-	-	-	-	-
Os07g0482566	0.34	0.3	0.47	0.12	0.02	0.07	-2.4021	0.00506566	0.0425377	-	Hypothetical gene	-	-	-	-	-	-	-
Os08g0538700	1.62	3.19	1.84	0.47	0.36	0.43	-2.39993	1.35e-11	1.16e-09	Orysa	Retinoblastoma-related protein	-	-	-	-	GO:0000785//chromatin;GO:0005634//nucleus;GO:0005667//transcription factor complex	GO:0001012//RNA polymerase II regulatory region DNA binding;GO:0001102//RNA polymerase II activating transcription factor binding	GO:0000082//G1/S transition of mitotic cell cycle;GO:0000122//negative regulation of transcription by RNA polymerase II;GO:0006351//transcription, DNA-templated;GO:0006357//regulation of transcription by RNA polymerase II;GO:0007049//cell cycle;GO:0007346//regulation of mitotic cell cycle;GO:0030154//cell differentiation;GO:0051726//regulation of cell cycle;GO:2000134//negative regulation of G1/S…
Os02g0621300	10.67	20.01	14.74	1.97	4.25	2.39	-2.39924	7.36e-09	3.97e-07	OsCER1	Homologous protein of CER1, Very-long-chain (VLC) alkane biosynthesis, Regulation of anther development and plastids differentiatio	Metabolism;Metabolism	Global and overview maps;Lipid metabolism	ko01110//Biosynthesis of secondary metabolites;ko00073//Cutin, suberine and wax biosynthesis	K15404;K15404	GO:0005783//endoplasmic reticulum;GO:0005789//endoplasmic reticulum membrane;GO:0016020//membrane;GO:0016021//integral component of membrane	GO:0000170//sphingosine hydroxylase activity;GO:0005506//iron ion binding;GO:0009924//octadecanal decarbonylase activity;GO:0016491//oxidoreductase activity;GO:0016829//lyase activity;GO:1990465//aldehyde oxygenase (deformylating) activity	GO:0008610//lipid biosynthetic process;GO:0009409//response to cold;GO:0009737//response to abscisic acid;GO:0030148//sphingolipid biosynthetic process;GO:0055114//oxidation-reduction process
MSTRG.22429	7.71	9.16	6.88	1.85	1.18	1.48	-2.39673	3.62e-27	2.04e-24	RE1	seryl-tRNA synthetase isoform X1 [Zea mays]	-	-	-	-	-	-	GO:0006259//DNA metabolic process
Os04g0247500	75.88	63.63	60.04	12.21	13.04	12.83	-2.38964	7.36e-86	6.64e-82	-	Conserved hypothetical protein	-	-	-	-	GO:0016020//membrane;GO:0016021//integral component of membrane	-	-
Os08g0512600	6.21	12.73	9.92	1.73	1.99	1.79	-2.38895	4.2e-15	6.12e-13	CDKB2	B-type plant-specific cyclin-dependent kinase, DNA damage respons	-	-	-	-	GO:0005634//nucleus;GO:0005737//cytoplasm;GO:0005819//spindle;GO:0005856//cytoskeleton;GO:0009524//phragmoplast	GO:0000166//nucleotide binding;GO:0004672//protein kinase activity;GO:0004674//protein serine/threonine kinase activity;GO:0004693//cyclin-dependent protein serine/threonine kinase activity;GO:0005524//ATP binding;GO:0008353//RNA polymerase II CTD heptapeptide repeat kinase activity;GO:0016301//kinase activity;GO:0016740//transferase activity	GO:0006468//protein phosphorylation;GO:0007049//cell cycle;GO:0016310//phosphorylation;GO:0051301//cell division;GO:0051726//regulation of cell cycle
Os01g0210550	1.42	1.71	3.24	0.24	0.53	0.45	-2.38441	0.00619885	0.0495762	-	Hypothetical gene	-	-	-	-	-	-	-
Os01g0237500	13.16	7.14	5.33	0.58	3.27	1.06	-2.38404	1.58e-05	0.000355716	-	NmrA-like family protein	-	-	-	-	-	-	-
Os02g0553000	0.54	0.67	0.7	0.04	0.15	0.18	-2.36798	0.00316534	0.0293092	-	Protein kinase, catalytic domain domain containing protein	Genetic Information Processing	Replication and repair	ko03410//Base excision repair	K03660	GO:0005886//plasma membrane;GO:0016021//integral component of membrane	GO:0004672//protein kinase activity;GO:0005524//ATP binding	GO:0006468//protein phosphorylation;GO:0009755//hormone-mediated signaling pathway
Os11g0552600	2.55	4.45	2.13	0.94	0.42	0.41	-2.36687	1.29e-06	3.99e-05	-	Similar to Kinesin-like protein	-	-	-	-	-	GO:0003777//microtubule motor activity;GO:0005524//ATP binding;GO:0008017//microtubule binding	GO:0007018//microtubule-based movement
Os03g0750300	4.35	7.31	5.68	0.86	1.27	1.24	-2.36328	4.03e-17	8.02e-15	-	Conserved hypothetical protein	-	-	-	-	-	-	-
Os05g0160600	7.06	5.58	5.05	1.46	0.85	1.13	-2.36245	4.59e-12	4.22e-10	-	Peptidase cysteine/serine, trypsin-like domain containing protein	-	-	-	-	-	GO:0005515//protein binding	-
Os03g0807700	9.96	27.92	21.01	4.01	4.38	3.08	-2.36016	1.36e-15	2.09e-13	-	Protein of unknown function DUF642 domain containing protein	-	-	-	-	-	-	-
Os01g0213800	6.61	17.25	13.92	1.88	2.88	2.62	-2.35593	1.44e-16	2.57e-14	OsPCF5	Plant-specific transcription factor, miR319 target gen	-	-	-	-	GO:0005634//nucleus	GO:0003677//DNA binding;GO:0003700//DNA-binding transcription factor activity;GO:0043565//sequence-specific DNA binding	GO:0006355//regulation of transcription, DNA-templated;GO:0007275//multicellular organism development;GO:0048831//regulation of shoot system development;GO:2000032//regulation of secondary shoot formation
Os07g0121200	0.32	0.3	0.35	0.09	0.02	0.08	-2.35199	0.00455154	0.0390651	-	Similar to LRR receptor-like kinase	-	-	-	-	GO:0016020//membrane;GO:0016021//integral component of membrane	GO:0000166//nucleotide binding;GO:0004672//protein kinase activity;GO:0004674//protein serine/threonine kinase activity;GO:0005515//protein binding;GO:0005524//ATP binding;GO:0016301//kinase activity;GO:0016740//transferase activity	GO:0006468//protein phosphorylation;GO:0016310//phosphorylation
Os07g0122000	1.82	1.32	1.76	0.3	0.32	0.34	-2.35168	4.62e-07	1.58e-05	-	Protein of unknown function DUF1719, Oryza sativa family protein	-	-	-	-	-	-	-
Os06g0643500	7.66	27.91	23.98	3.75	4.94	2.99	-2.35006	4.01e-05	0.000788074	-	Similar to ADR11 protein (Fragment)	-	-	-	-	GO:0009506//plasmodesma;GO:0009535//chloroplast thylakoid membrane;GO:0048046//apoplast	-	-
Os02g0831400	0.78	2.33	1.1	0.06	0.36	0.41	-2.34264	0.003216	0.0297274	SIP16	Similar to SKIP interacting protein 16	-	-	-	-	-	-	-
Os04g0644200	0.56	0.95	0.6	0.08	0.19	0.15	-2.32878	0.00251	0.0242972	-	Similar to H0306F03.14 protein	-	-	-	-	-	-	-
Os10g0514901	0.81	1.32	0.77	0.24	0.08	0.26	-2.32193	0.000701218	0.00854602	OsCYP89B4	Similar to Cytochrome P450 family protein	Metabolism;Metabolism	Global and overview maps;Amino acid metabolism	ko01100//Metabolic pathways;ko00380//Tryptophan metabolism	K07408;K07408	GO:0016020//membrane	GO:0004497//monooxygenase activity;GO:0005506//iron ion binding;GO:0016491//oxidoreductase activity;GO:0016705//oxidoreductase activity, acting on paired donors, with incorporation or reduction of molecular oxygen;GO:0016709//oxidoreductase activity, acting on paired donors, with incorporation or reduction of molecular oxygen, NAD(P)H as one donor, and incorporation of one atom of oxygen;GO:00200…	GO:0055114//oxidation-reduction process
Os04g0563700	2.37	5.27	3.83	0.73	1.11	0.48	-2.30567	2.32e-08	1.13e-06	cycB2	Cyclin	-	-	-	-	GO:0000307//cyclin-dependent protein kinase holoenzyme complex;GO:0005634//nucleus;GO:0005737//cytoplasm;GO:0005813//centrosome	GO:0004672//protein kinase activity;GO:0016538//cyclin-dependent protein serine/threonine kinase regulator activity;GO:0019901//protein kinase binding	GO:0000079//regulation of cyclin-dependent protein serine/threonine kinase activity;GO:0000278//mitotic cell cycle;GO:0006468//protein phosphorylation;GO:0007049//cell cycle;GO:0007088//regulation of mitotic nuclear division;GO:0008284//positive regulation of cell proliferation;GO:0044772//mitotic cell cycle phase transition;GO:0045787//positive regulation of cell cycle;GO:0051301//cell division
Os03g0338400	1.92	4.62	4.53	0.52	1.2	0.53	-2.29866	3.91e-06	0.000104725	OsbHLH166	Basic helix-loop-helix dimerisation region bHLH domain containing protein	-	-	-	-	GO:0005634//nucleus	GO:0046983//protein dimerization activity	GO:0006355//regulation of transcription, DNA-templated
Os10g0117800	2.57	4.84	4.28	0.86	0.93	0.59	-2.29624	1.15e-09	7.2e-08	-	Guanine nucleotide binding protein (G-protein), alpha subunit family protein	-	-	-	-	GO:0005834//heterotrimeric G-protein complex	GO:0000166//nucleotide binding;GO:0001664//G protein-coupled receptor binding;GO:0003924//GTPase activity;GO:0005525//GTP binding;GO:0019001//guanyl nucleotide binding;GO:0031683//G-protein beta/gamma-subunit complex binding	GO:0007165//signal transduction;GO:0007186//G protein-coupled receptor signaling pathway;GO:0007188//adenylate cyclase-modulating G protein-coupled receptor signaling pathway
Os11g0180600	1.73	2.78	1.77	0.42	0.42	0.44	-2.29462	4.96e-16	8.13e-14	-	Similar to Type III restriction enzyme, res subunit family protein, expressed	-	-	-	-	-	GO:0000400//four-way junction DNA binding;GO:0003677//DNA binding;GO:0005524//ATP binding;GO:0009378//four-way junction helicase activity;GO:0016787//hydrolase activity;GO:0043138//3'-5' DNA helicase activity;GO:0043140//ATP-dependent 3'-5' DNA helicase activity	GO:0006281//DNA repair;GO:0032508//DNA duplex unwinding;GO:0036297//interstrand cross-link repair;GO:0045003//double-strand break repair via synthesis-dependent strand annealing;GO:0071932//replication fork reversal
Os09g0356200	0.76	0.73	0.9	0.13	0.22	0.14	-2.28616	1.71e-05	0.000379426	-	Malectin-like carbohydrate-binding domain domain containing protein	-	-	-	-	-	-	-
Os02g0563000	0.61	1.08	0.65	0.1	0.24	0.14	-2.2854	0.00542666	0.0448454	OsKMD3	Hypothetical conserved gene	-	-	-	-	-	GO:0005515//protein binding	-
Os02g0517900	8.02	6.84	10.65	2.48	1.17	1.59	-2.28342	2.9e-18	6.54e-16	-	Aminotransferase-like, plant mobile domain domain containing protein	-	-	-	-	-	-	-
Os10g0360600	9.08	10.5	6.53	2.34	1.44	1.61	-2.27625	1e-08	5.23e-07	-	Non-protein coding transcript	-	-	-	-	-	-	-
Os11g0308600	7.71	10.75	12.25	1.25	2.13	2.99	-2.26934	1.45e-08	7.35e-07	-	Conserved hypothetical protein	-	-	-	-	-	-	-
Os05g0580000	12.35	27.66	19.8	4.14	3.78	4.51	-2.26656	5.84e-23	2.26e-20	OsAGPL3	Similar to ADP-glucose pyrophosphorylase (EC 2.7.7.27) (Fragment)	Metabolism;Metabolism;Metabolism;Metabolism	Global and overview maps;Global and overview maps;Carbohydrate metabolism;Carbohydrate metabolism	ko01100//Metabolic pathways;ko01110//Biosynthesis of secondary metabolites;ko00500//Starch and sucrose metabolism;ko00520//Amino sugar and nucleotide sugar metabolism	K00975;K00975;K00975;K00975	GO:0009507//chloroplast;GO:0009536//plastid	GO:0000166//nucleotide binding;GO:0003824//catalytic activity;GO:0005524//ATP binding;GO:0008878//glucose-1-phosphate adenylyltransferase activity;GO:0016740//transferase activity;GO:0016779//nucleotidyltransferase activity	GO:0005978//glycogen biosynthetic process;GO:0008152//metabolic process;GO:0009058//biosynthetic process;GO:0019252//starch biosynthetic process
Os05g0459400	4.53	8.08	5.4	1.15	1.4	1.2	-2.26384	4.91e-16	8.09e-14	-	Kinesin, motor region domain containing protein	-	-	-	-	GO:0005871//kinesin complex;GO:0005874//microtubule;GO:0009507//chloroplast	GO:0000166//nucleotide binding;GO:0003777//microtubule motor activity;GO:0005524//ATP binding;GO:0008017//microtubule binding;GO:0016887//ATPase activity	GO:0007018//microtubule-based movement
Os05g0409400	2.67	4.88	3.82	0.58	0.85	0.94	-2.26227	7.12e-12	6.4e-10	-	Similar to Microtubule-associated protein MAP65-1a	-	-	-	-	-	GO:0008017//microtubule binding	GO:0000226//microtubule cytoskeleton organization
Os01g0201600	24.89	64.68	42.66	8.41	13.69	5.53	-2.25874	1.81e-05	0.000397303	-	Virulence factor, pectin lyase fold family protein	-	-	-	-	-	-	-
Os02g0158100	2.45	3.98	4.54	0.53	1.03	0.74	-2.25386	1.14e-09	7.16e-08	-	EF hand domain containing protein	Cellular Processes	Transport and catabolism	ko04144//Endocytosis	K12483	-	GO:0005509//calcium ion binding;GO:0005515//protein binding;GO:0005525//GTP binding	-
Os03g0577100	1.15	2.09	1.42	0.33	0.21	0.44	-2.24948	1.71e-05	0.000378897	-	Nuf2 family protein	-	-	-	-	GO:0000776//kinetochore;GO:0000778//condensed nuclear chromosome kinetochore;GO:0005623//cell;GO:0031262//Ndc80 complex	GO:0044877//protein-containing complex binding	GO:0007052//mitotic spindle organization;GO:0045132//meiotic chromosome segregation;GO:0051315//attachment of mitotic spindle microtubules to kinetochore;GO:0051383//kinetochore organization
Os12g0484900	0.49	1.05	1.17	0.15	0.21	0.21	-2.24926	0.000925108	0.01066	OsGRF7	Similar to Growth-regulating factor 7	-	-	-	-	GO:0005634//nucleus	GO:0005524//ATP binding	GO:0006351//transcription, DNA-templated;GO:0006355//regulation of transcription, DNA-templated;GO:0032502//developmental process
Os01g0251400	29.26	75.63	60.15	11.36	15.67	7.72	-2.24773	2.99e-06	8.27e-05	-	Conserved hypothetical protein	-	-	-	-	-	-	-
Os07g0592000	1.1	2.62	1.9	0.39	0.36	0.44	-2.23961	1.7e-06	5.09e-05	-	Gibberellin regulated protein family protein	-	-	-	-	-	-	-
Os02g0744200	3.34	8.21	9.76	1.55	1.81	1.16	-2.23714	2.89e-09	1.7e-07	OsEXPA5	Alpha-expansin OsEXPA5	-	-	-	-	GO:0005576//extracellular region;GO:0005618//cell wall;GO:0016020//membrane	-	GO:0009664//plant-type cell wall organization;GO:0071555//cell wall organization
Os08g0441100	1.52	3.57	3.91	0.52	0.49	0.9	-2.23635	1.7e-05	0.000378359	OsCIPK06	Similar to PnC401 homologue	-	-	-	-	-	GO:0000166//nucleotide binding;GO:0004672//protein kinase activity;GO:0004674//protein serine/threonine kinase activity;GO:0005524//ATP binding;GO:0016301//kinase activity;GO:0016740//transferase activity	GO:0006468//protein phosphorylation;GO:0007165//signal transduction;GO:0016310//phosphorylation
Os12g0238000	1.93	3.16	2.87	0.54	0.7	0.45	-2.23575	1.78e-12	1.77e-10	OsMYB3R-1	SANT domain, DNA binding domain containing protein	-	-	-	-	GO:0005634//nucleus	GO:0003677//DNA binding	-
Os06g0285400	1.45	2.62	2.37	0.45	0.63	0.29	-2.23288	2.57e-08	1.23e-06	-	Similar to Serine/threonine-specific kinase like protein	-	-	-	-	GO:0005886//plasma membrane;GO:0016020//membrane;GO:0016021//integral component of membrane	GO:0000166//nucleotide binding;GO:0004672//protein kinase activity;GO:0004674//protein serine/threonine kinase activity;GO:0004675//transmembrane receptor protein serine/threonine kinase activity;GO:0005524//ATP binding;GO:0030246//carbohydrate binding	GO:0002229//defense response to oomycetes;GO:0006468//protein phosphorylation;GO:0006952//defense response;GO:0007178//transmembrane receptor protein serine/threonine kinase signaling pathway;GO:0042742//defense response to bacterium
Os01g0259400	2.21	3.81	2.82	0.62	0.69	0.59	-2.21805	2.66e-17	5.54e-15	-	Armadillo-type fold domain containing protein	-	-	-	-	-	GO:0004672//protein kinase activity;GO:0005524//ATP binding	GO:0006468//protein phosphorylation
Os02g0709000	2.44	1.95	1.42	0.28	0.57	0.4	-2.21661	7.13e-05	0.00127732	-	Exonuclease domain containing protein	-	-	-	-	GO:0005634//nucleus	GO:0003676//nucleic acid binding;GO:0004527//exonuclease activity;GO:0008408//3'-5' exonuclease activity	GO:0006364//rRNA processing;GO:0090305//nucleic acid phosphodiester bond hydrolysis
Os02g0829100	3.18	5.1	4.21	1.21	0.68	0.81	-2.20974	2.23e-08	1.09e-06	OsRPA32	Replication protein A 30kDa	Genetic Information Processing;Genetic Information Processing;Genetic Information Processing;Genetic Information Processing	Replication and repair;Replication and repair;Replication and repair;Replication and repair	ko03420//Nucleotide excision repair;ko03440//Homologous recombination;ko03030//DNA replication;ko03430//Mismatch repair	K10739;K10739;K10739;K10739	GO:0000781//chromosome, telomeric region;GO:0000785//chromatin;GO:0000794//condensed nuclear chromosome;GO:0005634//nucleus;GO:0005662//DNA replication factor A complex;GO:0035861//site of double-strand break	GO:0003677//DNA binding;GO:0003684//damaged DNA binding;GO:0003690//double-stranded DNA binding;GO:0003697//single-stranded DNA binding;GO:0005515//protein binding;GO:0043565//sequence-specific DNA binding;GO:0098505//G-rich strand telomeric DNA binding	GO:0000722//telomere maintenance via recombination;GO:0000724//double-strand break repair via homologous recombination;GO:0006260//DNA replication;GO:0006265//DNA topological change;GO:0006268//DNA unwinding involved in DNA replication;GO:0006281//DNA repair;GO:0006284//base-excision repair;GO:0006289//nucleotide-excision repair;GO:0006298//mismatch repair;GO:0006310//DNA recombination;GO:0006312…
Os07g0620800	1.47	4.08	2.35	0.42	0.58	0.71	-2.20786	2.39e-06	6.77e-05	CycD2	Cyclin, A/B/D/E domain containing protein	-	-	-	-	GO:0000307//cyclin-dependent protein kinase holoenzyme complex;GO:0005634//nucleus;GO:0005737//cytoplasm	GO:0004672//protein kinase activity;GO:0016538//cyclin-dependent protein serine/threonine kinase regulator activity;GO:0019901//protein kinase binding	GO:0000079//regulation of cyclin-dependent protein serine/threonine kinase activity;GO:0000278//mitotic cell cycle;GO:0006468//protein phosphorylation;GO:0007049//cell cycle;GO:0007088//regulation of mitotic nuclear division;GO:0008284//positive regulation of cell proliferation;GO:0044772//mitotic cell cycle phase transition;GO:0045787//positive regulation of cell cycle;GO:0051301//cell division
Os04g0368800	2.36	2.11	1.95	0.45	0.68	0.26	-2.20749	3.04e-08	1.44e-06	OsWAK45	Similar to H0607F01.6 protein	-	-	-	-	GO:0005886//plasma membrane	GO:0004672//protein kinase activity;GO:0004674//protein serine/threonine kinase activity;GO:0005509//calcium ion binding;GO:0005524//ATP binding;GO:0030247//polysaccharide binding	GO:0006468//protein phosphorylation;GO:0007166//cell surface receptor signaling pathway
MSTRG.10615	0.68	2.56	1.59	0.61	0.19	0.25	-2.20163	0.00314773	0.0291561	--	skin secretory protein xP2 [Oryza sativa Japonica Group]	-	-	-	-	-	-	-
Os12g0263100	0.72	2.95	2.43	0.43	0.44	0.46	-2.19738	4.46e-05	0.000866713	-	Similar to Zinc finger, DHHC domain containing 4	-	-	-	-	GO:0005783//endoplasmic reticulum;GO:0005794//Golgi apparatus;GO:0016020//membrane;GO:0016021//integral component of membrane	GO:0016409//palmitoyltransferase activity;GO:0016740//transferase activity;GO:0016746//transferase activity, transferring acyl groups;GO:0019706//protein-cysteine S-palmitoyltransferase activity	GO:0006612//protein targeting to membrane;GO:0018230//peptidyl-L-cysteine S-palmitoylation
Os09g0551800	0.5	0.69	0.46	0.11	0.07	0.18	-2.1964	0.000192583	0.00297234	-	Helicase-like, DEXD box c2 type domain containing protein	Genetic Information Processing	Replication and repair	ko03440//Homologous recombination	K15362	GO:0005634//nucleus	GO:0000166//nucleotide binding;GO:0003676//nucleic acid binding;GO:0003677//DNA binding;GO:0003678//DNA helicase activity;GO:0004003//ATP-dependent DNA helicase activity;GO:0004386//helicase activity;GO:0005524//ATP binding;GO:0016787//hydrolase activity;GO:0016818//hydrolase activity, acting on acid anhydrides, in phosphorus-containing anhydrides	GO:0006139//nucleobase-containing compound metabolic process;GO:0006289//nucleotide-excision repair;GO:0032508//DNA duplex unwinding;GO:1990918//double-strand break repair involved in meiotic recombination
Os11g0243300	0.68	1.14	1.25	0.15	0.32	0.2	-2.19601	0.000138217	0.00224331	OsZHD4	Similar to ZF-HD protein dimerisation region containing protein, expressed	-	-	-	-	GO:0005634//nucleus	GO:0003677//DNA binding;GO:0046872//metal ion binding	-
Os04g0625100	0.93	0.76	0.64	0.18	0.22	0.11	-2.19176	0.000200771	0.00307765	-	Similar to OSIGBa0148A10.1 protein	-	-	-	-	-	-	-
Os02g0256100	4.93	16.54	21.42	2.89	2.76	3.83	-2.17768	0.000539972	0.00687829	OsPGL23	Pectin lyase fold/virulence factor domain containing protein	-	-	-	-	GO:0005576//extracellular region	GO:0004650//polygalacturonase activity;GO:0016787//hydrolase activity;GO:0016798//hydrolase activity, acting on glycosyl bonds	GO:0005975//carbohydrate metabolic process;GO:0008152//metabolic process;GO:0071555//cell wall organization
Os06g0625700	1.71	2.51	2.47	0.28	0.65	0.55	-2.17641	1.25e-07	4.96e-06	OsCslA9	Glycosyl transferase, family 2 domain containing protein	-	-	-	-	GO:0000139//Golgi membrane;GO:0005794//Golgi apparatus;GO:0016020//membrane;GO:0016021//integral component of membrane	GO:0016740//transferase activity;GO:0016757//transferase activity, transferring glycosyl groups;GO:0047259//glucomannan 4-beta-mannosyltransferase activity;GO:0051753//mannan synthase activity	GO:0071555//cell wall organization;GO:0097502//mannosylation
Os07g0105750	0.61	0.75	0.8	0.17	0.23	0.08	-2.16993	0.000357054	0.00492378	-	Non-protein coding transcript	-	-	-	-	-	-	-
Os01g0869300	0.94	2.04	1.11	0.47	0.27	0.17	-2.16816	0.000613294	0.00762208	-	Conserved hypothetical protein	-	-	-	-	GO:0000785//chromatin;GO:0005634//nucleus	-	GO:0006281//DNA repair;GO:0007064//mitotic sister chromatid cohesion
Os05g0256350	0.33	0.4	0.57	0.06	0.11	0.12	-2.16439	0.00258063	0.0248652	-	Similar to HAT family dimerisation domain containing protein	-	-	-	-	-	GO:0003677//DNA binding	-
Os02g0168300	0.77	1.68	1.17	0.12	0.5	0.19	-2.16	0.000869315	0.0101555	-	Conserved hypothetical protein	-	-	-	-	-	-	GO:0007142//male meiosis II
Os04g0685151	3.98	8.26	5.09	0.85	2.45	0.58	-2.15914	3.88e-06	0.000104328	-	Hypothetical gene	-	-	-	-	-	-	-
Os09g0477700	1.95	2.51	2.08	0.49	0.51	0.47	-2.15347	1.86e-15	2.8e-13	-	Conserved hypothetical protein	-	-	-	-	-	-	-
Os08g0468400	1.64	2.97	2.28	0.46	0.6	0.49	-2.15224	2.29e-07	8.46e-06	-	Kinetochore protein Ndc80 domain containing protein	-	-	-	-	GO:0005623//cell;GO:0031262//Ndc80 complex	-	GO:0051315//attachment of mitotic spindle microtubules to kinetochore
Os01g0577600	1.07	3.9	4.8	0.63	0.7	0.87	-2.15086	7.94e-06	0.000192857	-	Similar to predicted protein	-	-	-	-	GO:0016020//membrane;GO:0016021//integral component of membrane	GO:0004672//protein kinase activity;GO:0005515//protein binding;GO:0005524//ATP binding	GO:0006468//protein phosphorylation
Os02g0739700	2.06	4.44	4.58	0.75	0.83	0.92	-2.14796	6.48e-08	2.79e-06	Orysa	E2F Family domain containing protein	-	-	-	-	GO:0005634//nucleus;GO:0005667//transcription factor complex;GO:0090575//RNA polymerase II transcription factor complex	GO:0000981//DNA-binding transcription factor activity, RNA polymerase II-specific;GO:0001227//DNA-binding transcription repressor activity, RNA polymerase II-specific;GO:0001228//DNA-binding transcription activator activity, RNA polymerase II-specific;GO:0003677//DNA binding;GO:0003700//DNA-binding transcription factor activity;GO:0008134//transcription factor binding;GO:0043565//sequence-specifi…	GO:0000122//negative regulation of transcription by RNA polymerase II;GO:0006355//regulation of transcription, DNA-templated;GO:0045944//positive regulation of transcription by RNA polymerase II;GO:0051726//regulation of cell cycle
Os03g0812500	17.1	17.79	17.07	2.78	2.63	6.32	-2.1472	2.48e-15	3.69e-13	-	Non-protein coding transcript	-	-	-	-	-	-	-
Os08g0427700	32.39	54.51	46.3	8.31	10.48	11.32	-2.14528	9.62e-25	4.34e-22	-	Histone H2A	-	-	-	-	GO:0000786//nucleosome;GO:0000790//nuclear chromatin;GO:0005634//nucleus;GO:0005694//chromosome	GO:0003677//DNA binding;GO:0046982//protein heterodimerization activity	GO:0006325//chromatin organization;GO:0006342//chromatin silencing
Os05g0376600	0.6	1	0.86	0.12	0.17	0.27	-2.13516	0.000537892	0.00685825	-	BRCT domain containing protein	-	-	-	-	-	GO:0008080//N-acetyltransferase activity	-
Os05g0358200	0.47	0.98	0.7	0.07	0.15	0.27	-2.13348	0.000543816	0.00692399	-	Similar to DNA primase	Genetic Information Processing	Replication and repair	ko03030//DNA replication	K02684	GO:0005658//alpha DNA polymerase:primase complex	GO:0003697//single-stranded DNA binding;GO:0003896//DNA primase activity	GO:0006269//DNA replication, synthesis of RNA primer
Os05g0574300	83.09	154.67	124.5	26.3	28.97	27.83	-2.12411	8.31e-33	6.81e-30	-	Similar to Histone H2B.2	-	-	-	-	GO:0000786//nucleosome;GO:0005634//nucleus;GO:0005694//chromosome	GO:0003677//DNA binding;GO:0046982//protein heterodimerization activity	GO:0006334//nucleosome assembly
Os11g0672900	3.16	3.5	3.76	0.87	0.67	0.86	-2.11825	1.61e-08	8.1e-07	-	Protein of unknown function DUF1645 family protein	-	-	-	-	-	-	-
Os10g0575600	3	4.75	3.2	0.86	1	0.68	-2.10803	1.34e-15	2.07e-13	Roc3(t)	Homeodomain-related containing protein	-	-	-	-	GO:0005634//nucleus	GO:0003677//DNA binding;GO:0008289//lipid binding;GO:0043565//sequence-specific DNA binding	GO:0006355//regulation of transcription, DNA-templated
Os04g0506300	0.86	1.51	1.19	0.43	0.28	0.12	-2.10069	0.000822676	0.00973254	-	TMS membrane protein/tumour differentially expressed protein family protein	-	-	-	-	GO:0016020//membrane;GO:0016021//integral component of membrane	-	-
Os09g0442700	2.13	3.11	2.81	0.56	0.63	0.69	-2.09826	2.02e-12	1.98e-10	OsDDM1a	Chromatin remodeling factor, Genome-wide DNA methylatio	-	-	-	-	GO:0005634//nucleus	GO:0003677//DNA binding;GO:0005524//ATP binding;GO:0008094//DNA-dependent ATPase activity	GO:0044030//regulation of DNA methylation
Os07g0145400	6.75	11.96	10.52	1.96	2.95	1.92	-2.09749	1.22e-21	4.33e-19	-	Protein kinase, core domain containing protein	-	-	-	-	GO:0005886//plasma membrane;GO:0016021//integral component of membrane	GO:0004672//protein kinase activity;GO:0005515//protein binding;GO:0005524//ATP binding	GO:0006468//protein phosphorylation;GO:0009416//response to light stimulus;GO:0009737//response to abscisic acid;GO:0009789//positive regulation of abscisic acid-activated signaling pathway;GO:0071244//cellular response to carbon dioxide;GO:0071485//cellular response to absence of light;GO:0090333//regulation of stomatal closure;GO:1901528//hydrogen peroxide mediated signaling pathway involved in…
Os05g0507000	1.44	4.64	4	0.87	1.27	0.22	-2.09464	0.000883504	0.0102813	-	Similar to JHL23J11.5 protein	-	-	-	-	GO:0016020//membrane;GO:0016021//integral component of membrane	-	-
Os02g0617100	1	4.44	5.39	0.87	0.76	0.91	-2.09213	0.000217318	0.00327928	-	Conserved hypothetical protein	-	-	-	-	-	-	-
Os03g0755800	1.67	2.06	2.55	0.48	0.67	0.33	-2.08517	0.0047242	0.0402703	-	Similar to 36I5.7	-	-	-	-	-	GO:0004721//phosphoprotein phosphatase activity	GO:0006470//protein dephosphorylation
Os02g0580400	1.14	1.76	1.21	0.47	0.45	0.05	-2.08308	0.00372109	0.0334145	-	Dynein light chain, type 1 family protein	-	-	-	-	GO:0005868//cytoplasmic dynein complex;GO:0030286//dynein complex	GO:0045505//dynein intermediate chain binding;GO:0051959//dynein light intermediate chain binding	GO:0007017//microtubule-based process;GO:2000582//positive regulation of ATP-dependent microtubule motor activity, plus-end-directed
Os08g0335500	0.72	0.53	0.74	0.23	0.11	0.13	-2.08204	0.00129266	0.0140458	-	Hypothetical conserved gene	-	-	-	-	GO:0016020//membrane;GO:0016021//integral component of membrane	GO:0004672//protein kinase activity;GO:0005524//ATP binding;GO:0030246//carbohydrate binding	GO:0006468//protein phosphorylation
Os04g0461000	0.87	2.09	2.05	0.57	0.36	0.26	-2.07385	0.000421725	0.00564302	Os-MYB39	Similar to Myb-related transcription factor LBM1	-	-	-	-	GO:0005634//nucleus	GO:0003677//DNA binding;GO:0003700//DNA-binding transcription factor activity;GO:0043565//sequence-specific DNA binding;GO:0044212//transcription regulatory region DNA binding	GO:0006355//regulation of transcription, DNA-templated;GO:0030154//cell differentiation
Os03g0110500	0.88	2.13	2.06	0.5	0.36	0.35	-2.06698	0.000119924	0.00198694	-	KIP1-like domain containing protein	-	-	-	-	GO:0005886//plasma membrane	GO:0003779//actin binding;GO:0016301//kinase activity;GO:0051015//actin filament binding	GO:0016310//phosphorylation
Os04g0106500	1.15	3.18	2.53	0.43	0.78	0.43	-2.06451	1.51e-05	0.000342846	-	Similar to B0616E02-H0507E05.9 protein	-	-	-	-	-	-	-
Os04g0511700	1.85	4.4	2.74	0.96	0.53	0.66	-2.06398	1.76e-06	5.26e-05	-	Similar to OSIGBa0157K09-H0214G12.18 protein	-	-	-	-	-	-	GO:0007142//male meiosis II
Os06g0138900	1.74	4.23	3.52	0.72	0.7	0.86	-2.05737	3.7e-06	9.99e-05	-	Conserved hypothetical protein	-	-	-	-	-	-	-
Os06g0139150	1.74	4.23	3.52	0.72	0.7	0.86	-2.05737	3.7e-06	9.99e-05	-	Conserved hypothetical protein	-	-	-	-	-	-	-
Os08g0554300	2.19	3.41	2.57	0.84	0.6	0.53	-2.05214	9.85e-07	3.15e-05	-	Similar to predicted protein	-	-	-	-	-	GO:0030246//carbohydrate binding	-
MSTRG.6080	2.88	2.57	2.7	0.14	1.09	0.75	-2.0413	0.000377055	0.00515493	--	expressed protein [Oryza sativa Japonica Group]	-	-	-	-	GO:0031224//intrinsic component of membrane;GO:0043231//intracellular membrane-bounded organelle	GO:0004672//protein kinase activity;GO:0032550//purine ribonucleoside binding	GO:0006464//cellular protein modification process
Os01g0904400	4.63	6.24	5.05	1.08	1.4	1.39	-2.04043	9.13e-25	4.19e-22	SMC2	Similar to Chromosome assembly protein homolog	-	-	-	-	GO:0005634//nucleus;GO:0005694//chromosome	GO:0005515//protein binding;GO:0005524//ATP binding	GO:0051276//chromosome organization
Os02g0302900	2.3	3.36	2.54	0.57	0.62	0.82	-2.02843	2.31e-07	8.52e-06	-	Reticulon family protein	-	-	-	-	-	-	-
Os02g0579300	1.35	2.13	2.39	0.44	0.59	0.41	-2.02729	0.00227213	0.0223952	-	Similar to DNA binding protein	-	-	-	-	GO:0005634//nucleus	GO:0003677//DNA binding;GO:0003700//DNA-binding transcription factor activity;GO:0043565//sequence-specific DNA binding;GO:0044212//transcription regulatory region DNA binding	GO:0006355//regulation of transcription, DNA-templated;GO:0030154//cell differentiation
Os11g0474900	7.82	3.25	3.69	1.02	1.56	1.05	-2.02365	0.000315734	0.00445386	-	Similar to Stemar-13-ene synthase	Metabolism;Metabolism	Global and overview maps;Metabolism of terpenoids and polyketides	ko01110//Biosynthesis of secondary metabolites;ko00904//Diterpenoid biosynthesis	K14044;K14044	-	GO:0000287//magnesium ion binding;GO:0010333//terpene synthase activity	GO:0016102//diterpenoid biosynthetic process
Os03g0683800	15.48	33.85	20.41	5.07	7.95	4.2	-2.0179	2.14e-06	6.19e-05	OsGELP53	Similar to Proline-rich protein APG-like	-	-	-	-	-	GO:0016298//lipase activity;GO:0016787//hydrolase activity;GO:0016788//hydrolase activity, acting on ester bonds	GO:0006629//lipid metabolic process
Os01g0117200	26.91	19.09	18.46	4.7	6.18	5.05	-2.01666	1.87e-29	1.21e-26	OsRLCK16	Similar to ARK protein (Fragment)	-	-	-	-	-	GO:0004672//protein kinase activity;GO:0005524//ATP binding;GO:0030247//polysaccharide binding	GO:0006468//protein phosphorylation
Os11g0687100	3.48	4.38	3.26	0.87	0.69	1.19	-2.01565	1.4e-11	1.2e-09	-	von Willebrand factor, type A domain containing protein	-	-	-	-	-	-	-
Os01g0339500	5.2	4.93	5.85	1.48	1.57	0.91	-2.0127	8.62e-14	1.02e-11	ONAC030	Similar to No apical meristem protein	-	-	-	-	-	-	-
Os06g0210400	0.76	1.08	1.14	0.17	0.37	0.2	-2.00972	0.00019744	0.00303519	-	Concanavalin A-like lectin/glucanase, subgroup domain containing protein	-	-	-	-	GO:0005886//plasma membrane;GO:0016021//integral component of membrane	GO:0004672//protein kinase activity;GO:0004675//transmembrane receptor protein serine/threonine kinase activity;GO:0005524//ATP binding;GO:0030246//carbohydrate binding	GO:0002229//defense response to oomycetes;GO:0006468//protein phosphorylation;GO:0006952//defense response;GO:0007178//transmembrane receptor protein serine/threonine kinase signaling pathway;GO:0042742//defense response to bacterium
Os06g0658500	0.8	1.31	1.42	0.23	0.5	0.15	-2.00409	0.00051012	0.00657228	-	Conserved hypothetical protein	-	-	-	-	GO:0005635//nuclear envelope	-	GO:0071763//nuclear membrane organization
Os07g0251900	2.22	1.75	2.28	0.48	0.54	0.54	-2.00231	1.56e-12	1.57e-10	-	Leucine-rich repeat, N-terminal domain containing protein	-	-	-	-	-	GO:0005515//protein binding	-
Os01g0237750	4.91	1.78	4.26	0.72	1.19	0.83	-1.99868	0.00611814	0.0491194	-	Hypothetical conserved gene	-	-	-	-	-	-	-
Os09g0447300	1.72	0.9	0.97	0.22	0.51	0.17	-1.99599	0.00096084	0.0109551	CYP76L1	Cytochrome P450 family protein	-	-	-	-	GO:0016020//membrane	GO:0004497//monooxygenase activity;GO:0005506//iron ion binding;GO:0016491//oxidoreductase activity;GO:0016705//oxidoreductase activity, acting on paired donors, with incorporation or reduction of molecular oxygen;GO:0016709//oxidoreductase activity, acting on paired donors, with incorporation or reduction of molecular oxygen, NAD(P)H as one donor, and incorporation of one atom of oxygen;GO:00200…	GO:0055114//oxidation-reduction process
Os12g0209300	1	1.75	1.53	0.24	0.43	0.41	-1.98658	4.12e-07	1.43e-05	-	Similar to ATPase, AAA family protein	-	-	-	-	GO:0005634//nucleus;GO:0005663//DNA replication factor C complex;GO:0009360//DNA polymerase III complex	GO:0003677//DNA binding;GO:0003689//DNA clamp loader activity;GO:0003887//DNA-directed DNA polymerase activity;GO:0005524//ATP binding	GO:0006260//DNA replication;GO:0006261//DNA-dependent DNA replication;GO:0006281//DNA repair;GO:0071897//DNA biosynthetic process
Os07g0517300	2.5	3.31	2.69	0.72	0.49	0.94	-1.98313	9.57e-09	5.05e-07	-	Protein of unknown function DUF1032 family protein	-	-	-	-	GO:0000793//condensed chromosome;GO:0000796//condensin complex;GO:0005634//nucleus;GO:0005730//nucleolus	GO:0003682//chromatin binding	GO:0010032//meiotic chromosome condensation;GO:0030261//chromosome condensation;GO:0045739//positive regulation of DNA repair;GO:0051276//chromosome organization;GO:0051306//mitotic sister chromatid separation;GO:2001022//positive regulation of response to DNA damage stimulus
Os12g0156100	1.41	1.74	1.83	0.62	0.59	0.05	-1.98272	0.00207215	0.0208574	ONAC134	Similar to NAC-domain containing protein 90 (ANAC090)	-	-	-	-	GO:0005634//nucleus	GO:0003677//DNA binding	GO:0006355//regulation of transcription, DNA-templated
Os12g0560700	2.42	5.39	3.45	0.99	1	0.86	-1.98217	7.77e-10	5.04e-08	OsMCM7	Similar to PROLIFERA protein	Genetic Information Processing	Replication and repair	ko03030//DNA replication	K02210	GO:0000347//THO complex;GO:0005634//nucleus;GO:0005737//cytoplasm;GO:0042555//MCM complex	GO:0000166//nucleotide binding;GO:0003677//DNA binding;GO:0003678//DNA helicase activity;GO:0003688//DNA replication origin binding;GO:0003697//single-stranded DNA binding;GO:0004386//helicase activity;GO:0005524//ATP binding;GO:0016787//hydrolase activity;GO:1990518//single-stranded DNA-dependent ATP-dependent 3'-5' DNA helicase activity	GO:0000727//double-strand break repair via break-induced replication;GO:0006260//DNA replication;GO:0006267//pre-replicative complex assembly involved in nuclear cell cycle DNA replication;GO:0006268//DNA unwinding involved in DNA replication;GO:0006270//DNA replication initiation;GO:0006271//DNA strand elongation involved in DNA replication;GO:0007049//cell cycle;GO:0009555//pollen development
Os02g0804000	1.93	5.17	4.73	0.4	0.95	1.65	-1.97942	0.00111082	0.0123579	-	Non-protein coding transcript	-	-	-	-	-	-	-
Os11g0484300	4.41	9.24	6.42	1.81	1.59	1.7	-1.97647	4.05e-15	5.92e-13	OsMCM2	Similar to Mcm2-prov protein	Genetic Information Processing	Replication and repair	ko03030//DNA replication	K02540	GO:0000347//THO complex;GO:0005634//nucleus;GO:0005829//cytosol;GO:0042555//MCM complex	GO:0000166//nucleotide binding;GO:0003677//DNA binding;GO:0003678//DNA helicase activity;GO:0003688//DNA replication origin binding;GO:0003697//single-stranded DNA binding;GO:0004386//helicase activity;GO:0005515//protein binding;GO:0005524//ATP binding;GO:0016787//hydrolase activity;GO:0043138//3'-5' DNA helicase activity;GO:0046872//metal ion binding	GO:0000727//double-strand break repair via break-induced replication;GO:0006260//DNA replication;GO:0006267//pre-replicative complex assembly involved in nuclear cell cycle DNA replication;GO:0006268//DNA unwinding involved in DNA replication;GO:0006270//DNA replication initiation;GO:0007049//cell cycle;GO:0009793//embryo development ending in seed dormancy;GO:0010082//regulation of root meristem…
Os02g0617400	5.1	9.58	12.23	1.72	2.92	2.21	-1.97397	2.14e-09	1.3e-07	OsGELP40	Lipase, GDSL domain containing protein	-	-	-	-	-	GO:0016788//hydrolase activity, acting on ester bonds	-
Os02g0809900	2.26	3.09	2.86	0.97	0.57	0.56	-1.96699	2.51e-05	0.000524991	-	Quinoprotein amine dehydrogenase, beta chain-like domain containing protein	-	-	-	-	-	GO:0005515//protein binding	-
Os01g0117266	6.02	9	5.32	1.46	1.24	2.54	-1.95668	5.84e-05	0.00107785	OsRLCK17	Conserved hypothetical protein	-	-	-	-	-	GO:0030247//polysaccharide binding	-
Os02g0752300	1.13	1.82	1.45	0.3	0.39	0.45	-1.94847	8.87e-05	0.00153423	-	Conserved hypothetical protein	-	-	-	-	-	-	-
Os06g0245900	1.26	2.45	1.11	0.09	0.65	0.51	-1.94711	0.0020308	0.0205173	Orysa	E2F Family domain containing protein	-	-	-	-	GO:0005634//nucleus;GO:0005667//transcription factor complex;GO:0090575//RNA polymerase II transcription factor complex	GO:0000981//DNA-binding transcription factor activity, RNA polymerase II-specific;GO:0001227//DNA-binding transcription repressor activity, RNA polymerase II-specific;GO:0001228//DNA-binding transcription activator activity, RNA polymerase II-specific;GO:0003677//DNA binding;GO:0003700//DNA-binding transcription factor activity;GO:0008134//transcription factor binding;GO:0043565//sequence-specifi…	GO:0000122//negative regulation of transcription by RNA polymerase II;GO:0006355//regulation of transcription, DNA-templated;GO:0045944//positive regulation of transcription by RNA polymerase II;GO:0051726//regulation of cell cycle
Os06g0299300	1.54	2.87	3.45	0.76	0.93	0.35	-1.94596	0.000141101	0.00228054	-	Short-chain dehydrogenase/reductase SDR domain containing protein	-	-	-	-	GO:0005783//endoplasmic reticulum	GO:0045703//ketoreductase activity	GO:0055114//oxidation-reduction process
Os01g0651932	8.33	22.42	21.01	5.09	4.69	3.72	-1.93888	3.47e-11	2.77e-09	-	Hypothetical conserved gene	-	-	-	-	-	GO:0004180//carboxypeptidase activity	GO:0006508//proteolysis
Os06g0683900	2.42	3.65	3.51	0.69	1.04	0.77	-1.9381	2.54e-08	1.22e-06	-	Similar to OSIGBa0115M15.5 protein	-	-	-	-	-	-	-
Os04g0354200	0.59	0.62	0.51	0.14	0.13	0.18	-1.93441	0.00330797	0.0304216	-	Similar to OSIGBa0092G14.5 protein	-	-	-	-	-	GO:0008270//zinc ion binding	GO:0006355//regulation of transcription, DNA-templated
Os08g0125800	1.15	0.67	1.08	0.11	0.34	0.31	-1.93198	0.000709058	0.00861401	-	Hypothetical conserved gene	-	-	-	-	GO:0005886//plasma membrane;GO:0016020//membrane;GO:0016021//integral component of membrane	GO:0004672//protein kinase activity;GO:0004675//transmembrane receptor protein serine/threonine kinase activity;GO:0005524//ATP binding;GO:0030246//carbohydrate binding	GO:0002229//defense response to oomycetes;GO:0006468//protein phosphorylation;GO:0006952//defense response;GO:0007178//transmembrane receptor protein serine/threonine kinase signaling pathway;GO:0042742//defense response to bacterium
Os02g0505500	1.94	3.12	3.59	0.71	0.79	0.77	-1.93001	4.53e-05	0.000878465	-	Conserved hypothetical protein	-	-	-	-	-	-	-
Os05g0370650	6.61	8.39	6.2	1.9	2.08	1.6	-1.92573	2.14e-19	5.42e-17	-	Hypothetical protein	-	-	-	-	-	-	-
Os11g0644100	1.03	3.49	2.59	0.64	0.61	0.64	-1.91146	0.000402876	0.00543923	-	Leucine-rich repeat, N-terminal domain containing protein	-	-	-	-	-	GO:0005515//protein binding	-
Os04g0413500	1.37	2.55	1.76	0.38	0.78	0.35	-1.91134	2.38e-05	0.000502242	GIF1	Cell-wall invertase, Carbon partitioning during early grain fillin	Metabolism;Metabolism;Metabolism;Metabolism	Global and overview maps;Global and overview maps;Carbohydrate metabolism;Carbohydrate metabolism	ko01100//Metabolic pathways;ko01110//Biosynthesis of secondary metabolites;ko00500//Starch and sucrose metabolism;ko00052//Galactose metabolism	K01193;K01193;K01193;K01193	GO:0005576//extracellular region;GO:0005618//cell wall	GO:0004553//hydrolase activity, hydrolyzing O-glycosyl compounds;GO:0004564//beta-fructofuranosidase activity;GO:0016787//hydrolase activity;GO:0016798//hydrolase activity, acting on glycosyl bonds	GO:0005975//carbohydrate metabolic process;GO:0008152//metabolic process;GO:0042742//defense response to bacterium;GO:0050832//defense response to fungus;GO:0052576//carbohydrate storage
Os01g0638000	1.12	1.06	0.71	0.21	0.3	0.26	-1.90814	0.000906144	0.0104951	-	UDP-glucuronosyl/UDP-glucosyltransferase family protein	Metabolism;Metabolism	Global and overview maps;Biosynthesis of other secondary metabolites	ko01110//Biosynthesis of secondary metabolites;ko00940//Phenylpropanoid biosynthesis	K23260;K23260	GO:0016020//membrane;GO:0016021//integral component of membrane;GO:0043231//intracellular membrane-bounded organelle	GO:0008194//UDP-glycosyltransferase activity;GO:0016740//transferase activity;GO:0016757//transferase activity, transferring glycosyl groups;GO:0016758//transferase activity, transferring hexosyl groups;GO:0080043//quercetin 3-O-glucosyltransferase activity;GO:0080044//quercetin 7-O-glucosyltransferase activity	-
Os05g0573200	0.62	2.17	2.12	0.7	0.21	0.4	-1.90616	0.00249482	0.0241848	-	Similar to Isocitrate dehydrogenase (Fragment)	Metabolism;Metabolism;Metabolism;Metabolism;Metabolism;Cellular Processes;Metabolism;Metabolism	Global and overview maps;Global and overview maps;Global and overview maps;Global and overview maps;Metabolism of other amino acids;Transport and catabolism;Global and overview maps;Carbohydrate metabolism	ko01100//Metabolic pathways;ko01110//Biosynthesis of secondary metabolites;ko01200//Carbon metabolism;ko01230//Biosynthesis of amino acids;ko00480//Glutathione metabolism;ko04146//Peroxisome;ko01210//2-Oxocarboxylic acid metabolism;ko00020//Citrate cycle (TCA cycle)	K00031;K00031;K00031;K00031;K00031;K00031;K00031;K00031	GO:0005739//mitochondrion	GO:0000287//magnesium ion binding;GO:0004450//isocitrate dehydrogenase (NADP+) activity;GO:0016491//oxidoreductase activity;GO:0016616//oxidoreductase activity, acting on the CH-OH group of donors, NAD or NADP as acceptor;GO:0042803//protein homodimerization activity;GO:0046872//metal ion binding;GO:0051287//NAD binding	GO:0006099//tricarboxylic acid cycle;GO:0006102//isocitrate metabolic process;GO:0006739//NADP metabolic process;GO:0055114//oxidation-reduction process
Os02g0102800	0.27	1.18	1.06	0.24	0.27	0.16	-1.90545	0.000767936	0.00916914	-	Pleckstrin homology-type domain containing protein	-	-	-	-	-	GO:0008289//lipid binding	-
Os08g0479300	1.63	5.61	3.69	1.23	0.9	0.81	-1.89441	8.07e-06	0.000195771	CycD4	Cyclin, A/B/D/E domain containing protein	-	-	-	-	GO:0000307//cyclin-dependent protein kinase holoenzyme complex;GO:0005634//nucleus;GO:0005737//cytoplasm	GO:0004672//protein kinase activity;GO:0016538//cyclin-dependent protein serine/threonine kinase regulator activity;GO:0019901//protein kinase binding	GO:0000079//regulation of cyclin-dependent protein serine/threonine kinase activity;GO:0000278//mitotic cell cycle;GO:0006468//protein phosphorylation;GO:0007049//cell cycle;GO:0007088//regulation of mitotic nuclear division;GO:0008284//positive regulation of cell proliferation;GO:0044772//mitotic cell cycle phase transition;GO:0045787//positive regulation of cell cycle;GO:0051301//cell division
Os03g0105600	28.98	61.81	53.24	13.02	14.57	11.21	-1.89224	1.44e-08	7.35e-07	OsTUB2	Tubulin beta-1 chain (Beta-1 tubulin)	Cellular Processes	Transport and catabolism	ko04145//Phagosome	K07375	GO:0005737//cytoplasm;GO:0005856//cytoskeleton;GO:0005874//microtubule	GO:0000166//nucleotide binding;GO:0003924//GTPase activity;GO:0005200//structural constituent of cytoskeleton;GO:0005525//GTP binding	GO:0000226//microtubule cytoskeleton organization;GO:0000278//mitotic cell cycle;GO:0007017//microtubule-based process
Os01g0759900	3.64	7.27	5.46	1.34	1.31	1.76	-1.8922	9.71e-09	5.1e-07	-	Similar to Permease 1	-	-	-	-	GO:0016020//membrane;GO:0016021//integral component of membrane	GO:0022857//transmembrane transporter activity	GO:0055085//transmembrane transport
Os06g0704100	0.62	1.35	0.66	0.25	0.29	0.17	-1.88917	0.00183123	0.0187744	-	Protein of unknown function DUF547 domain containing protein	-	-	-	-	-	-	-
Os11g0670900	4.36	6.57	5.38	0.76	2.15	1.53	-1.87713	5.59e-06	0.000142199	-	Conserved hypothetical protein	-	-	-	-	GO:0016020//membrane;GO:0016021//integral component of membrane	-	GO:0007166//cell surface receptor signaling pathway
Os05g0394200	5.05	8.96	6.81	1.81	2.19	1.69	-1.87147	8.07e-14	9.66e-12	-	Hypothetical conserved gene	-	-	-	-	-	-	GO:0071249//cellular response to nitrate
MSTRG.4693	10.84	9.1	12.89	2.59	1.63	4.85	-1.85584	6.69e-07	2.23e-05	--	hypothetical protein DAI22_10g085900 [Oryza sativa Japonica Group]	-	-	-	-	-	-	-
Os07g0659800	1.49	3.83	2.8	0.82	1.11	0.32	-1.85155	0.000214476	0.00324726	-	Similar to Ubiquitin ligase SINAT5 (EC 6.3.2.-) (Seven in absentia homolog 5). Splice isoform 2	Genetic Information Processing	Folding, sorting and degradation	ko04120//Ubiquitin mediated proteolysis	K04506	GO:0005634//nucleus;GO:0005737//cytoplasm	GO:0005515//protein binding;GO:0008270//zinc ion binding;GO:0046872//metal ion binding;GO:0061630//ubiquitin protein ligase activity	GO:0006511//ubiquitin-dependent protein catabolic process;GO:0007275//multicellular organism development;GO:0016567//protein ubiquitination
Os04g0693400	1.11	2.52	2.75	0.5	0.81	0.46	-1.84981	7.17e-05	0.00128235	-	Hypothetical protein	-	-	-	-	-	-	-
Os01g0720500	113.77	145.53	199.64	52.71	31.96	42.75	-1.84871	5.43e-09	3.03e-07	Lhcb1.1	Similar to Type I chlorophyll a/b-binding protein b (Fragment)	Metabolism;Metabolism	Global and overview maps;Energy metabolism	ko01100//Metabolic pathways;ko00196//Photosynthesis - antenna proteins	K08912;K08912	GO:0009507//chloroplast;GO:0009522//photosystem I;GO:0009523//photosystem II;GO:0009535//chloroplast thylakoid membrane;GO:0009536//plastid;GO:0009579//thylakoid;GO:0009941//chloroplast envelope;GO:0010287//plastoglobule;GO:0016020//membrane;GO:0016021//integral component of membrane	GO:0016168//chlorophyll binding	GO:0009416//response to light stimulus;GO:0009765//photosynthesis, light harvesting;GO:0009768//photosynthesis, light harvesting in photosystem I;GO:0015979//photosynthesis;GO:0018298//protein-chromophore linkage
Os11g0678200	3.9	5.75	5.69	1.18	2.23	0.85	-1.84837	2.54e-05	0.000531022	-	Conserved hypothetical protein	-	-	-	-	-	-	-
Os01g0868300	1.12	2.27	1.11	0.32	0.39	0.54	-1.848	5.39e-07	1.82e-05	OSPOLA	Similar to DNA polymerase alpha catalytic subunit (EC 2.7.7.7)	Genetic Information Processing	Replication and repair	ko03030//DNA replication	K02320	GO:0005634//nucleus;GO:0005658//alpha DNA polymerase:primase complex	GO:0000166//nucleotide binding;GO:0001882//nucleoside binding;GO:0003676//nucleic acid binding;GO:0003677//DNA binding;GO:0003682//chromatin binding;GO:0003688//DNA replication origin binding;GO:0003697//single-stranded DNA binding;GO:0003887//DNA-directed DNA polymerase activity;GO:0003896//DNA primase activity;GO:0016740//transferase activity;GO:0016779//nucleotidyltransferase activity;GO:00170…	GO:0006260//DNA replication;GO:0006269//DNA replication, synthesis of RNA primer;GO:0006270//DNA replication initiation;GO:0006272//leading strand elongation;GO:0006273//lagging strand elongation;GO:0006303//double-strand break repair via nonhomologous end joining;GO:0009965//leaf morphogenesis;GO:0071897//DNA biosynthetic process;GO:1902975//mitotic DNA replication initiation;GO:1902981//synthes…
Os06g0474500	2.75	6.37	7.51	1.98	1.48	1.16	-1.84782	3.32e-07	1.18e-05	-	Protein of unknown function DUF239, plant domain containing protein	-	-	-	-	-	-	-
Os02g0198400	1.49	2.88	2.35	0.65	0.57	0.65	-1.84542	2.38e-08	1.16e-06	-	Similar to predicted protein	-	-	-	-	-	-	GO:0009737//response to abscisic acid
Os03g0171700	3.38	5.13	2.64	0.74	1.24	1.13	-1.84206	0.000129154	0.00211654	ILI3	Basic helix-loop-helix dimerisation region bHLH domain containing protein	-	-	-	-	-	GO:0046983//protein dimerization activity	GO:0006355//regulation of transcription, DNA-templated;GO:0040008//regulation of growth
Os04g0400000	2.33	2.86	3.23	0.77	0.8	0.78	-1.84116	0.000196132	0.00302023	-	Similar to OSIGBa0113L04.2 protein	-	-	-	-	-	-	-
Os02g0269600	11.58	6.98	7.76	1.04	3.07	3.3	-1.82861	6.5e-08	2.8e-06	OsSub13	Similar to Subtilase	-	-	-	-	-	GO:0004252//serine-type endopeptidase activity;GO:0008233//peptidase activity;GO:0008236//serine-type peptidase activity;GO:0016787//hydrolase activity	GO:0006508//proteolysis
Os03g0704400	1.42	1.68	1.44	0.29	0.62	0.37	-1.82655	3.82e-06	0.000102968	-	Serine/threonine protein kinase domain containing protein	-	-	-	-	GO:0000776//kinetochore;GO:0005634//nucleus;GO:0005819//spindle	GO:0004672//protein kinase activity;GO:0004674//protein serine/threonine kinase activity;GO:0004712//protein serine/threonine/tyrosine kinase activity;GO:0005524//ATP binding;GO:0016301//kinase activity	GO:0006468//protein phosphorylation;GO:0007059//chromosome segregation;GO:0007093//mitotic cell cycle checkpoint;GO:0007094//mitotic spindle assembly checkpoint;GO:0016310//phosphorylation;GO:0018105//peptidyl-serine phosphorylation;GO:0033316//meiotic spindle assembly checkpoint;GO:0034501//protein localization to kinetochore;GO:0046777//protein autophosphorylation;GO:0051304//chromosome separat…
MSTRG.7212	1.91	0.97	1.68	0.35	0.46	0.48	-1.82166	2.91e-06	8.1e-05	--	expressed protein [Oryza sativa Japonica Group]	-	-	-	-	GO:0015630//microtubule cytoskeleton;GO:0044430//cytoskeletal part	GO:0036094//small molecule binding;GO:0097159//organic cyclic compound binding;GO:1901363//heterocyclic compound binding	-
Os11g0666200	2.6	1.99	1.58	0.41	0.66	0.68	-1.81792	4.8e-05	0.000923185	OsRLCK345	Similar to Protein kinase domain containing protein	-	-	-	-	-	GO:0004672//protein kinase activity;GO:0005524//ATP binding;GO:0016301//kinase activity	GO:0006468//protein phosphorylation;GO:0007166//cell surface receptor signaling pathway;GO:0016310//phosphorylation
Os09g0557900	4.3	7.92	6.02	1.73	1.82	1.63	-1.81608	0.000233159	0.00346994	OsENODL21	Similar to Protein phosphatase 2C gamma isoform (EC 3.1.3.16) (PP2C-gamma) (Protein phosphatase magnesium-dependent 1 gamma) (Protein phosphatase 1C) (Fibroblast growth factor inducible protein 13) (FIN13)	-	-	-	-	GO:0016020//membrane;GO:0016021//integral component of membrane;GO:0046658//anchored component of plasma membrane	GO:0009055//electron transfer activity	GO:0022900//electron transport chain
Os03g0286500	11.25	30.57	23.34	6.03	7.33	5.23	-1.80946	1e-10	7.23e-09	-	Similar to RNA-binding region containing protein 1 (HSRNASEB) (ssDNA binding protein SEB4) (CLL-associated antigen KW-5). Splice isoform 2	-	-	-	-	GO:0005634//nucleus;GO:1990904//ribonucleoprotein complex	GO:0003676//nucleic acid binding;GO:0003723//RNA binding;GO:0003729//mRNA binding	GO:0006397//mRNA processing;GO:0051252//regulation of RNA metabolic process
Os04g0683800	3.26	6.09	4.84	1.31	1.72	1.02	-1.80888	6.29e-12	5.71e-10	-	Similar to Phosphoribosyltransferase (Fragment)	-	-	-	-	GO:0016020//membrane;GO:0016021//integral component of membrane;GO:0031982//vesicle	-	-
Os11g0694100	0.85	0.36	0.82	0.25	0.15	0.18	-1.80735	0.00471134	0.0401987	OsWAK123	Similar to Protein kinase domain containing protein, expressed	-	-	-	-	GO:0005886//plasma membrane;GO:0016020//membrane;GO:0016021//integral component of membrane	GO:0004672//protein kinase activity;GO:0004674//protein serine/threonine kinase activity;GO:0005509//calcium ion binding;GO:0005524//ATP binding;GO:0016301//kinase activity;GO:0030247//polysaccharide binding	GO:0006468//protein phosphorylation;GO:0007166//cell surface receptor signaling pathway;GO:0016310//phosphorylation
Os02g0598500	4.91	3.64	4.07	1.04	1.07	1.5	-1.80564	5.7e-09	3.16e-07	-	Protein phosphatase 2C family protein	-	-	-	-	-	GO:0003824//catalytic activity;GO:0004721//phosphoprotein phosphatase activity;GO:0004722//protein serine/threonine phosphatase activity;GO:0004724//magnesium-dependent protein serine/threonine phosphatase activity;GO:0016787//hydrolase activity;GO:0043169//cation binding;GO:0046872//metal ion binding	GO:0006470//protein dephosphorylation
Os03g0756300	5.6	10.35	8.39	2.66	1.83	2.51	-1.7979	1.49e-07	5.79e-06	-	X8 domain containing protein	-	-	-	-	-	-	-
Os10g0422800	2.01	5	2.41	1.08	0.94	0.69	-1.79743	0.00100522	0.0113511	-	Protein of unknown function DUF1677, plant domain containing protein	-	-	-	-	-	-	-
Os05g0450600	0.89	2	1.61	0.44	0.55	0.31	-1.79141	0.00032171	0.0045193	-	Uncharacterised protein family UPF0503 domain containing protein	-	-	-	-	-	-	-
Os12g0621700	3.1	4.55	3.9	1.09	1.13	1.12	-1.78997	6.07e-12	5.53e-10	-	Conserved hypothetical protein	-	-	-	-	GO:0005634//nucleus	-	GO:0033260//nuclear DNA replication
MSTRG.10062	5.84	4.07	3.55	0.92	2.36	0.62	-1.78713	0.00221855	0.0220194	--	expressed protein [Oryza sativa Japonica Group]	-	-	-	-	-	-	-
Os01g0719000	1.29	1.49	1.07	0.36	0.35	0.41	-1.78136	0.00186365	0.0190524	-	Protein of unknown function DUF581 family protein	-	-	-	-	-	-	-
Os02g0569400	2.87	1.66	0.82	0.2	1.01	0.35	-1.77799	0.00418555	0.0366194	CYP76M8	Cytochrome P450 family protein	Metabolism;Metabolism	Global and overview maps;Metabolism of terpenoids and polyketides	ko01110//Biosynthesis of secondary metabolites;ko00904//Diterpenoid biosynthesis	K16084;K16084	GO:0016020//membrane;GO:0016021//integral component of membrane	GO:0004497//monooxygenase activity;GO:0005506//iron ion binding;GO:0016491//oxidoreductase activity;GO:0016705//oxidoreductase activity, acting on paired donors, with incorporation or reduction of molecular oxygen;GO:0016709//oxidoreductase activity, acting on paired donors, with incorporation or reduction of molecular oxygen, NAD(P)H as one donor, and incorporation of one atom of oxygen;GO:00200…	GO:0006952//defense response;GO:0016102//diterpenoid biosynthetic process;GO:0051502//diterpene phytoalexin biosynthetic process;GO:0055114//oxidation-reduction process
Os05g0512000	0.96	1.88	1.13	0.43	0.41	0.32	-1.77501	1.95e-05	0.000424169	OsBRCA1	Zinc finger, RING/FYVE/PHD-type domain containing protein	Genetic Information Processing	Replication and repair	ko03440//Homologous recombination	K10683	GO:0005634//nucleus;GO:0005886//plasma membrane;GO:0031436//BRCA1-BARD1 complex;GO:0070531//BRCA1-A complex	GO:0003677//DNA binding;GO:0004842//ubiquitin-protein transferase activity;GO:0008270//zinc ion binding;GO:0046872//metal ion binding	GO:0000724//double-strand break repair via homologous recombination;GO:0006281//DNA repair;GO:0006310//DNA recombination;GO:0006974//cellular response to DNA damage stimulus;GO:0010332//response to gamma radiation;GO:0016567//protein ubiquitination;GO:0035066//positive regulation of histone acetylation;GO:0035067//negative regulation of histone acetylation;GO:0045717//negative regulation of fatty…
Os01g0891601	4.63	4.42	4.52	0.68	1.96	1.33	-1.77321	1.26e-06	3.91e-05	-	Leucine-rich repeat, N-terminal domain containing protein	-	-	-	-	GO:0016021//integral component of membrane	GO:0005515//protein binding	-
Os04g0185100	0.63	2.17	1.5	0.34	0.41	0.51	-1.77091	0.000928988	0.0106638	-	DNA replication factor CDT1-like domain containing protein	-	-	-	-	GO:0005634//nucleus	GO:0003677//DNA binding;GO:0070182//DNA polymerase binding	GO:0000076//DNA replication checkpoint;GO:0000278//mitotic cell cycle;GO:0000281//mitotic cytokinesis;GO:0006260//DNA replication;GO:0030174//regulation of DNA-dependent DNA replication initiation;GO:0051315//attachment of mitotic spindle microtubules to kinetochore;GO:0071163//DNA replication preinitiation complex assembly
Os12g0605500	7.85	12.52	10.92	2.61	3.31	3.27	-1.76756	3.29e-20	9.58e-18	-	Tesmin/TSO1-like, CXC domain containing protein	-	-	-	-	-	-	-
Os05g0135900	6.98	11.63	11	2.64	3.17	2.96	-1.75544	8.88e-15	1.2e-12	-	Spectrin repeat containing protein	-	-	-	-	GO:0005635//nuclear envelope	-	-
Os02g0762800	0.73	0.88	0.82	0.21	0.3	0.21	-1.75489	0.000274367	0.00397392	OsRAD54	Similar to ATRAD54/CHR25 (ARABIDOPSIS HOMOLOG OF RAD54); ATP binding / DNA binding / helicase	Genetic Information Processing	Replication and repair	ko03440//Homologous recombination	K10875	GO:0005634//nucleus	GO:0000166//nucleotide binding;GO:0003677//DNA binding;GO:0004386//helicase activity;GO:0005524//ATP binding;GO:0015616//DNA translocase activity;GO:0016787//hydrolase activity	GO:0006281//DNA repair;GO:0006974//cellular response to DNA damage stimulus;GO:0007049//cell cycle;GO:0007131//reciprocal meiotic recombination;GO:0045003//double-strand break repair via synthesis-dependent strand annealing;GO:0051301//cell division;GO:0051701//interaction with host;GO:0071248//cellular response to metal ion;GO:0071480//cellular response to gamma radiation
Os06g0544100	0.93	2.39	2.16	0.8	0.54	0.29	-1.7493	0.000306174	0.00435076	-	Tyrosine protein kinase domain containing protein	-	-	-	-	GO:0016020//membrane;GO:0016021//integral component of membrane	GO:0004672//protein kinase activity;GO:0005515//protein binding;GO:0005524//ATP binding	GO:0006468//protein phosphorylation
Os12g0273700	3.35	6.55	4.79	1.89	1.55	0.93	-1.74913	5.97e-07	2e-05	-	Conserved hypothetical protein	-	-	-	-	-	-	-
Os07g0129300	190.86	187.14	159.73	49.43	52.36	58.51	-1.74611	3.05e-60	1.03e-56	OsPR1	Similar to PR1a protein	Organismal Systems;Environmental Information Processing;Environmental Information Processing	Environmental adaptation;Signal transduction;Signal transduction	ko04626//Plant-pathogen interaction;ko04075//Plant hormone signal transduction;ko04016//MAPK signaling pathway - plant	K13449;K13449;K13449	GO:0005576//extracellular region;GO:0005615//extracellular space	-	-
Os12g0437800	17.81	12.87	21.31	5.83	6.07	3.62	-1.74411	6.91e-08	2.95e-06	Sci1	Similar to MPI	-	-	-	-	-	GO:0004867//serine-type endopeptidase inhibitor activity	GO:0009611//response to wounding;GO:0010951//negative regulation of endopeptidase activity
Os04g0687200	0.98	3.58	3.09	1.1	0.77	0.42	-1.74011	0.00274034	0.0261229	-	Similar to H0701F11.5 protein	-	-	-	-	GO:0005886//plasma membrane;GO:0016020//membrane;GO:0016021//integral component of membrane	-	-
Os06g0124300	2.61	5.05	4.13	0.87	1.77	0.89	-1.73982	2.49e-07	9.08e-06	-	Protein of unknown function DUF594 family protein	-	-	-	-	GO:0016020//membrane;GO:0016021//integral component of membrane	-	-
Os03g0320800	11.55	26.41	26.18	7.22	7.1	4.9	-1.73862	2.83e-05	0.000584299	-	Similar to Leucine Rich Repeat family protein, expressed	-	-	-	-	GO:0016020//membrane;GO:0016021//integral component of membrane	GO:0005515//protein binding	-
Os11g0687200	2.87	3.26	3.36	0.79	0.77	1.31	-1.72536	4.6e-08	2.07e-06	-	Hypothetical conserved gene	-	-	-	-	-	-	-
Os08g0466050	0.39	0.86	0.5	0.15	0.18	0.2	-1.72329	0.00352214	0.0320673	-	Similar to DNA polymerase epsilon subunit 2	-	-	-	-	GO:0008622//epsilon DNA polymerase complex	-	GO:0006261//DNA-dependent DNA replication;GO:0042276//error-prone translesion synthesis
Os02g0511901	1.17	2.85	1.69	0.48	0.51	0.74	-1.72272	9.14e-05	0.00157358	-	Similar to DNA polymerase	Genetic Information Processing;Genetic Information Processing;Genetic Information Processing	Replication and repair;Replication and repair;Replication and repair	ko03420//Nucleotide excision repair;ko03030//DNA replication;ko03410//Base excision repair	K02324;K02324;K02324	GO:0005634//nucleus;GO:0008622//epsilon DNA polymerase complex	GO:0003677//DNA binding;GO:0003887//DNA-directed DNA polymerase activity;GO:0008270//zinc ion binding;GO:0008310//single-stranded DNA 3'-5' exodeoxyribonuclease activity;GO:0016740//transferase activity;GO:0016779//nucleotidyltransferase activity;GO:0046872//metal ion binding;GO:0051536//iron-sulfur cluster binding;GO:0051539//4 iron, 4 sulfur cluster binding	GO:0000278//mitotic cell cycle;GO:0006260//DNA replication;GO:0006272//leading strand elongation;GO:0006281//DNA repair;GO:0006287//base-excision repair, gap-filling;GO:0006297//nucleotide-excision repair, DNA gap filling;GO:0045004//DNA replication proofreading;GO:0071897//DNA biosynthetic process;GO:0090305//nucleic acid phosphodiester bond hydrolysis
Os01g0785900	0.83	4.45	3.56	0.85	0.83	1	-1.72181	0.00101047	0.0114056	-	Zinc finger, C2H2-type domain containing protein	-	-	-	-	-	GO:0003676//nucleic acid binding	-
Os12g0555500	305.98	158.52	207.45	49.14	68.15	87.32	-1.71548	7.52e-06	0.000183788	OsPR10a	Pathogen resistance protein PBZ1, 17 kDa RNase, Disease resistanc	-	-	-	-	GO:0005634//nucleus;GO:0005737//cytoplasm	GO:0004864//protein phosphatase inhibitor activity;GO:0010427//abscisic acid binding;GO:0038023//signaling receptor activity	GO:0006952//defense response;GO:0009738//abscisic acid-activated signaling pathway;GO:0032515//negative regulation of phosphoprotein phosphatase activity;GO:0080163//regulation of protein serine/threonine phosphatase activity
Os08g0433400	4.59	11.55	10.98	2.91	2.68	2.67	-1.71514	1.88e-08	9.32e-07	-	Hypothetical conserved gene	-	-	-	-	GO:0005634//nucleus	GO:0003677//DNA binding;GO:0003700//DNA-binding transcription factor activity;GO:0043565//sequence-specific DNA binding;GO:0044212//transcription regulatory region DNA binding	GO:0006355//regulation of transcription, DNA-templated;GO:0030154//cell differentiation
Os04g0653700	10.71	4.94	6.1	2.21	2.39	2.03	-1.71393	3.83e-05	0.000759331	-	Conserved hypothetical protein	-	-	-	-	GO:0016021//integral component of membrane	-	-
Os01g0914400	2.85	6.45	5.47	0.91	1.87	1.73	-1.71147	0.000329822	0.00460457	STOMAGEN	Similar to EPIDERMAL PATTERNING FACTOR-like protein 9	-	-	-	-	-	GO:0019901//protein kinase binding;GO:0033612//receptor serine/threonine kinase binding	GO:0010375//stomatal complex patterning;GO:2000123//positive regulation of stomatal complex development
Os10g0551700	9.05	33.3	41.63	9.06	8.48	8.17	-1.70772	0.00576297	0.0470072	-	Plant lipid transfer protein and hydrophobic protein, helical domain containing protein	-	-	-	-	-	GO:0008233//peptidase activity	-
Os03g0159600	1.94	4.92	4.63	1.3	1.08	1.14	-1.70673	4.87e-05	0.000930327	OsLEA30	Similar to Rab28 protein	-	-	-	-	-	-	-
Os10g0147400	0.51	1.03	0.84	0.16	0.21	0.36	-1.70499	0.00383069	0.0341718	OsLAX4	Similar to Auxin influx carrier protein	Environmental Information Processing	Signal transduction	ko04075//Plant hormone signal transduction	K13946	GO:0005886//plasma membrane;GO:0016020//membrane;GO:0016021//integral component of membrane	GO:0015171//amino acid transmembrane transporter activity;GO:0015293//symporter activity	GO:0003333//amino acid transmembrane transport;GO:0006865//amino acid transport;GO:0009734//auxin-activated signaling pathway
Os04g0461800	0.87	1.88	1.93	0.43	0.7	0.31	-1.70044	0.00017213	0.00270765	dw2(fh2)	Actin-binding FH2 domain containing protein	-	-	-	-	GO:0016020//membrane;GO:0016021//integral component of membrane	-	-
Os03g0729000	1.44	1.76	1.79	0.27	0.72	0.55	-1.69611	0.000180685	0.00282252	-	Similar to Peptidase, M50 family	-	-	-	-	GO:0009507//chloroplast;GO:0009536//plastid;GO:0016020//membrane;GO:0016021//integral component of membrane;GO:0031969//chloroplast membrane	GO:0008233//peptidase activity;GO:0008237//metallopeptidase activity;GO:0016787//hydrolase activity	GO:0006508//proteolysis
Os01g0312800	0.76	1.48	1.16	0.45	0.19	0.41	-1.69515	0.00235767	0.023112	OsGH9B2	Similar to CEL4=CELLULASE 4 (Fragment)	Metabolism;Metabolism	Global and overview maps;Carbohydrate metabolism	ko01100//Metabolic pathways;ko00500//Starch and sucrose metabolism	K01179;K01179	GO:0005576//extracellular region	GO:0003824//catalytic activity;GO:0004553//hydrolase activity, hydrolyzing O-glycosyl compounds;GO:0008810//cellulase activity;GO:0016787//hydrolase activity;GO:0016798//hydrolase activity, acting on glycosyl bonds	GO:0000272//polysaccharide catabolic process;GO:0005975//carbohydrate metabolic process;GO:0008152//metabolic process;GO:0030245//cellulose catabolic process;GO:0071555//cell wall organization
Os10g0494800	16.97	13.73	14.96	5.09	4.35	4.74	-1.68707	5.61e-31	3.99e-28	OsKTN80a	Katanin regulatory subunit P80a, Microtubule stabilizer, Root growth via regulating the cell elongation and divisio	-	-	-	-	GO:0005737//cytoplasm;GO:0005856//cytoskeleton;GO:0005874//microtubule;GO:0008352//katanin complex	GO:0005515//protein binding;GO:0008017//microtubule binding;GO:0008568//microtubule-severing ATPase activity	GO:0007019//microtubule depolymerization;GO:0051013//microtubule severing
Os12g0580600	1.83	3.92	2.31	0.4	0.86	1.25	-1.68309	0.00108304	0.0121036	-	Conserved hypothetical protein	-	-	-	-	-	-	-
Os08g0351300	32.14	34.21	27.07	8.11	10.07	10.95	-1.68123	2.37e-38	2.54e-35	-	Conserved hypothetical protein	-	-	-	-	-	-	-
Os04g0525700	1.43	3.32	2.28	0.66	1.05	0.49	-1.67602	0.000394141	0.00533728	OsSCP25	Similar to Serine carboxypeptidase II precursor (EC 3.4.16.6) (Carboxypeptidase D) (Bri1 suppressor 1) [Contains: Serine carboxypeptidase II chain A; Serine carboxypeptidase II chain B]	-	-	-	-	GO:0005773//vacuole	GO:0004180//carboxypeptidase activity;GO:0004185//serine-type carboxypeptidase activity;GO:0008233//peptidase activity;GO:0016787//hydrolase activity	GO:0006508//proteolysis;GO:0051603//proteolysis involved in cellular protein catabolic process
Os09g0353200	2.03	1.88	1.84	0.75	0.6	0.45	-1.67557	4.84e-05	0.000928208	-	Protein kinase, catalytic domain domain containing protein	-	-	-	-	-	GO:0004672//protein kinase activity;GO:0005524//ATP binding	GO:0006468//protein phosphorylation
Os09g0264400	1.66	3.44	3.18	0.97	1.15	0.48	-1.67112	6.55e-05	0.00118812	-	Cytochrome P450 family protein	Metabolism;Metabolism;Metabolism	Global and overview maps;Global and overview maps;Metabolism of terpenoids and polyketides	ko01100//Metabolic pathways;ko01110//Biosynthesis of secondary metabolites;ko00905//Brassinosteroid biosynthesis	K20623;K20623;K20623	GO:0016020//membrane;GO:0016021//integral component of membrane	GO:0004497//monooxygenase activity;GO:0005506//iron ion binding;GO:0016491//oxidoreductase activity;GO:0016705//oxidoreductase activity, acting on paired donors, with incorporation or reduction of molecular oxygen;GO:0016709//oxidoreductase activity, acting on paired donors, with incorporation or reduction of molecular oxygen, NAD(P)H as one donor, and incorporation of one atom of oxygen;GO:00200…	GO:0055114//oxidation-reduction process
Os10g0391300	0.6	1.08	0.58	0.21	0.31	0.19	-1.67043	0.00590528	0.0479487	OsC3H62	DNA-binding SAP domain containing protein	-	-	-	-	-	-	-
Os03g0793600	0.61	1.98	1.69	0.41	0.39	0.55	-1.66465	0.00301196	0.0281685	-	Similar to type I inositol-1,4,5-trisphosphate 5-phosphatase CVP2	-	-	-	-	-	GO:0004439//phosphatidylinositol-4,5-bisphosphate 5-phosphatase activity;GO:0016787//hydrolase activity;GO:0034485//phosphatidylinositol-3,4,5-trisphosphate 5-phosphatase activity	GO:0046856//phosphatidylinositol dephosphorylation
Os07g0540600	3.25	1.3	1.83	0.76	0.61	0.65	-1.6592	0.00215488	0.0214979	-	Gnk2-homologous domain domain containing protein	-	-	-	-	-	-	-
Os07g0182900	3.06	4.77	3.71	1.22	1.11	1.34	-1.65279	4.98e-15	7.02e-13	MET1B	DNA methyltransferase, Maintenance of methylation, Gene silencin	Metabolism;Metabolism	Global and overview maps;Amino acid metabolism	ko01100//Metabolic pathways;ko00270//Cysteine and methionine metabolism	K00558;K00558	GO:0005634//nucleus	GO:0003677//DNA binding;GO:0003682//chromatin binding;GO:0003886//DNA (cytosine-5-)-methyltransferase activity;GO:0008168//methyltransferase activity;GO:0016740//transferase activity	GO:0006349//regulation of gene expression by genetic imprinting;GO:0009793//embryo development ending in seed dormancy;GO:0010216//maintenance of DNA methylation;GO:0010424//DNA methylation on cytosine within a CG sequence;GO:0032259//methylation;GO:0090116//C-5 methylation of cytosine
Os06g0207966	2.35	8.3	6.8	1.83	1.5	2.22	-1.65267	0.000444236	0.00586591	Roc8(t)	Similar to Homeobox-leucine zipper protein ROC8	-	-	-	-	-	-	-
Os07g0105700	5.35	9.84	9.5	2.59	2.38	2.89	-1.65133	2.78e-12	2.67e-10	OsDLK	Class-XIV kinesi	-	-	-	-	GO:0005871//kinesin complex;GO:0005874//microtubule	GO:0000166//nucleotide binding;GO:0003777//microtubule motor activity;GO:0005524//ATP binding;GO:0008017//microtubule binding;GO:0016887//ATPase activity	GO:0007018//microtubule-based movement;GO:0051225//spindle assembly
Os02g0142100	4.8	5.54	4.73	2.27	1.26	1.27	-1.65057	1.71e-10	1.21e-08	-	Similar to H0102C09.1 protein	-	-	-	-	-	-	-
Os05g0445800	1.35	3.08	2.31	0.88	0.79	0.48	-1.64841	6.47e-05	0.00117542	-	Conserved hypothetical protein	-	-	-	-	-	-	-
Os03g0645000	1.56	3.6	2.52	1.12	0.5	0.83	-1.64832	0.000790188	0.00939337	OsEXPB12	Similar to Expansin-B12	-	-	-	-	GO:0005576//extracellular region;GO:0016020//membrane;GO:0016021//integral component of membrane	-	GO:0019953//sexual reproduction
Os10g0554001	1.2	2.57	2.71	0.93	0.56	0.58	-1.64636	0.00026206	0.00383052	-	Conserved hypothetical protein	-	-	-	-	-	-	-
Os10g0149200	4	14.25	8.54	3.7	3.06	1.84	-1.63929	6.59e-05	0.00119544	-	Protein of unknown function DUF1210 family protein	-	-	-	-	-	-	-
Os10g0405500	1.17	1.93	1.05	0.27	0.65	0.43	-1.62015	0.000222597	0.00334216	PAIR3	Coiled-coil protein, Homologous chromosome pairing and synapsis in meiosi	-	-	-	-	GO:0005634//nucleus;GO:0005694//chromosome	-	GO:0007129//synapsis;GO:0051321//meiotic cell cycle
Os02g0571900	2.84	2.09	1.73	0.48	1.29	0.4	-1.61783	0.000992149	0.0112175	CYP76M6	Cytochrome P450 family protein	Metabolism;Metabolism	Global and overview maps;Metabolism of terpenoids and polyketides	ko01110//Biosynthesis of secondary metabolites;ko00904//Diterpenoid biosynthesis	K21718;K21718	GO:0016020//membrane;GO:0016021//integral component of membrane	GO:0004497//monooxygenase activity;GO:0005506//iron ion binding;GO:0016491//oxidoreductase activity;GO:0016705//oxidoreductase activity, acting on paired donors, with incorporation or reduction of molecular oxygen;GO:0016709//oxidoreductase activity, acting on paired donors, with incorporation or reduction of molecular oxygen, NAD(P)H as one donor, and incorporation of one atom of oxygen;GO:00200…	GO:0006952//defense response;GO:0016102//diterpenoid biosynthetic process;GO:0051502//diterpene phytoalexin biosynthetic process;GO:0055114//oxidation-reduction process
Os03g0264800	0.64	1.32	0.77	0.33	0.16	0.4	-1.61702	0.00130428	0.0141437	-	Similar to ATPase, AAA family protein, expressed	-	-	-	-	-	GO:0005524//ATP binding	GO:0007062//sister chromatid cohesion
Os04g0577700	2.91	4.98	5.68	1.66	1.21	1.57	-1.61179	9.54e-06	0.000228094	OsOFP11	Protein of unknown function DUF623, plant domain containing protein	-	-	-	-	-	-	GO:0045892//negative regulation of transcription, DNA-templated
Os05g0521600	0.69	3.04	3.58	0.88	0.84	0.68	-1.60684	0.00437693	0.0378587	OsPME18	Pectin lyase fold/virulence factor domain containing protein	Metabolism;Metabolism	Global and overview maps;Carbohydrate metabolism	ko01100//Metabolic pathways;ko00040//Pentose and glucuronate interconversions	K01051;K01051	GO:0005618//cell wall	GO:0016787//hydrolase activity;GO:0030599//pectinesterase activity;GO:0045330//aspartyl esterase activity;GO:0052689//carboxylic ester hydrolase activity	GO:0042545//cell wall modification;GO:0045490//pectin catabolic process
Os06g0691200	5.83	13.18	9.09	2.98	4.03	2.25	-1.60149	9.86e-07	3.15e-05	-	Similar to Thaumatin-like protein precursor	-	-	-	-	GO:0005576//extracellular region	-	GO:0006952//defense response
Os06g0220600	1.45	2.73	2.2	0.66	0.89	0.56	-1.59631	0.000258168	0.00378753	RBP-157	RNA recognition motif domain domain containing protein	-	-	-	-	GO:0005634//nucleus;GO:1990904//ribonucleoprotein complex	GO:0003676//nucleic acid binding;GO:0003723//RNA binding;GO:0003729//mRNA binding	GO:0006397//mRNA processing;GO:0051252//regulation of RNA metabolic process
Os03g0335500	2.76	8.34	7.89	1.95	2.05	2.29	-1.59411	3.71e-07	1.3e-05	-	Protein kinase, core domain containing protein	-	-	-	-	GO:0005886//plasma membrane;GO:0016020//membrane;GO:0016021//integral component of membrane	GO:0000166//nucleotide binding;GO:0004672//protein kinase activity;GO:0005515//protein binding;GO:0005524//ATP binding;GO:0016301//kinase activity	GO:0006468//protein phosphorylation;GO:0016310//phosphorylation
Os06g0683950	2.11	5.24	4.78	1.39	1.19	1.45	-1.58973	5.68e-06	0.000144188	-	Armadillo-like helical domain containing protein	-	-	-	-	-	GO:0005515//protein binding	-
Os03g0122100	0.98	2.25	1.82	0.61	0.46	0.61	-1.58782	0.00618271	0.0495265	OsbHLH052	Similar to Helix-loop-helix DNA-binding domain containing protein	-	-	-	-	-	GO:0046983//protein dimerization activity	-
Os08g0202300	124.62	114.49	115.44	47.44	34.3	36.32	-1.58647	1.08e-43	1.32e-40	-	Hypothetical conserved gene	-	-	-	-	GO:0005886//plasma membrane;GO:0016020//membrane;GO:0016021//integral component of membrane	GO:0004674//protein serine/threonine kinase activity	GO:0046777//protein autophosphorylation
Os07g0406800	2.83	4.33	2.81	1.05	1.01	1.26	-1.58641	5.87e-07	1.97e-05	-	DNA primase, large subunit, eukaryotic domain containing protein	Genetic Information Processing	Replication and repair	ko03030//DNA replication	K02685	GO:0005658//alpha DNA polymerase:primase complex;GO:0009506//plasmodesma	GO:0003677//DNA binding;GO:0003697//single-stranded DNA binding;GO:0003896//DNA primase activity;GO:0016779//nucleotidyltransferase activity;GO:0046872//metal ion binding;GO:0051536//iron-sulfur cluster binding;GO:0051539//4 iron, 4 sulfur cluster binding	GO:0006260//DNA replication;GO:0006269//DNA replication, synthesis of RNA primer
Os04g0532400	6.59	9.7	8.85	2.5	3.55	2.35	-1.58152	7.5e-09	4.02e-07	-	Similar to OSIGBa0125M19.13 protein	Metabolism;Metabolism	Global and overview maps;Metabolism of terpenoids and polyketides	ko01110//Biosynthesis of secondary metabolites;ko00902//Monoterpenoid biosynthesis	K15095;K15095	GO:0016020//membrane	-	GO:0055114//oxidation-reduction process
MSTRG.12213	0.77	0.89	1.24	0.3	0.33	0.34	-1.58	0.00054923	0.00697965	--	hypothetical protein DAI22_02g385300 [Oryza sativa Japonica Group]	-	-	-	-	-	-	-
Os10g0508000	8.9	24.33	18.61	6.09	7.46	3.79	-1.57996	0.00138082	0.014831	-	Similar to C-terminal peptide-binding protein 1	-	-	-	-	GO:0005886//plasma membrane;GO:0046658//anchored component of plasma membrane	GO:0004322//ferroxidase activity;GO:0005507//copper ion binding	GO:0006826//iron ion transport;GO:0055072//iron ion homeostasis;GO:0055114//oxidation-reduction process
Os02g0178500	3.77	4.97	4.74	1.5	1.42	1.59	-1.57962	6.34e-11	4.77e-09	-	Similar to DEM2	-	-	-	-	GO:0005634//nucleus;GO:0005737//cytoplasm	GO:0005515//protein binding	-
Os04g0465300	14.2	35.04	28.79	8.87	11.48	5.76	-1.57943	5.22e-07	1.77e-05	GASR2	A member of the GAST (gibberellin (GA)-Stimulated Transcript) family, Cell division, Differentiation of panicle	-	-	-	-	-	-	-
MSTRG.10828	4.01	3.57	4.33	1.31	1.79	0.89	-1.57771	0.00218721	0.0217918	--	disease resistance protein Pik-1-like [Oryza sativa Japonica Group]	-	-	-	-	GO:0043231//intracellular membrane-bounded organelle	GO:0032550//purine ribonucleoside binding;GO:0043169//cation binding	-
MSTRG.18766	3.06	5.73	4.87	1.5	1.79	1.29	-1.57654	1.32e-07	5.21e-06	At3g47200	UPF0481 protein At3g47200-like [Oryza sativa Japonica Group]	-	-	-	-	-	-	-
Os09g0480400	2.07	5.36	4.17	1.46	1.35	1.08	-1.57628	2.95e-06	8.16e-05	-	Similar to Glycosyltransferase QUASIMODO1 (EC 2.4.1.-)	Metabolism;Metabolism	Global and overview maps;Carbohydrate metabolism	ko01100//Metabolic pathways;ko00520//Amino sugar and nucleotide sugar metabolism	K13648;K13648	-	GO:0016740//transferase activity;GO:0016757//transferase activity, transferring glycosyl groups;GO:0047262//polygalacturonate 4-alpha-galacturonosyltransferase activity	-
Os12g0555200	66.68	28.8	43.86	11.86	20.96	14.05	-1.57187	0.000356635	0.0049205	RPR10b	Similar to Probenazole-inducible protein PBZ1	-	-	-	-	GO:0005634//nucleus;GO:0005737//cytoplasm	GO:0004864//protein phosphatase inhibitor activity;GO:0010427//abscisic acid binding;GO:0038023//signaling receptor activity	GO:0006952//defense response;GO:0009738//abscisic acid-activated signaling pathway;GO:0032515//negative regulation of phosphoprotein phosphatase activity;GO:0080163//regulation of protein serine/threonine phosphatase activity
Os04g0636900	29.72	34.8	28.89	11.02	10.02	10.41	-1.57052	3.32e-38	3.33e-35	-	RNA-binding region RNP-1 (RNA recognition motif) domain containing protein	Genetic Information Processing	Transcription	ko03040//Spliceosome	K12741	GO:0005634//nucleus;GO:1990904//ribonucleoprotein complex	GO:0003676//nucleic acid binding;GO:0003723//RNA binding;GO:0003729//mRNA binding	GO:0006397//mRNA processing;GO:0051252//regulation of RNA metabolic process
Os04g0634700	6.5	7.53	8.48	2.08	3.36	2.16	-1.56649	3.8e-11	3e-09	OsBIDK1	Similar to Diacylglycerol kinase	Metabolism;Metabolism;Metabolism;Metabolism;Environmental Information Processing	Global and overview maps;Global and overview maps;Lipid metabolism;Lipid metabolism;Signal transduction	ko01100//Metabolic pathways;ko01110//Biosynthesis of secondary metabolites;ko00564//Glycerophospholipid metabolism;ko00561//Glycerolipid metabolism;ko04070//Phosphatidylinositol signaling system	K00901;K00901;K00901;K00901;K00901	-	GO:0000166//nucleotide binding;GO:0003951//NAD+ kinase activity;GO:0004143//diacylglycerol kinase activity;GO:0005524//ATP binding;GO:0016301//kinase activity;GO:0016740//transferase activity	GO:0006952//defense response;GO:0007165//signal transduction;GO:0007205//protein kinase C-activating G protein-coupled receptor signaling pathway;GO:0016310//phosphorylation;GO:0046339//diacylglycerol metabolic process;GO:0046486//glycerolipid metabolic process;GO:0046834//lipid phosphorylation
Os06g0130200	1.23	1.83	1.5	0.57	0.34	0.63	-1.5661	0.000717149	0.00868929	-	Cell cycle regulated microtubule associated protein domain containing protein	-	-	-	-	GO:0005819//spindle;GO:0005874//microtubule	-	GO:0032147//activation of protein kinase activity;GO:0060236//regulation of mitotic spindle organization
Os01g0956800	0.57	0.81	0.63	0.27	0.25	0.16	-1.56359	0.00499677	0.042195	-	Hypothetical conserved gene	Organismal Systems	Environmental adaptation	ko04626//Plant-pathogen interaction	K13459	-	GO:0043531//ADP binding	-
Os08g0360300	1.89	1.36	1.31	0.7	0.41	0.44	-1.55677	0.00197589	0.0200298	-	Calmodulin binding protein-like domain containing protein	-	-	-	-	GO:0005634//nucleus	GO:0003700//DNA-binding transcription factor activity;GO:0005516//calmodulin binding;GO:0043565//sequence-specific DNA binding	GO:0006355//regulation of transcription, DNA-templated;GO:0080142//regulation of salicylic acid biosynthetic process
Os02g0689550	1.17	7.97	4.49	1.6	1.75	1.3	-1.55148	0.00249355	0.0241812	-	Hypothetical protein	-	-	-	-	-	-	-
Os04g0288500	4.54	5.18	3.42	1.73	1.17	1.59	-1.54918	6.58e-09	3.59e-07	-	Protein kinase, catalytic domain domain containing protein	-	-	-	-	GO:0005886//plasma membrane;GO:0016021//integral component of membrane	GO:0004672//protein kinase activity;GO:0004675//transmembrane receptor protein serine/threonine kinase activity;GO:0005524//ATP binding;GO:0030246//carbohydrate binding	GO:0002229//defense response to oomycetes;GO:0006468//protein phosphorylation;GO:0006952//defense response;GO:0007178//transmembrane receptor protein serine/threonine kinase signaling pathway;GO:0042742//defense response to bacterium
Os10g0439924	3.48	3.16	3.48	0.77	1.28	1.41	-1.54837	1.21e-06	3.76e-05	Oscyp71Z8	Cytochrome P450 family protein	-	-	-	-	GO:0016020//membrane	GO:0004497//monooxygenase activity;GO:0005506//iron ion binding;GO:0016491//oxidoreductase activity;GO:0016705//oxidoreductase activity, acting on paired donors, with incorporation or reduction of molecular oxygen;GO:0016709//oxidoreductase activity, acting on paired donors, with incorporation or reduction of molecular oxygen, NAD(P)H as one donor, and incorporation of one atom of oxygen;GO:00200…	GO:0055114//oxidation-reduction process
Os02g0227700	3.18	2.43	2.54	0.66	1.32	0.81	-1.54653	4.29e-07	1.48e-05	OsRLK5	Serine/threonine protein kinase-related domain containing protein	-	-	-	-	GO:0005886//plasma membrane;GO:0016020//membrane;GO:0016021//integral component of membrane	GO:0004672//protein kinase activity;GO:0005515//protein binding;GO:0005524//ATP binding	GO:0006468//protein phosphorylation
Os01g0365000	3.3	2.95	3.18	0.92	1.5	0.81	-1.54572	8.34e-08	3.5e-06	-	Protein kinase, catalytic domain domain containing protein	-	-	-	-	GO:0005886//plasma membrane;GO:0016020//membrane;GO:0016021//integral component of membrane	GO:0004672//protein kinase activity;GO:0004674//protein serine/threonine kinase activity;GO:0005509//calcium ion binding;GO:0005524//ATP binding;GO:0030247//polysaccharide binding	GO:0006468//protein phosphorylation;GO:0007166//cell surface receptor signaling pathway
Os11g0661600	2.03	4.77	2.68	0.83	1.2	1.22	-1.54445	0.000317972	0.00448075	PRX134	Similar to Peroxidase (EC 1.11.1.7)	Metabolism;Metabolism;Metabolism	Global and overview maps;Global and overview maps;Biosynthesis of other secondary metabolites	ko01100//Metabolic pathways;ko01110//Biosynthesis of secondary metabolites;ko00940//Phenylpropanoid biosynthesis	K00430;K00430;K00430	GO:0005576//extracellular region;GO:0009505//plant-type cell wall;GO:0009506//plasmodesma	GO:0004601//peroxidase activity;GO:0016491//oxidoreductase activity;GO:0020037//heme binding;GO:0046872//metal ion binding	GO:0006979//response to oxidative stress;GO:0042744//hydrogen peroxide catabolic process;GO:0055114//oxidation-reduction process;GO:0098869//cellular oxidant detoxification
Os10g0524000	0.92	2.25	1.66	0.51	0.75	0.4	-1.54084	0.00267875	0.0256372	-	Conserved hypothetical protein	-	-	-	-	-	-	-
Os09g0481100	2.51	3.66	2.18	1.04	0.85	0.98	-1.54073	1.39e-06	4.27e-05	OsSNDP10	Similar to Phosphatidylinositol transfer-like protein IV	-	-	-	-	-	-	-
Os11g0225000	7.54	6.87	6.8	2.2	2.99	2.11	-1.53878	6.52e-06	0.000163085	OsRLCK319	Serine/threonine protein kinase-related domain containing protein	-	-	-	-	GO:0005886//plasma membrane	GO:0004672//protein kinase activity;GO:0004674//protein serine/threonine kinase activity;GO:0005524//ATP binding	GO:0006468//protein phosphorylation
Os02g0702600	7.43	15.82	16.41	5.04	4.74	3.92	-1.53351	1.43e-09	8.91e-08	Os	Rop nucleotide exchanger, PRONE domain containing protein	-	-	-	-	-	GO:0005085//guanyl-nucleotide exchange factor activity;GO:0005089//Rho guanyl-nucleotide exchange factor activity	-
Os05g0390800	3.86	4.11	5.36	2.02	1.81	0.78	-1.53184	0.00151122	0.0159717	OsVQ19	Similar to VQ motif family protein	-	-	-	-	-	-	GO:0051091//positive regulation of DNA-binding transcription factor activity
Os05g0578600	1.1	3.25	4.22	1.09	1.25	0.63	-1.52883	0.0045509	0.0390651	OsPGL21	Similar to Polygalacturonase PG2	-	-	-	-	GO:0005576//extracellular region	GO:0004650//polygalacturonase activity;GO:0016787//hydrolase activity;GO:0016798//hydrolase activity, acting on glycosyl bonds	GO:0005975//carbohydrate metabolic process;GO:0008152//metabolic process;GO:0071555//cell wall organization
Os01g0532800	3.95	6.01	7.2	1.48	2.02	2.45	-1.52809	9.46e-06	0.000226561	-	Similar to Condensin complex subunit 2	-	-	-	-	GO:0000796//condensin complex;GO:0000799//nuclear condensin complex	GO:0003682//chromatin binding;GO:0044547//DNA topoisomerase binding;GO:0072587//DNA topoisomerase (ATP-hydrolyzing) activator activity	GO:0007076//mitotic chromosome condensation
Os03g0149200	29.48	67.49	47.74	17.47	19.48	13.31	-1.52568	2.99e-10	2.05e-08	-	HR-like lesion-inducer family protein	-	-	-	-	GO:0016020//membrane;GO:0016021//integral component of membrane	-	-
Os10g0117000	1.19	3.03	2.89	0.9	1.05	0.53	-1.51951	4.64e-05	0.000897439	OsXTH27	Similar to predicted protein	-	-	-	-	GO:0016020//membrane;GO:0016021//integral component of membrane	GO:0004553//hydrolase activity, hydrolyzing O-glycosyl compounds	GO:0005975//carbohydrate metabolic process
Os02g0582800	5.14	3.85	2.74	1.27	1.4	1.43	-1.51651	0.000268712	0.00390036	-	Conserved hypothetical protein	-	-	-	-	-	-	-
Os05g0454200	14.1	33.78	35.85	11.21	11.39	6.67	-1.51632	0.00133846	0.0144219	BGL	Guanine nucleotide exchange factors for Rop, Activation of small cuticular papillae development on leaf epidermi	-	-	-	-	-	GO:0005085//guanyl-nucleotide exchange factor activity;GO:0005089//Rho guanyl-nucleotide exchange factor activity	-
Os02g0270200	2.87	2.67	2.23	0.8	1.23	0.69	-1.51431	3.62e-06	9.8e-05	OsSub14	Similar to Subtilase	-	-	-	-	-	GO:0004252//serine-type endopeptidase activity;GO:0008233//peptidase activity;GO:0008236//serine-type peptidase activity;GO:0016787//hydrolase activity	GO:0006508//proteolysis
Os07g0119400	6.07	15.87	15.4	4.3	5.05	3.73	-1.51336	1.94e-07	7.32e-06	OsAAO3	Ascorbate oxidase, Abiotic stress respons	-	-	-	-	GO:0005886//plasma membrane;GO:0009505//plant-type cell wall;GO:0009506//plasmodesma	GO:0004322//ferroxidase activity;GO:0005507//copper ion binding;GO:0016491//oxidoreductase activity;GO:0016722//oxidoreductase activity, oxidizing metal ions	GO:0006826//iron ion transport;GO:0055072//iron ion homeostasis;GO:0055114//oxidation-reduction process
Os09g0433600	3.72	8.65	9.41	2.28	2.96	2.39	-1.51325	0.00102252	0.0115176	-	Similar to Histone H4	-	-	-	-	GO:0000786//nucleosome;GO:0005634//nucleus;GO:0005694//chromosome	GO:0003677//DNA binding;GO:0046982//protein heterodimerization activity	GO:0006334//nucleosome assembly
Os02g0570700	25.64	11.98	13.53	4.14	8.37	5.52	-1.50433	0.0013497	0.0145199	Oscyp71Z7	Cytochrome P450 family protein	Metabolism;Metabolism	Global and overview maps;Metabolism of terpenoids and polyketides	ko01110//Biosynthesis of secondary metabolites;ko00904//Diterpenoid biosynthesis	K21291;K21291	GO:0016020//membrane;GO:0016021//integral component of membrane	GO:0004497//monooxygenase activity;GO:0005506//iron ion binding;GO:0016491//oxidoreductase activity;GO:0016705//oxidoreductase activity, acting on paired donors, with incorporation or reduction of molecular oxygen;GO:0016709//oxidoreductase activity, acting on paired donors, with incorporation or reduction of molecular oxygen, NAD(P)H as one donor, and incorporation of one atom of oxygen;GO:00200…	GO:0016102//diterpenoid biosynthetic process;GO:0055114//oxidation-reduction process
Os06g0314501	9.72	11.11	9.94	2.76	5.22	2.88	-1.5025	1.29e-08	6.58e-07	-	Conserved hypothetical protein	-	-	-	-	-	-	-
MSTRG.14114	1.83	2.06	1.86	0.52	0.99	0.52	-1.50208	0.000588795	0.00738889	--	NADPH--cytochrome P450 reductase [Oryza sativa Japonica Group]	-	-	-	-	-	-	-
Os02g0730400	3.81	11.18	13.31	4.33	2.66	3.02	-1.49936	1.09e-05	0.000255138	-	Six-bladed beta-propeller, TolB-like domain containing protein	-	-	-	-	GO:0016020//membrane;GO:0016021//integral component of membrane	-	-
Os09g0471550	1.84	1.84	1.83	0.36	0.96	0.63	-1.49858	0.000101124	0.0017186	-	EGF-like calcium-binding domain containing protein	-	-	-	-	GO:0005886//plasma membrane	GO:0004674//protein serine/threonine kinase activity;GO:0005509//calcium ion binding;GO:0030247//polysaccharide binding	GO:0006468//protein phosphorylation;GO:0007166//cell surface receptor signaling pathway
Os03g0728900	1.26	1.39	1.89	0.59	0.3	0.72	-1.49563	0.00261152	0.025145	OsbHLH084	Helix-loop-helix DNA-binding domain containing protein	-	-	-	-	GO:0005634//nucleus	GO:0003700//DNA-binding transcription factor activity;GO:0043565//sequence-specific DNA binding;GO:0046983//protein dimerization activity	GO:0006355//regulation of transcription, DNA-templated;GO:0009637//response to blue light
Os01g0636500	1.92	4.4	7.35	1.51	1.53	1.82	-1.49199	0.00022792	0.00340884	OsPGL19	Similar to Polygalacturonase PG2	-	-	-	-	GO:0005576//extracellular region	GO:0004650//polygalacturonase activity;GO:0016787//hydrolase activity;GO:0016798//hydrolase activity, acting on glycosyl bonds	GO:0005975//carbohydrate metabolic process;GO:0008152//metabolic process;GO:0071555//cell wall organization
Os01g0824700	2.09	2.03	1.84	0.65	0.61	0.86	-1.49125	5.53e-05	0.00103291	OsFbox048	Cyclin-like F-box domain containing protein	-	-	-	-	-	GO:0005515//protein binding	-
Os03g0134900	18.77	40.4	30.09	9.96	12.4	9.48	-1.48717	6.1e-11	4.6e-09	OsGSTF14	Similar to Glutathione S-transferase GSTF14 (Fragment)	Metabolism;Metabolism	Global and overview maps;Metabolism of other amino acids	ko01100//Metabolic pathways;ko00480//Glutathione metabolism	K00799;K00799	GO:0005737//cytoplasm	GO:0004364//glutathione transferase activity;GO:0005515//protein binding;GO:0016740//transferase activity;GO:0043295//glutathione binding	GO:0006749//glutathione metabolic process
Os04g0540600	5.54	8.07	6.35	2.54	2.34	2.24	-1.48716	3e-11	2.43e-09	OsALDH3B1	Aldehyde dehydrogenase domain containing protein	Metabolism;Metabolism;Metabolism;Metabolism;Metabolism;Metabolism;Metabolism;Metabolism;Metabolism;Metabolism;Metabolism;Metabolism;Metabolism;Metabolism	Global and overview maps;Global and overview maps;Carbohydrate metabolism;Lipid metabolism;Carbohydrate metabolism;Amino acid metabolism;Amino acid metabolism;Carbohydrate metabolism;Lipid metabolism;Amino acid metabolism;Metabolism of other amino acids;Amino acid metabolism;Amino acid metabolism;Metabolism of terpenoids and polyketides	ko01100//Metabolic pathways;ko01110//Biosynthesis of secondary metabolites;ko00010//Glycolysis / Gluconeogenesis;ko00561//Glycerolipid metabolism;ko00620//Pyruvate metabolism;ko00380//Tryptophan metabolism;ko00330//Arginine and proline metabolism;ko00053//Ascorbate and aldarate metabolism;ko00071//Fatty acid degradation;ko00280//Valine, leucine and isoleucine degradation;ko00410//beta-Alanine met…	K00128;K00128;K00128;K00128;K00128;K00128;K00128;K00128;K00128;K00128;K00128;K00128;K00128;K00128	-	GO:0004028//3-chloroallyl aldehyde dehydrogenase activity;GO:0016491//oxidoreductase activity;GO:0016620//oxidoreductase activity, acting on the aldehyde or oxo group of donors, NAD or NADP as acceptor	GO:0006081//cellular aldehyde metabolic process;GO:0055114//oxidation-reduction process
Os06g0127900	2.33	4.06	3.04	1.39	0.86	1.12	-1.48451	7.3e-05	0.00130057	RNRS2	Ribonucleotide reductase, Chloroplast biogenesi	Metabolism;Metabolism;Metabolism;Metabolism	Global and overview maps;Metabolism of other amino acids;Nucleotide metabolism;Nucleotide metabolism	ko01100//Metabolic pathways;ko00480//Glutathione metabolism;ko00230//Purine metabolism;ko00240//Pyrimidine metabolism	K10808;K10808;K10808;K10808	-	GO:0016491//oxidoreductase activity	GO:0009263//deoxyribonucleotide biosynthetic process;GO:0055114//oxidation-reduction process
Os12g0569200	5.65	17.6	10.54	2.88	6.86	2.35	-1.48278	0.000707756	0.00860244	-	Conserved hypothetical protein	-	-	-	-	-	-	-
Os03g0651700	2.03	3.27	3.86	0.57	1.55	1.16	-1.48165	0.00193887	0.0197359	-	Conserved hypothetical protein	-	-	-	-	-	-	-
Os12g0543600	1.86	2.16	2.71	0.82	1.01	0.58	-1.48157	0.000718069	0.00869654	-	Similar to sarcosine oxidase	Metabolism;Cellular Processes;Metabolism;Metabolism	Global and overview maps;Transport and catabolism;Amino acid metabolism;Amino acid metabolism	ko01100//Metabolic pathways;ko04146//Peroxisome;ko00260//Glycine, serine and threonine metabolism;ko00310//Lysine degradation	K00306;K00306;K00306;K00306	-	GO:0008115//sarcosine oxidase activity;GO:0016491//oxidoreductase activity	GO:0055114//oxidation-reduction process
Os08g0508800	19.19	13.18	17.89	4.56	8.19	5.27	-1.47981	6.27e-13	6.78e-11	Lox2:Os:1	Lipoxygenase, chloroplast precursor (EC 1.13.11.12)	Metabolism;Metabolism;Metabolism;Metabolism	Global and overview maps;Global and overview maps;Lipid metabolism;Lipid metabolism	ko01100//Metabolic pathways;ko01110//Biosynthesis of secondary metabolites;ko00592//alpha-Linolenic acid metabolism;ko00591//Linoleic acid metabolism	K00454;K00454;K00454;K00454	GO:0009507//chloroplast;GO:0009536//plastid	GO:0005515//protein binding;GO:0016165//linoleate 13S-lipoxygenase activity;GO:0016166//phytoene dehydrogenase activity;GO:0016491//oxidoreductase activity;GO:0016702//oxidoreductase activity, acting on single donors with incorporation of molecular oxygen, incorporation of two atoms of oxygen;GO:0046872//metal ion binding;GO:0051213//dioxygenase activity	GO:0006629//lipid metabolic process;GO:0006631//fatty acid metabolic process;GO:0006633//fatty acid biosynthetic process;GO:0009611//response to wounding;GO:0031408//oxylipin biosynthetic process;GO:0034440//lipid oxidation;GO:0051707//response to other organism;GO:0055114//oxidation-reduction process
Os03g0411100	50.45	53.01	53.32	19.56	18.75	18.32	-1.4691	4.3e-52	1.06e-48	HAP2E	Heme activator protein, CCAAT-binding transcription factor, Biotic and abiotic resistance	-	-	-	-	GO:0005634//nucleus;GO:0016602//CCAAT-binding factor complex	GO:0000978//RNA polymerase II proximal promoter sequence-specific DNA binding;GO:0003677//DNA binding;GO:0003700//DNA-binding transcription factor activity	GO:0006355//regulation of transcription, DNA-templated
Os02g0555700	1.2	2.15	2.1	0.65	0.51	0.81	-1.46806	0.00106864	0.0119624	OsDjC19	Similar to Chaperone protein dnaJ 10 (AtJ10) (AtDjC10)	-	-	-	-	-	-	-
Os03g0135100	14.34	33.45	29.79	7.76	11.73	8.6	-1.46563	7.94e-08	3.36e-06	OsGSTF15	Glutathione S-transferase GSTF15	Metabolism;Metabolism	Global and overview maps;Metabolism of other amino acids	ko01100//Metabolic pathways;ko00480//Glutathione metabolism	K00799;K00799	GO:0005737//cytoplasm	GO:0004364//glutathione transferase activity;GO:0005515//protein binding;GO:0016740//transferase activity;GO:0043295//glutathione binding	GO:0006749//glutathione metabolic process
Os01g0769200	4.24	8.78	6.78	2.1	2.66	2.41	-1.46546	3.21e-09	1.86e-07	OsSub4	Peptidase S8, subtilisin-related domain containing protein	-	-	-	-	-	GO:0004252//serine-type endopeptidase activity;GO:0008233//peptidase activity;GO:0008236//serine-type peptidase activity;GO:0016787//hydrolase activity	GO:0006508//proteolysis
Os04g0507700	12.5	22.35	15.41	5.7	8.46	4.05	-1.46468	6.25e-09	3.42e-07	OsGELP56	Lipase, GDSL domain containing protein	-	-	-	-	-	GO:0016788//hydrolase activity, acting on ester bonds	-
Os06g0568600	2.88	1.45	2.04	0.4	1.24	0.67	-1.4634	0.00215377	0.0214948	OsKO5	Similar to Ent-kaurene oxidase 1 (Fragment)	Metabolism;Metabolism;Metabolism	Global and overview maps;Global and overview maps;Metabolism of terpenoids and polyketides	ko01100//Metabolic pathways;ko01110//Biosynthesis of secondary metabolites;ko00904//Diterpenoid biosynthesis	K04122;K04122;K04122	GO:0005783//endoplasmic reticulum;GO:0009707//chloroplast outer membrane;GO:0016020//membrane;GO:0016021//integral component of membrane;GO:0043231//intracellular membrane-bounded organelle	GO:0004497//monooxygenase activity;GO:0005506//iron ion binding;GO:0016491//oxidoreductase activity;GO:0016705//oxidoreductase activity, acting on paired donors, with incorporation or reduction of molecular oxygen;GO:0016709//oxidoreductase activity, acting on paired donors, with incorporation or reduction of molecular oxygen, NAD(P)H as one donor, and incorporation of one atom of oxygen;GO:00200…	GO:0009686//gibberellin biosynthetic process;GO:0010241//ent-kaurene oxidation to kaurenoic acid;GO:0055114//oxidation-reduction process
Os10g0557366	4.64	6.08	7.18	1.17	4.3	1.05	-1.45702	0.00390475	0.0346723	-	Conserved hypothetical protein	-	-	-	-	-	-	-
Os02g0503700	1.79	3.44	2.24	1.12	0.51	1.1	-1.45221	0.000668887	0.00821862	-	Similar to Cytochrome P450 CYP81L6	-	-	-	-	GO:0016020//membrane	GO:0004497//monooxygenase activity;GO:0005506//iron ion binding;GO:0016491//oxidoreductase activity;GO:0016705//oxidoreductase activity, acting on paired donors, with incorporation or reduction of molecular oxygen;GO:0016709//oxidoreductase activity, acting on paired donors, with incorporation or reduction of molecular oxygen, NAD(P)H as one donor, and incorporation of one atom of oxygen;GO:00200…	GO:0042343//indole glucosinolate metabolic process;GO:0055114//oxidation-reduction process;GO:0098542//defense response to other organism
Os09g0417800	11.11	4.8	5.86	2.35	3.35	2.27	-1.44969	3.95e-05	0.000779426	WRKY62	WRKY transcription factor, Transcriptional repressor, Pathogen defens	-	-	-	-	GO:0005634//nucleus	GO:0000166//nucleotide binding;GO:0003677//DNA binding;GO:0003700//DNA-binding transcription factor activity;GO:0005515//protein binding;GO:0005524//ATP binding;GO:0043565//sequence-specific DNA binding	GO:0006355//regulation of transcription, DNA-templated;GO:0006952//defense response;GO:0009617//response to bacterium;GO:0009620//response to fungus;GO:0009751//response to salicylic acid;GO:0010200//response to chitin;GO:1900425//negative regulation of defense response to bacterium
Os05g0125100	2.61	4.62	3.94	1.22	1.29	1.58	-1.44946	0.000549863	0.00698128	-	Conserved hypothetical protein	-	-	-	-	-	-	-
Os02g0816200	34.62	90.43	101.93	33.01	31.84	18.31	-1.4486	0.00593276	0.0480302	OsGELP45	Lipase, GDSL domain containing protein	-	-	-	-	-	GO:0016788//hydrolase activity, acting on ester bonds	-
Os02g0776900	1.06	2.16	1.58	0.6	0.66	0.5	-1.44746	0.000726009	0.00877699	GRF1	Transcription activator, Gibberellin (GA)-induced stem elongatio	-	-	-	-	GO:0005634//nucleus	GO:0005524//ATP binding	GO:0006351//transcription, DNA-templated;GO:0006355//regulation of transcription, DNA-templated;GO:0032502//developmental process
Os03g0335200	1.94	1.33	1.39	0.54	0.68	0.49	-1.44633	0.00313854	0.0290909	OsWRKY79	Similar to WRKY1 (WRKY transcription factor 17)	-	-	-	-	GO:0005634//nucleus	GO:0003677//DNA binding;GO:0003700//DNA-binding transcription factor activity;GO:0043565//sequence-specific DNA binding	GO:0006355//regulation of transcription, DNA-templated
Os02g0277700	5.57	4.39	4.73	1.05	2.6	1.75	-1.4438	3.34e-07	1.18e-05	-	Leucine-rich repeat domain containing protein	-	-	-	-	GO:0005886//plasma membrane;GO:0016020//membrane;GO:0016021//integral component of membrane	GO:0005515//protein binding	GO:0009755//hormone-mediated signaling pathway
Os02g0719000	5.43	11.54	11.25	4.06	4.62	1.73	-1.43875	2.97e-05	0.000612103	-	Similar to Rho GDP-dissociation inhibitor 1 (Rho GDI-1) (AtRhoGDI1)	-	-	-	-	GO:0005737//cytoplasm;GO:0005829//cytosol;GO:0016020//membrane	GO:0005094//Rho GDP-dissociation inhibitor activity;GO:0048365//Rac GTPase binding	GO:0007266//Rho protein signal transduction;GO:0050790//regulation of catalytic activity
Os09g0544000	1.58	1.14	1.45	0.71	0.44	0.39	-1.43712	0.00237116	0.0232275	-	Transferase family protein	-	-	-	-	-	GO:0016740//transferase activity;GO:0016746//transferase activity, transferring acyl groups;GO:0016747//transferase activity, transferring acyl groups other than amino-acyl groups;GO:0050734//hydroxycinnamoyltransferase activity	-
Os05g0518200	0.87	1.67	1.18	0.48	0.48	0.42	-1.43063	0.000162446	0.0025778	-	Conserved hypothetical protein	-	-	-	-	-	-	-
Os07g0663700	9.44	3.75	3.55	1.15	3.28	1.8	-1.426	0.00101244	0.0114183	OsSDR110C-MI3	Similar to Oxidoreductase, short chain dehydrogenase/reductase family protein, expressed	-	-	-	-	-	-	-
Os06g0598850	5.4	16.57	10.3	3.28	3.79	4.94	-1.42596	1.44e-05	0.000327866	-	Hypothetical protein	-	-	-	-	-	-	-
Os02g0733300	3.85	11.02	11.42	3.44	3.19	3.16	-1.42513	8.38e-06	0.000202386	OsGH9B1	Similar to Endo-beta-1,4-glucanase precursor (EC 3.2.1.4)	Metabolism;Metabolism	Global and overview maps;Carbohydrate metabolism	ko01100//Metabolic pathways;ko00500//Starch and sucrose metabolism	K01179;K01179	GO:0005576//extracellular region	GO:0003824//catalytic activity;GO:0004553//hydrolase activity, hydrolyzing O-glycosyl compounds;GO:0008810//cellulase activity;GO:0016787//hydrolase activity;GO:0016798//hydrolase activity, acting on glycosyl bonds	GO:0000272//polysaccharide catabolic process;GO:0005975//carbohydrate metabolic process;GO:0008152//metabolic process;GO:0030245//cellulose catabolic process;GO:0071555//cell wall organization
Os03g0153900	1.34	1.47	1.83	0.33	0.71	0.69	-1.42335	0.00361038	0.0326369	-	Aromatic-ring hydroxylase family protein	-	-	-	-	-	GO:0071949//FAD binding	-
Os04g0625800	49.97	54.44	53.37	18.56	21.45	18.82	-1.42329	6.3e-45	8.53e-42	-	Similar to RNA Binding Protein 45	-	-	-	-	GO:0005829//cytosol	GO:0003676//nucleic acid binding;GO:0003723//RNA binding;GO:0003729//mRNA binding	-
Os07g0691700	4.78	11.19	12.91	3.84	3.63	3.3	-1.42305	2.29e-07	8.48e-06	OsSCAR4	Conserved hypothetical protein	-	-	-	-	GO:0005856//cytoskeleton	-	GO:0030036//actin cytoskeleton organization
Os04g0350300	3.7	6.07	5.04	1.63	1.81	2.1	-1.41861	4.78e-09	2.7e-07	PAKRP1	Similar to SKIP interacting protein 18 (Fragment)	-	-	-	-	-	GO:0003777//microtubule motor activity;GO:0005524//ATP binding;GO:0008017//microtubule binding	GO:0007018//microtubule-based movement
Os09g0507100	1.45	3.98	2.5	1.02	1.05	0.9	-1.41686	0.00155871	0.0163776	OsSPL18	Similar to Squamosa-promoter binding-like protein 11	-	-	-	-	GO:0005634//nucleus	GO:0003677//DNA binding;GO:0046872//metal ion binding	-
Os06g0521500	4.28	3.12	2.85	1.42	1.61	0.83	-1.40895	0.000258308	0.00378753	prx83	Haem peroxidase family protein	Metabolism;Metabolism;Metabolism	Global and overview maps;Global and overview maps;Biosynthesis of other secondary metabolites	ko01100//Metabolic pathways;ko01110//Biosynthesis of secondary metabolites;ko00940//Phenylpropanoid biosynthesis	K00430;K00430;K00430	GO:0005576//extracellular region	GO:0004601//peroxidase activity;GO:0016491//oxidoreductase activity;GO:0020037//heme binding;GO:0046872//metal ion binding	GO:0006979//response to oxidative stress;GO:0042744//hydrogen peroxide catabolic process;GO:0055114//oxidation-reduction process;GO:0098869//cellular oxidant detoxification
Os07g0694300	12.11	13.36	13.42	5.39	4.91	4.36	-1.40751	3.71e-12	3.47e-10	prx116	Similar to Peroxidase	Metabolism;Metabolism;Metabolism	Global and overview maps;Global and overview maps;Biosynthesis of other secondary metabolites	ko01100//Metabolic pathways;ko01110//Biosynthesis of secondary metabolites;ko00940//Phenylpropanoid biosynthesis	K00430;K00430;K00430	GO:0005576//extracellular region;GO:0005829//cytosol;GO:0009505//plant-type cell wall;GO:0009506//plasmodesma	GO:0004601//peroxidase activity;GO:0016491//oxidoreductase activity;GO:0020037//heme binding;GO:0046872//metal ion binding	GO:0006979//response to oxidative stress;GO:0042744//hydrogen peroxide catabolic process;GO:0050832//defense response to fungus;GO:0055114//oxidation-reduction process;GO:0098869//cellular oxidant detoxification
Os11g0608300	12.03	9.35	9.89	3.13	3.65	5.01	-1.40722	1.41e-10	1.01e-08	OsRLCK337	Barley stem rust resistance protein	-	-	-	-	GO:0005886//plasma membrane	GO:0000166//nucleotide binding;GO:0004672//protein kinase activity;GO:0004674//protein serine/threonine kinase activity;GO:0005524//ATP binding	GO:0006468//protein phosphorylation
Os06g0245600	1.83	3.34	3.55	1.23	1.25	0.81	-1.40624	0.00192671	0.0196269	RPL1	Similar to cDNA clone:J023144O06, full insert sequence	-	-	-	-	-	-	-
Os12g0528000	2.66	6.3	5.11	1.99	2	1.32	-1.40584	1.77e-05	0.000389407	-	Conserved hypothetical protein	-	-	-	-	-	-	-
Os05g0547600	8.1	9.63	8.75	4.19	3.28	2.53	-1.4049	5.57e-08	2.44e-06	-	Hypothetical protein	-	-	-	-	-	-	-
Os06g0247101	1.78	2.08	2.81	0.83	1.05	0.64	-1.40426	0.00416227	0.0364802	-	Non-protein coding transcript	-	-	-	-	-	-	-
Os01g0794800	3.71	2.26	2.63	0.64	1.24	1.37	-1.4039	5.3e-05	0.000998267	-	Similar to Subtilase	-	-	-	-	GO:0005615//extracellular space	GO:0004252//serine-type endopeptidase activity;GO:0008233//peptidase activity;GO:0008236//serine-type peptidase activity;GO:0016787//hydrolase activity	GO:0006508//proteolysis
Os04g0607500	1.64	1.57	1.39	0.55	0.56	0.63	-1.40255	0.000687124	0.00839694	HKT4	Ion transporter , Na+ transpor	-	-	-	-	GO:0005886//plasma membrane;GO:0016020//membrane;GO:0016021//integral component of membrane	GO:0008324//cation transmembrane transporter activity	GO:0006811//ion transport;GO:0006812//cation transport;GO:0006814//sodium ion transport;GO:0055085//transmembrane transport;GO:0098655//cation transmembrane transport
Os04g0366000	25.87	25.83	23.88	8.52	12.28	7.82	-1.40098	1.84e-18	4.26e-16	-	Similar to OSIGBa0110B10.6 protein	-	-	-	-	GO:0005886//plasma membrane;GO:0016020//membrane;GO:0016021//integral component of membrane	GO:0004672//protein kinase activity;GO:0004674//protein serine/threonine kinase activity;GO:0005509//calcium ion binding;GO:0005524//ATP binding	GO:0006468//protein phosphorylation;GO:0007166//cell surface receptor signaling pathway
MSTRG.117	2.67	3.32	2.43	1.17	0.9	1.12	-1.40026	4.37e-07	1.5e-05	--	PREDICTED: DNA-3-methyladenine glycosylase 1-like [Oryza brachyantha]	Genetic Information Processing	Replication and repair	ko03410//Base excision repair	K01247	-	-	-
Os06g0696400	60.27	130.53	112.13	43.05	37.26	34.49	-1.39986	3.19e-05	0.000653886	OsXTH11	Xyloglycan endo-transglycosylase precursor	-	-	-	-	GO:0005576//extracellular region;GO:0005618//cell wall;GO:0048046//apoplast	GO:0004553//hydrolase activity, hydrolyzing O-glycosyl compounds;GO:0016740//transferase activity;GO:0016762//xyloglucan:xyloglucosyl transferase activity;GO:0016787//hydrolase activity;GO:0016798//hydrolase activity, acting on glycosyl bonds	GO:0005975//carbohydrate metabolic process;GO:0006073//cellular glucan metabolic process;GO:0008152//metabolic process;GO:0010411//xyloglucan metabolic process;GO:0042546//cell wall biogenesis;GO:0071555//cell wall organization
Os01g0706500	6.85	7.86	7.19	2.84	2.43	3.03	-1.39975	1.06e-05	0.000249387	-	Ribosomal protein L28e domain containing protein	Genetic Information Processing	Translation	ko03010//Ribosome	K02903	GO:0005840//ribosome;GO:0022625//cytosolic large ribosomal subunit	GO:0003735//structural constituent of ribosome	GO:0006412//translation
Os12g0176300	5.18	8.91	7.24	1.71	3.74	2.65	-1.39689	0.000499667	0.00647152	-	Conserved hypothetical protein	-	-	-	-	GO:0016020//membrane;GO:0016021//integral component of membrane	-	-
Os02g0700100	9.15	18.15	14.76	5.16	5.49	5.36	-1.39348	8.15e-11	5.91e-09	OsWD40-51	Similar to WD-repeat protein	Genetic Information Processing	Folding, sorting and degradation	ko04120//Ubiquitin mediated proteolysis	K03363	-	GO:0005515//protein binding;GO:0010997//anaphase-promoting complex binding;GO:0097027//ubiquitin-protein transferase activator activity	GO:1904668//positive regulation of ubiquitin protein ligase activity
Os05g0532500	0.98	1.24	1.69	0.41	0.56	0.52	-1.39186	0.00237617	0.0232681	-	Hypothetical conserved gene	-	-	-	-	-	-	-
Os02g0753850	2.66	3.69	3.49	0.93	1.03	1.79	-1.39177	0.00205214	0.0206865	-	Non-protein coding transcript	-	-	-	-	-	-	-
Os10g0177400	3.58	5.92	4.47	1.75	1.74	1.85	-1.38742	3.92e-06	0.000104906	-	TB2/DP1 and HVA22 related protein family protein	-	-	-	-	GO:0016020//membrane	-	-
Os07g0556000	2.99	7.49	6.26	2.08	1.98	2.35	-1.3849	6.36e-05	0.00115886	CycD6	Cyclin D domain containing protein	-	-	-	-	GO:0000307//cyclin-dependent protein kinase holoenzyme complex;GO:0005634//nucleus;GO:0005737//cytoplasm	GO:0004672//protein kinase activity;GO:0016538//cyclin-dependent protein serine/threonine kinase regulator activity;GO:0019901//protein kinase binding	GO:0000079//regulation of cyclin-dependent protein serine/threonine kinase activity;GO:0000278//mitotic cell cycle;GO:0006468//protein phosphorylation;GO:0007049//cell cycle;GO:0007088//regulation of mitotic nuclear division;GO:0008284//positive regulation of cell proliferation;GO:0044772//mitotic cell cycle phase transition;GO:0045787//positive regulation of cell cycle;GO:0051301//cell division;…
Os05g0102600	3.6	6.01	4.54	1.77	1.88	1.78	-1.38178	9.91e-09	5.2e-07	OsRFPHC-11	Zinc finger, RING/FYVE/PHD-type domain containing protein	-	-	-	-	GO:0005634//nucleus;GO:0005720//nuclear heterochromatin	GO:0046872//metal ion binding;GO:0061630//ubiquitin protein ligase activity	GO:0010216//maintenance of DNA methylation;GO:0016567//protein ubiquitination
Os04g0175600	41.05	31.92	36.99	15.65	11.6	14.98	-1.38064	2.07e-18	4.75e-16	OsCOMTL5	Similar to 0-methyltransferase (EC 2.1.1.6) (Fragment)	-	-	-	-	GO:0005829//cytosol	GO:0008168//methyltransferase activity;GO:0008171//O-methyltransferase activity;GO:0008757//S-adenosylmethionine-dependent methyltransferase activity;GO:0016740//transferase activity;GO:0046983//protein dimerization activity	GO:0019438//aromatic compound biosynthetic process;GO:0032259//methylation
Os04g0172100	1.89	1.65	1.07	0.5	0.71	0.57	-1.37289	0.00442818	0.0382441	-	Conserved hypothetical protein	-	-	-	-	-	-	-
Os10g0337500	1.07	1.94	1.85	0.6	0.95	0.33	-1.37022	0.00240907	0.0234968	-	Zinc finger, DHHC-type domain containing protein	-	-	-	-	GO:0005783//endoplasmic reticulum;GO:0005794//Golgi apparatus;GO:0016020//membrane;GO:0016021//integral component of membrane	GO:0016409//palmitoyltransferase activity;GO:0016740//transferase activity;GO:0016746//transferase activity, transferring acyl groups;GO:0019706//protein-cysteine S-palmitoyltransferase activity	GO:0006612//protein targeting to membrane;GO:0018230//peptidyl-L-cysteine S-palmitoylation
Os08g0566100	2.23	6.18	5	1.48	1.88	1.83	-1.3695	0.000262372	0.00383301	-	Protein of unknown function DUF239, plant domain containing protein	-	-	-	-	-	-	-
Os04g0365100	7.28	5.25	5.08	2.29	2.81	1.74	-1.36433	5.09e-08	2.26e-06	OsWAK37	Similar to OSIGBa0135K14.8 protein	-	-	-	-	-	GO:0004672//protein kinase activity;GO:0005509//calcium ion binding;GO:0005524//ATP binding;GO:0030247//polysaccharide binding	GO:0006468//protein phosphorylation
Os11g0514400	16.54	5.63	9.88	3.1	3.53	5.86	-1.35955	0.000785183	0.00934209	OsBDG1	Similar to BRASSINOSTEROID INSENSITIVE 1-associated receptor kinase 1	-	-	-	-	GO:0005886//plasma membrane	GO:0004675//transmembrane receptor protein serine/threonine kinase activity;GO:0005515//protein binding	GO:0006468//protein phosphorylation;GO:0007178//transmembrane receptor protein serine/threonine kinase signaling pathway
Os07g0679500	1.45	3.82	3.19	1.62	0.77	0.91	-1.35819	0.00308682	0.0287197	OsbZIP61	Similar to Transcription factor RF2b	-	-	-	-	-	-	-
Os09g0293601	3.06	5.17	3.69	1.82	1.53	1.3	-1.35808	0.00335534	0.0307736	-	Conserved hypothetical protein	-	-	-	-	-	-	-
Os10g0550725	1.4	1.42	0.97	0.44	0.54	0.5	-1.3566	0.00084753	0.00995692	-	Hypothetical gene	-	-	-	-	-	-	-
Os10g0347800	1.09	1.84	3.06	0.85	0.95	0.54	-1.35605	0.00138894	0.0148887	OsFH4	Similar to Formin-like protein 4	-	-	-	-	-	-	-
Os08g0501700	2.96	3.78	3.91	1.42	1.38	1.37	-1.35273	7.43e-11	5.51e-09	OsWAK76	Conserved hypothetical protein	-	-	-	-	GO:0005886//plasma membrane	GO:0004674//protein serine/threonine kinase activity	GO:0007166//cell surface receptor signaling pathway
Os08g0506400	6.03	13.55	10.9	4.2	4.91	2.83	-1.35206	5.32e-07	1.8e-05	OsRLCK257	Serine/threonine protein kinase domain containing protein	-	-	-	-	GO:0016020//membrane;GO:0016021//integral component of membrane	GO:0004672//protein kinase activity;GO:0005515//protein binding;GO:0005524//ATP binding	GO:0006468//protein phosphorylation
Os11g0492100	4.7	4.06	4.82	1.53	1.19	2.6	-1.35199	4.98e-05	0.000946053	-	Similar to NB-ARC domain containing protein, expressed	-	-	-	-	-	-	-
Os03g0239000	4.96	12.25	12.58	5.08	4.38	2.23	-1.34955	0.000215393	0.0032575	OsXTH28	Concanavalin A-like lectin/glucanase, subgroup domain containing protein	-	-	-	-	GO:0005576//extracellular region;GO:0005618//cell wall;GO:0048046//apoplast	GO:0004553//hydrolase activity, hydrolyzing O-glycosyl compounds;GO:0016740//transferase activity;GO:0016762//xyloglucan:xyloglucosyl transferase activity;GO:0016787//hydrolase activity;GO:0016798//hydrolase activity, acting on glycosyl bonds	GO:0005975//carbohydrate metabolic process;GO:0006073//cellular glucan metabolic process;GO:0008152//metabolic process;GO:0010411//xyloglucan metabolic process;GO:0042546//cell wall biogenesis;GO:0071555//cell wall organization
Os12g0222300	4.73	3.58	5.4	1.14	1.62	2.62	-1.34955	0.00559932	0.0459632	-	Conserved hypothetical protein	-	-	-	-	-	-	-
Os12g0572500	7.62	13.02	12.84	4.23	4.69	4.24	-1.34714	6.21e-09	3.41e-07	-	Region of unknown function XH domain containing protein	-	-	-	-	-	-	-
Os06g0194400	2.05	3.4	3.27	0.89	1.32	1.22	-1.34612	0.00210668	0.0210878	-	Transcriptional factor B3 family protein	-	-	-	-	GO:0005634//nucleus	GO:0003677//DNA binding	-
Os01g0822900	85.04	170.47	110.73	51.37	56.36	36.34	-1.34602	0.000101878	0.00172924	OsLTP1.2	Similar to Lipid transfer protein	-	-	-	-	GO:0016020//membrane	GO:0008289//lipid binding	GO:0006869//lipid transport
Os10g0132500	2.17	3.98	3.59	1.32	1.27	1.27	-1.33532	9.27e-08	3.85e-06	-	Hypothetical conserved gene	-	-	-	-	-	GO:0000166//nucleotide binding;GO:0005524//ATP binding;GO:0043531//ADP binding	GO:0006952//defense response
MSTRG.27719	11.28	9.83	10.3	4.64	4.16	3.65	-1.33508	2.87e-16	4.92e-14	--	Os09g0350233 [Oryza sativa Japonica Group]	-	-	-	-	-	-	-
Os07g0503300	4.31	6.2	8.26	2.3	2.33	2.81	-1.33505	1.79e-06	5.35e-05	OsUGT707A5	UDP-glucuronosyl/UDP-glucosyltransferase family protein	-	-	-	-	GO:0043231//intracellular membrane-bounded organelle	GO:0008194//UDP-glycosyltransferase activity;GO:0016740//transferase activity;GO:0016757//transferase activity, transferring glycosyl groups;GO:0016758//transferase activity, transferring hexosyl groups	-
Os04g0345400	3.3	3.31	2.7	0.98	0.82	1.9	-1.33126	0.000308449	0.00437125	OsTPS24	Similar to OSIGBa0106G08.7 protein	Metabolism	Metabolism of terpenoids and polyketides	ko00909//Sesquiterpenoid and triterpenoid biosynthesis	K15803	-	GO:0000287//magnesium ion binding;GO:0010333//terpene synthase activity;GO:0016829//lyase activity;GO:0046872//metal ion binding	-
Os03g0639800	5.73	11.86	10.67	3.42	4.45	3.38	-1.32884	1.36e-05	0.000310852	OsVPS2	Snf7 family protein	Cellular Processes	Transport and catabolism	ko04144//Endocytosis	K12191	GO:0000815//ESCRT III complex;GO:0005771//multivesicular body	-	GO:0007034//vacuolar transport;GO:0015031//protein transport;GO:0032509//endosome transport via multivesicular body sorting pathway;GO:0045324//late endosome to vacuole transport
Os03g0135200	5.8	11.71	9.54	2.82	5.93	2.02	-1.32861	0.00168822	0.017514	OsGSTF16	Similar to Glutathione S-transferase GST 9 (EC 2.5.1.18)	Metabolism;Metabolism	Global and overview maps;Metabolism of other amino acids	ko01100//Metabolic pathways;ko00480//Glutathione metabolism	K00799;K00799	GO:0005737//cytoplasm	GO:0004364//glutathione transferase activity;GO:0043295//glutathione binding	GO:0006749//glutathione metabolic process
Os10g0580400	3.68	5.36	3.89	1.36	1.93	1.88	-1.32249	2.39e-07	8.76e-06	OsDUR3	High-affinity urea transporter, Effective urea acquisition and utilisation, Effective use of low external urea as a N sourc	-	-	-	-	GO:0005886//plasma membrane;GO:0016020//membrane;GO:0016021//integral component of membrane	GO:0015204//urea transmembrane transporter activity;GO:0015293//symporter activity;GO:0022857//transmembrane transporter activity	GO:0055085//transmembrane transport;GO:0071918//urea transmembrane transport
Os07g0493800	4.91	3.34	3.66	1.75	1.56	1.46	-1.32011	2.63e-06	7.38e-05	OsWAK71	Protein kinase, catalytic domain domain containing protein	-	-	-	-	GO:0005886//plasma membrane	GO:0004672//protein kinase activity;GO:0004674//protein serine/threonine kinase activity;GO:0005524//ATP binding	GO:0006468//protein phosphorylation;GO:0007166//cell surface receptor signaling pathway
Os05g0130400	1.22	2.87	1.97	1.08	0.81	0.54	-1.31836	0.00237998	0.0232761	-	Protein of unknown function DUF247, plant family protein	-	-	-	-	GO:0016021//integral component of membrane	-	-
Os03g0776400	2.01	1.68	2.29	0.45	1.24	0.71	-1.31711	0.00543095	0.0448671	-	Conserved hypothetical protein	-	-	-	-	-	-	-
Os12g0450300	3.34	4.12	4.31	1.82	1.5	1.41	-1.3152	2.65e-05	0.000551098	-	Similar to Eukaryotic aspartyl protease family protein, expressed	-	-	-	-	GO:0005576//extracellular region;GO:0016020//membrane;GO:0016021//integral component of membrane	GO:0004190//aspartic-type endopeptidase activity	GO:0006508//proteolysis;GO:0030163//protein catabolic process
Os01g0748000	1.96	3.1	1.83	1.05	1.06	0.66	-1.31462	0.000109032	0.0018357	-	Similar to Dynamin family protein	-	-	-	-	GO:0005737//cytoplasm;GO:0009504//cell plate;GO:0016020//membrane	GO:0000166//nucleotide binding;GO:0003924//GTPase activity;GO:0005525//GTP binding;GO:0008017//microtubule binding	GO:0000911//cytokinesis by cell plate formation
Os01g0134700	12.9	11.6	13.17	4.77	5.29	5.1	-1.31315	2.03e-14	2.64e-12	-	Calmodulin binding protein-like family protein	-	-	-	-	GO:0005634//nucleus	GO:0003700//DNA-binding transcription factor activity;GO:0005516//calmodulin binding;GO:0043565//sequence-specific DNA binding	GO:0002229//defense response to oomycetes;GO:0006355//regulation of transcription, DNA-templated;GO:0010112//regulation of systemic acquired resistance;GO:0010224//response to UV-B;GO:0042742//defense response to bacterium;GO:0071219//cellular response to molecule of bacterial origin;GO:0080142//regulation of salicylic acid biosynthetic process;GO:1900426//positive regulation of defense response …
Os10g0503250	5.09	4.05	4.35	1.26	2.64	1.53	-1.31287	0.000547491	0.00696423	-	Hypothetical protein	-	-	-	-	-	-	-
Os05g0466600	43.04	68.4	58.31	20.07	27.25	21.05	-1.31198	1.07e-12	1.1e-10	-	Similar to Histone H4	-	-	-	-	GO:0000786//nucleosome;GO:0005634//nucleus;GO:0005694//chromosome	GO:0003677//DNA binding;GO:0046982//protein heterodimerization activity	GO:0006334//nucleosome assembly
Os02g0228400	10.38	12.01	9.27	3.54	4.44	4.84	-1.30426	8.9e-13	9.37e-11	-	Hypothetical protein	-	-	-	-	-	-	-
Os02g0558600	1.52	2.86	2.25	0.92	1	0.77	-1.3014	0.000220853	0.00332335	-	Conserved hypothetical protein	-	-	-	-	-	-	-
Os07g0418600	27.18	54.15	54.15	17.22	25.71	12.38	-1.29247	0.0030106	0.0281685	OsRePRP2.2	Proline-rich glycoprotein, ABA-dependent inhibition of root growt	-	-	-	-	-	-	-
Os11g0657000	7.07	11.01	9.84	3.95	3.53	3.92	-1.29227	4.2e-13	4.64e-11	-	Kelch repeat type 2 domain containing protein	-	-	-	-	-	GO:0005515//protein binding	-
Os09g0101800	1.3	1.4	1.24	0.55	0.59	0.47	-1.29113	0.000104237	0.00176375	-	Quinoprotein amine dehydrogenase, beta chain-like domain containing protein	-	-	-	-	GO:0005634//nucleus	GO:0005515//protein binding	GO:0008285//negative regulation of cell proliferation
Os11g0522900	5.15	7.39	5.96	2.91	2.39	2.26	-1.29107	4.01e-08	1.84e-06	OsSCP63	Peptidase S10, serine carboxypeptidase family protein	-	-	-	-	GO:0005773//vacuole;GO:0016020//membrane;GO:0016021//integral component of membrane	GO:0004180//carboxypeptidase activity;GO:0004185//serine-type carboxypeptidase activity;GO:0008233//peptidase activity;GO:0016787//hydrolase activity	GO:0006508//proteolysis;GO:0051603//proteolysis involved in cellular protein catabolic process
Os08g0502400	7.1	18.2	16.03	6.12	6.01	4.78	-1.28931	2.26e-05	0.000482219	OsFLA5	FAS1 domain domain containing protein	-	-	-	-	GO:0005886//plasma membrane	-	GO:0009834//plant-type secondary cell wall biogenesis
Os08g0376300	2.45	5.48	4.58	1.56	1.9	1.67	-1.28605	5.16e-06	0.000132997	-	Similar to Leucine-rich receptor-like protein kinase	-	-	-	-	GO:0005886//plasma membrane;GO:0016020//membrane;GO:0016021//integral component of membrane	GO:0004672//protein kinase activity;GO:0005515//protein binding;GO:0005524//ATP binding	GO:0006468//protein phosphorylation
Os06g0729400	3.85	9.81	7.99	3.53	3.34	2.05	-1.27925	0.00173825	0.0179368	-	Similar to Gibberellin-regulated protein 2 precursor	-	-	-	-	-	-	-
Os10g0442400	4.44	5.81	6.39	1.86	1.98	3.03	-1.27627	2.14e-06	6.19e-05	-	Similar to UDP-glucoronosyl and UDP-glucosyl transferase family protein, expressed	-	-	-	-	GO:0043231//intracellular membrane-bounded organelle	GO:0008194//UDP-glycosyltransferase activity;GO:0016740//transferase activity;GO:0016757//transferase activity, transferring glycosyl groups;GO:0016758//transferase activity, transferring hexosyl groups;GO:0080043//quercetin 3-O-glucosyltransferase activity;GO:0080044//quercetin 7-O-glucosyltransferase activity	-
Os01g0946700	2.39	3.95	3.72	0.85	2.08	1.23	-1.27397	0.00271717	0.0259406	OsGLN1	Similar to Glucan endo-1,3-beta-glucosidase GV (EC 3.2.1.39) ((1->3)-beta-glucan endohydrolase GV) ((1->3)-beta-glucanase isoenzyme GV) (Beta-1,3- endoglucanase GV)	-	-	-	-	GO:0046658//anchored component of plasma membrane	GO:0004553//hydrolase activity, hydrolyzing O-glycosyl compounds;GO:0016787//hydrolase activity;GO:0016798//hydrolase activity, acting on glycosyl bonds	GO:0005975//carbohydrate metabolic process;GO:0008152//metabolic process
Os01g0915900	58.48	47.54	46.51	21	23.16	18.93	-1.27361	3.67e-22	1.32e-19	-	Conserved hypothetical protein	-	-	-	-	-	-	-
Os04g0517500	7.22	10.29	10.06	5.22	2.75	3.46	-1.27027	4.41e-06	0.000116049	-	Similar to Phosphoenolpyruvate carboxylase kinase	-	-	-	-	GO:0005634//nucleus;GO:0005737//cytoplasm	GO:0000166//nucleotide binding;GO:0004672//protein kinase activity;GO:0004674//protein serine/threonine kinase activity;GO:0004683//calmodulin-dependent protein kinase activity;GO:0005516//calmodulin binding;GO:0005524//ATP binding;GO:0009931//calcium-dependent protein serine/threonine kinase activity	GO:0006468//protein phosphorylation;GO:0009738//abscisic acid-activated signaling pathway;GO:0018105//peptidyl-serine phosphorylation;GO:0035556//intracellular signal transduction;GO:0046777//protein autophosphorylation
Os07g0442900	21.59	15.34	19.32	7.74	8.56	7.04	-1.26905	6.36e-10	4.16e-08	-	Uncharacterised protein family UPF0497, trans-membrane plant subgroup domain containing protein	-	-	-	-	GO:0005886//plasma membrane;GO:0016020//membrane;GO:0016021//integral component of membrane	GO:0051539//4 iron, 4 sulfur cluster binding	-
Os06g0673700	33.5	31.16	27.02	10.84	13.97	13.25	-1.26833	1.41e-17	2.97e-15	-	Hypothetical protein	-	-	-	-	-	-	-
Os01g0922100	3.21	10.09	6.9	2.35	3.44	2.61	-1.26589	0.000389297	0.0052849	-	Conserved hypothetical protein	-	-	-	-	-	-	-
Os01g0643300	1.21	2.17	2.34	0.88	0.98	0.52	-1.26505	0.00150577	0.0159265	PIN10A	Auxin efflux carrier protein, Auxin transport, Drought toleranc	-	-	-	-	GO:0005783//endoplasmic reticulum;GO:0005886//plasma membrane;GO:0009921//auxin efflux carrier complex;GO:0016020//membrane;GO:0016021//integral component of membrane	GO:0010329//auxin efflux transmembrane transporter activity	GO:0009734//auxin-activated signaling pathway;GO:0009926//auxin polar transport;GO:0010252//auxin homeostasis;GO:0010315//auxin efflux;GO:0055085//transmembrane transport
Os05g0492600	1.15	0.93	0.97	0.26	0.48	0.53	-1.26398	0.00170128	0.0176292	YR48	Similar to NBS-LRR type resistance protein (Fragment)	-	-	-	-	-	GO:0043531//ADP binding	-
Os11g0109000	4.77	8.23	8.83	3.99	2.75	2.35	-1.26396	1.11e-05	0.000258907	OsPP2C73	Protein phosphatase 2C domain containing protein	-	-	-	-	-	GO:0003824//catalytic activity;GO:0004721//phosphoprotein phosphatase activity;GO:0004722//protein serine/threonine phosphatase activity;GO:0004724//magnesium-dependent protein serine/threonine phosphatase activity;GO:0016787//hydrolase activity;GO:0046872//metal ion binding	GO:0006470//protein dephosphorylation
MSTRG.27583	91.81	84.73	76.77	27.68	40.12	37.7	-1.26366	1.26e-19	3.34e-17	--	Os09g0304800 [Oryza sativa Japonica Group]	-	-	-	-	-	-	-
Os12g0629700	3.01	3.56	2.85	0.91	1.57	1.45	-1.2612	0.00601764	0.048543	-	Similar to Thaumatin-like protein precursor	-	-	-	-	GO:0005576//extracellular region	-	GO:0006952//defense response
Os03g0574600	3.84	10.34	5.46	2.75	3	2.45	-1.2601	0.0036915	0.0332039	-	Conserved hypothetical protein	-	-	-	-	-	-	-
Os03g0758500	14.68	26.95	20.36	9.9	8	7.99	-1.25964	1.14e-07	4.62e-06	OsENODL12	Cupredoxin domain containing protein	-	-	-	-	GO:0016020//membrane;GO:0016021//integral component of membrane;GO:0046658//anchored component of plasma membrane	GO:0009055//electron transfer activity	GO:0022900//electron transport chain
Os09g0471500	18.17	15.43	12.65	5.37	8.74	5.24	-1.25712	8.36e-10	5.37e-08	OsWAK82	Conserved hypothetical protein	-	-	-	-	GO:0005886//plasma membrane	GO:0004674//protein serine/threonine kinase activity;GO:0030247//polysaccharide binding	GO:0007166//cell surface receptor signaling pathway
Os06g0134700	1.16	1.76	1.5	0.52	0.65	0.68	-1.25652	0.00124064	0.0136063	-	Protein kinase, core domain containing protein	-	-	-	-	GO:0005886//plasma membrane;GO:0016021//integral component of membrane	GO:0004672//protein kinase activity;GO:0004675//transmembrane receptor protein serine/threonine kinase activity;GO:0005515//protein binding;GO:0005524//ATP binding	GO:0006468//protein phosphorylation;GO:0007178//transmembrane receptor protein serine/threonine kinase signaling pathway
Os02g0569900	6.38	3.84	6.33	2.07	3.08	1.79	-1.25382	4.9e-05	0.000934784	OsCYP76M7	Cytochrome P450 family protein	Metabolism;Metabolism	Global and overview maps;Metabolism of terpenoids and polyketides	ko01110//Biosynthesis of secondary metabolites;ko00904//Diterpenoid biosynthesis	K16084;K16084	GO:0016020//membrane;GO:0016021//integral component of membrane	GO:0004497//monooxygenase activity;GO:0005506//iron ion binding;GO:0016491//oxidoreductase activity;GO:0016705//oxidoreductase activity, acting on paired donors, with incorporation or reduction of molecular oxygen;GO:0020037//heme binding;GO:0046872//metal ion binding	GO:0055114//oxidation-reduction process
Os03g0761500	10.83	27.72	27.25	10.03	9.62	7.96	-1.2529	0.00358745	0.0324851	OsSub31	Similar to Subtilisin-like protease (Fragment)	-	-	-	-	-	GO:0004252//serine-type endopeptidase activity;GO:0008233//peptidase activity;GO:0008236//serine-type peptidase activity;GO:0016787//hydrolase activity	GO:0006508//proteolysis
Os05g0200340	2.58	2.34	2.56	1.08	1.23	0.83	-1.25227	0.00283967	0.0267608	-	Hypothetical gene	-	-	-	-	-	-	-
Os04g0581000	6.96	5.15	7.58	2.71	3.16	2.4	-1.2515	3.64e-06	9.84e-05	-	Similar to Flavanone 3-hydroxylase (Fragment)	-	-	-	-	-	GO:0016491//oxidoreductase activity;GO:0046872//metal ion binding;GO:0051213//dioxygenase activity	GO:0055114//oxidation-reduction process
Os01g0167700	1.59	1.56	1.51	0.51	0.66	0.79	-1.24948	4.68e-05	0.000903793	-	Conserved hypothetical protein	-	-	-	-	-	-	-
Os06g0599200	10.19	9.52	9.75	3.97	5.2	3.25	-1.24609	2.34e-09	1.4e-07	-	Cytochrome P450 family protein	Metabolism;Metabolism	Global and overview maps;Metabolism of terpenoids and polyketides	ko01110//Biosynthesis of secondary metabolites;ko00904//Diterpenoid biosynthesis	K16084;K16084	GO:0016020//membrane;GO:0016021//integral component of membrane	GO:0004497//monooxygenase activity;GO:0005506//iron ion binding;GO:0016491//oxidoreductase activity;GO:0016705//oxidoreductase activity, acting on paired donors, with incorporation or reduction of molecular oxygen;GO:0016709//oxidoreductase activity, acting on paired donors, with incorporation or reduction of molecular oxygen, NAD(P)H as one donor, and incorporation of one atom of oxygen;GO:00200…	GO:0006952//defense response;GO:0016102//diterpenoid biosynthetic process;GO:0051502//diterpene phytoalexin biosynthetic process;GO:0055114//oxidation-reduction process
Os05g0208500	16.88	27.65	20.07	10.62	8.63	8	-1.24528	4.45e-11	3.45e-09	-	Hypothetical protein	-	-	-	-	-	-	-
Os01g0228901	2.49	4.81	4.26	1.43	1.95	1.5	-1.24419	2.31e-06	6.57e-05	-	Hypothetical gene	-	-	-	-	-	-	-
Os08g0557800	10.93	18.14	8.38	6.43	5.15	4.23	-1.24413	1.58e-06	4.77e-05	-	Similar to Fatty acyl coA reductase	Cellular Processes;Metabolism	Transport and catabolism;Lipid metabolism	ko04146//Peroxisome;ko00073//Cutin, suberine and wax biosynthesis	K13356;K13356	GO:0043231//intracellular membrane-bounded organelle	GO:0016491//oxidoreductase activity;GO:0080019//fatty-acyl-CoA reductase (alcohol-forming) activity;GO:0102965//alcohol-forming fatty acyl-CoA reductase activity	GO:0006629//lipid metabolic process;GO:0010345//suberin biosynthetic process;GO:0035336//long-chain fatty-acyl-CoA metabolic process;GO:0055114//oxidation-reduction process
Os04g0229100	5.99	7.66	7.05	3.07	2.72	2.95	-1.24393	1.97e-07	7.4e-06	OsCAD6	Similar to Sinapyl alcohol dehydrogenase	Metabolism;Metabolism;Metabolism	Global and overview maps;Global and overview maps;Biosynthesis of other secondary metabolites	ko01100//Metabolic pathways;ko01110//Biosynthesis of secondary metabolites;ko00940//Phenylpropanoid biosynthesis	K00083;K00083;K00083	-	GO:0008270//zinc ion binding;GO:0016491//oxidoreductase activity;GO:0016616//oxidoreductase activity, acting on the CH-OH group of donors, NAD or NADP as acceptor;GO:0045551//cinnamyl-alcohol dehydrogenase activity;GO:0046872//metal ion binding;GO:0052747//sinapyl alcohol dehydrogenase activity	GO:0009699//phenylpropanoid biosynthetic process;GO:0009809//lignin biosynthetic process;GO:0055114//oxidation-reduction process
Os07g0121800	4.35	4.59	4.04	1.36	2.76	1.37	-1.24141	6.83e-05	0.00123036	-	Protein of unknown function DUF1719, Oryza sativa domain containing protein	-	-	-	-	-	-	-
Os12g0125300	0.99	1.8	1.38	0.56	0.56	0.65	-1.2363	0.00270057	0.0258095	-	Mitotic checkpoint serine/threonine protein kinase, Bub1 domain containing protein	-	-	-	-	GO:0000778//condensed nuclear chromosome kinetochore	GO:0004672//protein kinase activity;GO:0016301//kinase activity	GO:0006468//protein phosphorylation;GO:0007094//mitotic spindle assembly checkpoint;GO:0016310//phosphorylation;GO:0051754//meiotic sister chromatid cohesion, centromeric
Os04g0459000	2.46	4.49	3.01	1.56	1.31	1.36	-1.23549	8.55e-07	2.78e-05	MDR13	Multidrug-resistance(MDR)-like ATP Binding Cassette B (ABCB) transporter, P-glyco-protein, Auxin transport, Iron homeostasi	Environmental Information Processing	Membrane transport	ko02010//ABC transporters	K05658	GO:0016021//integral component of membrane	GO:0000166//nucleotide binding;GO:0005524//ATP binding;GO:0016887//ATPase activity;GO:0042626//ATPase activity, coupled to transmembrane movement of substances	GO:0055085//transmembrane transport
Os08g0205900	14.12	18.56	16.73	7.23	6.26	7.5	-1.2351	6.05e-15	8.43e-13	-	Similar to Viroid RNA-binding protein (Fragment)	Metabolism;Metabolism;Metabolism	Global and overview maps;Amino acid metabolism;Carbohydrate metabolism	ko01100//Metabolic pathways;ko00250//Alanine, aspartate and glutamate metabolism;ko00650//Butanoate metabolism	K16871;K16871;K16871	GO:0005739//mitochondrion	GO:0003824//catalytic activity;GO:0003867//4-aminobutyrate transaminase activity;GO:0004015//adenosylmethionine-8-amino-7-oxononanoate transaminase activity;GO:0008483//transaminase activity;GO:0016740//transferase activity;GO:0030170//pyridoxal phosphate binding;GO:0034387//4-aminobutyrate:pyruvate transaminase activity;GO:0102351//gamma-aminobutyrate transaminase (glyoxylate dependent) activity	GO:0009102//biotin biosynthetic process;GO:0009448//gamma-aminobutyric acid metabolic process
Os04g0227000	3.13	3.08	3.29	1.05	1.69	1.31	-1.23001	1.12e-06	3.53e-05	-	Leucine-rich repeat, N-terminal domain containing protein	-	-	-	-	-	GO:0005515//protein binding	-
Os10g0572900	10.3	16.14	15.56	6.88	6.03	5.04	-1.22641	1.15e-07	4.62e-06	-	Similar to AT-hook protein 1	-	-	-	-	-	GO:0003680//AT DNA binding	-
Os06g0680700	11.77	23.25	23.21	9.34	8.42	7.14	-1.22562	5.38e-08	2.37e-06	-	Cytochrome P450 family protein	-	-	-	-	GO:0005886//plasma membrane;GO:0016020//membrane	GO:0004497//monooxygenase activity;GO:0005506//iron ion binding;GO:0016491//oxidoreductase activity;GO:0016705//oxidoreductase activity, acting on paired donors, with incorporation or reduction of molecular oxygen;GO:0016709//oxidoreductase activity, acting on paired donors, with incorporation or reduction of molecular oxygen, NAD(P)H as one donor, and incorporation of one atom of oxygen;GO:00200…	GO:0055114//oxidation-reduction process
Os03g0728500	1.71	3.22	1.78	1.07	0.88	0.92	-1.22526	0.00163323	0.0170283	-	Forkhead-associated domain containing protein	-	-	-	-	-	GO:0005515//protein binding	-
Os02g0633066	8.4	6.26	6.31	2.27	4.34	2.36	-1.22515	1.49e-06	4.53e-05	OsWAK16	Protein kinase, catalytic domain domain containing protein	-	-	-	-	GO:0005886//plasma membrane;GO:0016020//membrane;GO:0016021//integral component of membrane	GO:0004672//protein kinase activity;GO:0004674//protein serine/threonine kinase activity;GO:0005509//calcium ion binding;GO:0005524//ATP binding;GO:0030247//polysaccharide binding	GO:0006468//protein phosphorylation;GO:0007166//cell surface receptor signaling pathway
Os09g0561500	1.79	1.64	1.78	0.84	0.74	0.65	-1.22424	0.000490357	0.00637841	WAK90	Wall-associated kinase, Rice blast resistanc	-	-	-	-	GO:0016020//membrane;GO:0016021//integral component of membrane	GO:0004672//protein kinase activity;GO:0005509//calcium ion binding;GO:0005524//ATP binding;GO:0016301//kinase activity;GO:0030247//polysaccharide binding	GO:0006468//protein phosphorylation;GO:0016310//phosphorylation
Os05g0121800	2.2	4.22	2.53	1.59	1.22	1.03	-1.22078	0.000319244	0.004494	-	Conserved hypothetical protein	-	-	-	-	-	-	-
Os02g0582600	29.99	33.96	29.24	13.53	12.49	14	-1.21945	4.18e-19	1.03e-16	-	Heavy metal transport/detoxification protein domain containing protein	-	-	-	-	-	-	-
Os07g0598000	8.41	6.37	9.13	3.24	3.93	3.1	-1.21918	2.26e-06	6.46e-05	-	Similar to NADPH HC toxin reductase (Fragment)	-	-	-	-	-	GO:0003824//catalytic activity;GO:0016491//oxidoreductase activity;GO:0016616//oxidoreductase activity, acting on the CH-OH group of donors, NAD or NADP as acceptor;GO:0050662//coenzyme binding	GO:0055114//oxidation-reduction process
Os04g0356600	5.02	4.12	3.66	1.69	2.47	1.34	-1.21864	6.8e-06	0.000169216	-	Similar to OSIGBa0105P02.3 protein	-	-	-	-	GO:0005886//plasma membrane;GO:0016020//membrane;GO:0016021//integral component of membrane	GO:0000166//nucleotide binding;GO:0004672//protein kinase activity;GO:0004674//protein serine/threonine kinase activity;GO:0005524//ATP binding;GO:0016301//kinase activity;GO:0016740//transferase activity	GO:0006468//protein phosphorylation;GO:0016310//phosphorylation;GO:0048544//recognition of pollen
Os04g0447700	4.4	3.15	3.74	0.78	2.5	1.58	-1.21602	0.00277596	0.0263223	-	Similar to Polyketide reductase	-	-	-	-	GO:0005829//cytosol	GO:0004032//alditol:NADP+ 1-oxidoreductase activity;GO:0008106//alcohol dehydrogenase (NADP+) activity;GO:0016491//oxidoreductase activity	GO:0055114//oxidation-reduction process
Os11g0474800	8.56	6.03	8.17	2.44	4.89	2.47	-1.21565	3.98e-05	0.000784811	OsKS8	Similar to Isoform 2 of Stemar-13-ene synthase	Metabolism;Metabolism	Global and overview maps;Metabolism of terpenoids and polyketides	ko01110//Biosynthesis of secondary metabolites;ko00904//Diterpenoid biosynthesis	K14044;K14044	-	GO:0000287//magnesium ion binding;GO:0010333//terpene synthase activity;GO:0016829//lyase activity;GO:0046872//metal ion binding	GO:0016102//diterpenoid biosynthetic process
MSTRG.4784	2.11	1.87	1.71	0.81	0.47	1.17	-1.21565	0.0042495	0.0369931	--	Os10g0399901, partial [Oryza sativa Japonica Group]	-	-	-	-	GO:0031090//organelle membrane;GO:0031224//intrinsic component of membrane;GO:0044464//cell part	GO:0005451//monovalent cation:proton antiporter activity;GO:0046873//metal ion transmembrane transporter activity;GO:0046914//transition metal ion binding	GO:0006814//sodium ion transport;GO:0006970//response to osmotic stress;GO:0055065//metal ion homeostasis;GO:0055067//monovalent inorganic cation homeostasis
Os10g0536450	11.07	10.28	10.79	3.58	6.66	3.61	-1.21448	0.000205305	0.0031365	-	Hypothetical protein	-	-	-	-	-	-	-
Os01g0739700	1.59	3.35	1.41	0.67	1.21	0.86	-1.21258	0.00590704	0.0479487	-	Glycoside hydrolase, family 17 protein	-	-	-	-	GO:0046658//anchored component of plasma membrane	GO:0004553//hydrolase activity, hydrolyzing O-glycosyl compounds;GO:0016787//hydrolase activity;GO:0016798//hydrolase activity, acting on glycosyl bonds	GO:0005975//carbohydrate metabolic process;GO:0008152//metabolic process
Os06g0350700	1.45	1.3	1.35	0.55	0.62	0.6	-1.21187	4.44e-07	1.52e-05	-	Similar to OSIGBa0109M01.4 protein	-	-	-	-	-	-	-
Os05g0374200	1.65	2.27	1.45	0.76	0.54	1.02	-1.2108	0.00387923	0.0345138	OsCKX9	Similar to Cytokinin dehydrogenase 2	Metabolism	Metabolism of terpenoids and polyketides	ko00908//Zeatin biosynthesis	K00279	GO:0005576//extracellular region;GO:0005615//extracellular space	GO:0003824//catalytic activity;GO:0016491//oxidoreductase activity;GO:0019139//cytokinin dehydrogenase activity;GO:0050660//flavin adenine dinucleotide binding;GO:0071949//FAD binding	GO:0009690//cytokinin metabolic process;GO:0055114//oxidation-reduction process
Os09g0339000	26.84	25.02	21.01	9.1	13.64	8.75	-1.21043	2.74e-12	2.64e-10	-	Protein kinase, core domain containing protein	-	-	-	-	GO:0005886//plasma membrane;GO:0016020//membrane;GO:0016021//integral component of membrane	GO:0004672//protein kinase activity;GO:0004675//transmembrane receptor protein serine/threonine kinase activity;GO:0005524//ATP binding	GO:0002229//defense response to oomycetes;GO:0006468//protein phosphorylation;GO:0006952//defense response;GO:0007178//transmembrane receptor protein serine/threonine kinase signaling pathway;GO:0042742//defense response to bacterium
Os01g0392600	24.81	19.46	22.63	9.86	9.37	9.71	-1.20894	9.01e-21	2.8e-18	-	Conserved hypothetical protein	-	-	-	-	GO:0016020//membrane;GO:0016021//integral component of membrane	-	-
Os04g0649200	5.97	10.04	7	3.26	3.68	3.03	-1.2066	5.17e-09	2.9e-07	-	Similar to H0212B02.1 protein	-	-	-	-	-	-	-
Os04g0303250	2.33	1.53	1.97	0.9	0.89	0.74	-1.20436	0.000158865	0.00253136	-	Hypothetical gene	-	-	-	-	GO:0016020//membrane;GO:0016021//integral component of membrane	-	-
Os12g0555000	156.39	81.03	103.83	40.08	64.87	43.28	-1.20299	0.00158044	0.0165737	RSOsPR10	Similar to Probenazole-inducible protein PBZ1	-	-	-	-	GO:0005634//nucleus;GO:0005737//cytoplasm	GO:0004864//protein phosphatase inhibitor activity;GO:0010427//abscisic acid binding;GO:0038023//signaling receptor activity	GO:0009738//abscisic acid-activated signaling pathway;GO:0032515//negative regulation of phosphoprotein phosphatase activity;GO:0080163//regulation of protein serine/threonine phosphatase activity
Os02g0152400	27.03	29.76	32.4	12.87	12.42	13.46	-1.20269	1.35e-16	2.43e-14	RbcS1	Rubisco small subunit 1, Reguration of Rubisco catalytic activit	Metabolism;Metabolism;Metabolism;Metabolism;Metabolism	Global and overview maps;Global and overview maps;Global and overview maps;Carbohydrate metabolism;Energy metabolism	ko01100//Metabolic pathways;ko01110//Biosynthesis of secondary metabolites;ko01200//Carbon metabolism;ko00630//Glyoxylate and dicarboxylate metabolism;ko00710//Carbon fixation in photosynthetic organisms	K01602;K01602;K01602;K01602;K01602	GO:0009536//plastid	GO:0004497//monooxygenase activity;GO:0016491//oxidoreductase activity;GO:0016829//lyase activity;GO:0016984//ribulose-bisphosphate carboxylase activity	GO:0009853//photorespiration;GO:0015977//carbon fixation;GO:0015979//photosynthesis;GO:0055114//oxidation-reduction process
Os12g0104400	10.51	20.81	19.77	8.44	7.07	6.69	-1.20248	1.31e-07	5.18e-06	-	Fatty acid desaturase, type 1 domain containing protein	-	-	-	-	GO:0016020//membrane;GO:0016021//integral component of membrane	GO:0016717//oxidoreductase activity, acting on paired donors, with oxidation of a pair of donors resulting in the reduction of molecular oxygen to two molecules of water	GO:0006629//lipid metabolic process;GO:0055114//oxidation-reduction process
MSTRG.26267	87.2	83.3	66.87	26.69	40.97	35.51	-1.20211	3.14e-17	6.39e-15	--	Os10g0358150, partial [Oryza sativa Japonica Group]	-	-	-	-	-	-	-
Os02g0132200	4.06	5.45	5.26	2.22	2.19	2.01	-1.20202	3.96e-07	1.38e-05	-	Conserved hypothetical protein	-	-	-	-	-	-	-
Os03g0294650	1.35	1.66	1.47	0.77	0.56	0.62	-1.20002	0.00109398	0.0122056	-	Hypothetical protein	-	-	-	-	-	-	-
Os07g0585900	4.14	2.93	5.18	1.63	1.88	1.83	-1.19787	0.00109481	0.0122099	-	Hypothetical conserved gene	-	-	-	-	GO:0016021//integral component of membrane	-	-
Os05g0181700	7.77	7.28	5.75	1.97	4.44	2.67	-1.19582	0.00135764	0.0145937	-	Conserved hypothetical protein	-	-	-	-	GO:0016021//integral component of membrane	-	-
Os11g0681400	1.82	1.55	2.56	1.05	0.75	0.79	-1.19508	0.0028878	0.0271387	OsRLCK352	Similar to protein kinase	-	-	-	-	GO:0005886//plasma membrane	GO:0004672//protein kinase activity;GO:0004674//protein serine/threonine kinase activity;GO:0005524//ATP binding	GO:0006468//protein phosphorylation;GO:0046777//protein autophosphorylation
Os10g0557600	3.38	8.26	7.14	2.38	3.35	2.48	-1.19374	0.00200251	0.0202705	OsGATA7	Similar to GATA transcription factor 9	-	-	-	-	GO:0005634//nucleus	GO:0003700//DNA-binding transcription factor activity;GO:0008270//zinc ion binding;GO:0043565//sequence-specific DNA binding;GO:0046872//metal ion binding	GO:0006355//regulation of transcription, DNA-templated;GO:0030154//cell differentiation
Os09g0529900	5.36	8.97	8.25	2.66	4.19	3.03	-1.19246	2.03e-05	0.000440124	-	Pyruvate/Phosphoenolpyruvate kinase, catalytic core domain containing protein	-	-	-	-	GO:0005737//cytoplasm;GO:0005739//mitochondrion;GO:0009536//plastid	GO:0003824//catalytic activity;GO:0016832//aldehyde-lyase activity	-
Os09g0431100	2.44	2.13	1.89	0.54	1.53	0.76	-1.19073	0.00110023	0.0122551	OsGLR1.3	GPCR, family 3, metabotropic glutamate receptor-like protein	-	-	-	-	GO:0005886//plasma membrane;GO:0016020//membrane;GO:0016021//integral component of membrane	GO:0004970//ionotropic glutamate receptor activity;GO:0015276//ligand-gated ion channel activity;GO:0038023//signaling receptor activity	GO:0006811//ion transport;GO:0034220//ion transmembrane transport
Os01g0233500	5.65	6.69	6.75	2.59	2.8	2.98	-1.18952	5.37e-09	3.01e-07	CycA1	Cyclin	-	-	-	-	GO:0000307//cyclin-dependent protein kinase holoenzyme complex;GO:0005634//nucleus;GO:0005737//cytoplasm	GO:0004672//protein kinase activity;GO:0016538//cyclin-dependent protein serine/threonine kinase regulator activity;GO:0019901//protein kinase binding	GO:0000079//regulation of cyclin-dependent protein serine/threonine kinase activity;GO:0000278//mitotic cell cycle;GO:0006468//protein phosphorylation;GO:0007049//cell cycle;GO:0007088//regulation of mitotic nuclear division;GO:0008284//positive regulation of cell proliferation;GO:0044772//mitotic cell cycle phase transition;GO:0045787//positive regulation of cell cycle;GO:0051301//cell division
Os04g0154800	3.03	1.83	1.91	0.53	1.66	0.78	-1.18869	0.00573713	0.046853	-	Protein of unknown function DUF594 family protein	-	-	-	-	GO:0016021//integral component of membrane	-	-
Os05g0412500	3.33	8.02	4.11	2.43	2.05	2.31	-1.18706	0.00550428	0.0453621	-	Non-protein coding transcript	-	-	-	-	-	-	-
Os01g0543100	2.44	5.2	3.87	1.66	1.79	1.61	-1.18568	0.000889947	0.0103474	prx17	Similar to Peroxidase 72 precursor (EC 1.11.1.7) (Atperox P72) (PRXR8) (ATP6a)	Metabolism;Metabolism;Metabolism	Global and overview maps;Global and overview maps;Biosynthesis of other secondary metabolites	ko01100//Metabolic pathways;ko01110//Biosynthesis of secondary metabolites;ko00940//Phenylpropanoid biosynthesis	K00430;K00430;K00430	GO:0005576//extracellular region	GO:0004601//peroxidase activity;GO:0016491//oxidoreductase activity;GO:0020037//heme binding;GO:0046872//metal ion binding	GO:0006979//response to oxidative stress;GO:0042744//hydrogen peroxide catabolic process;GO:0055114//oxidation-reduction process;GO:0098869//cellular oxidant detoxification
Os12g0547500	2.73	5.54	4.6	1.7	1.81	2.15	-1.18514	6.42e-06	0.000160916	OsKCH1	Kinesin-14 family member, Non-processive, minus-end-directed motor protein that transports actin filaments along microtubules, Organization of the cytoskeletal architecture, Cell elongation and divisio	-	-	-	-	GO:0005737//cytoplasm;GO:0005856//cytoskeleton;GO:0005871//kinesin complex;GO:0005874//microtubule;GO:0015629//actin cytoskeleton;GO:0015630//microtubule cytoskeleton	GO:0000166//nucleotide binding;GO:0003777//microtubule motor activity;GO:0003779//actin binding;GO:0005515//protein binding;GO:0005524//ATP binding;GO:0008017//microtubule binding;GO:0008569//ATP-dependent microtubule motor activity, minus-end-directed;GO:0016887//ATPase activity;GO:0043621//protein self-association	GO:0007018//microtubule-based movement;GO:0007097//nuclear migration;GO:0031534//minus-end directed microtubule sliding;GO:0051647//nucleus localization
Os12g0439201	7.69	8.04	9.9	5.41	3.43	2.44	-1.18407	0.000437582	0.00580069	-	Hypothetical gene	-	-	-	-	-	-	-
Os01g0161300	1.89	1.69	1.64	0.49	1.15	0.66	-1.18242	0.000998833	0.0112837	-	Hypothetical conserved gene	-	-	-	-	GO:0016020//membrane;GO:0016021//integral component of membrane	GO:0005515//protein binding	-
Os06g0293500	8.72	7.72	7.94	3.65	4.11	3.01	-1.17868	9.33e-12	8.24e-10	-	Conserved hypothetical protein	-	-	-	-	GO:0016020//membrane;GO:0016021//integral component of membrane	-	-
Os09g0528000	5.05	6.2	6.51	2.85	2.61	2.39	-1.17787	2.92e-08	1.39e-06	-	Kinesin, motor region domain containing protein	-	-	-	-	GO:0005871//kinesin complex;GO:0005874//microtubule	GO:0000166//nucleotide binding;GO:0003777//microtubule motor activity;GO:0005524//ATP binding;GO:0008017//microtubule binding;GO:0016887//ATPase activity	GO:0007018//microtubule-based movement
Os07g0549900	13.36	20.3	19.71	8.64	6.93	8.03	-1.17724	1.06e-05	0.000248966	-	Similar to Histone H4	-	-	-	-	GO:0000786//nucleosome;GO:0005634//nucleus;GO:0005694//chromosome	GO:0003677//DNA binding;GO:0046982//protein heterodimerization activity	GO:0006334//nucleosome assembly
Os11g0456000	12.37	16.77	18.28	7.12	7.56	6.31	-1.17579	9.06e-07	2.92e-05	OsRALF-33	Similar to RALF	-	-	-	-	GO:0009506//plasmodesma	-	GO:0019722//calcium-mediated signaling
Os08g0519700	8.29	10.2	8.91	3.83	4.26	4.04	-1.1756	2.88e-09	1.69e-07	-	Protein of unknown function DUF630 domain containing protein	-	-	-	-	-	-	GO:0071249//cellular response to nitrate
Os03g0160000	7.96	6.25	6.59	2.56	3.24	3.41	-1.17531	1.6e-08	8.08e-07	-	Conserved hypothetical protein	-	-	-	-	-	-	-
Os03g0165400	12.92	35.4	31.88	12.4	12.33	10.84	-1.17294	0.000936959	0.0107462	OsBgal1	Similar to Relative to SR12 protein (Fragment)	-	-	-	-	GO:0005576//extracellular region;GO:0005618//cell wall;GO:0005773//vacuole;GO:0048046//apoplast	GO:0004553//hydrolase activity, hydrolyzing O-glycosyl compounds;GO:0004565//beta-galactosidase activity;GO:0016787//hydrolase activity;GO:0016798//hydrolase activity, acting on glycosyl bonds;GO:0030246//carbohydrate binding	GO:0005975//carbohydrate metabolic process;GO:0008152//metabolic process
Os05g0335800	3.21	1.94	2.4	0.75	1.31	1.29	-1.17232	0.0059788	0.0482873	-	TGF-beta receptor, type I/II extracellular region family protein	-	-	-	-	GO:0016020//membrane;GO:0016021//integral component of membrane	GO:0015333//peptide:proton symporter activity;GO:0022857//transmembrane transporter activity;GO:0035673//oligopeptide transmembrane transporter activity;GO:1904680//peptide transmembrane transporter activity	GO:0055085//transmembrane transport
Os03g0332900	2.65	5.87	3.33	1.27	1.9	2.09	-1.17175	0.000478028	0.00624808	-	Protein kinase, core domain containing protein	-	-	-	-	GO:0016020//membrane;GO:0016021//integral component of membrane	GO:0000166//nucleotide binding;GO:0004672//protein kinase activity;GO:0005524//ATP binding;GO:0016301//kinase activity	GO:0006468//protein phosphorylation;GO:0016310//phosphorylation
Os05g0255800	1.94	3.43	2.92	1.24	1.47	0.97	-1.17167	0.000834715	0.00985278	-	Domain of unknown function DUF632 domain containing protein	-	-	-	-	-	-	-
Os05g0277500	2.93	8.93	7.25	2.75	3.34	2.45	-1.16202	0.00480624	0.0408153	OsGLP5-2	Similar to Germin-like protein subfamily 2 member 4 precursor	-	-	-	-	GO:0005576//extracellular region;GO:0005618//cell wall;GO:0009506//plasmodesma;GO:0048046//apoplast	GO:0030145//manganese ion binding;GO:0045735//nutrient reservoir activity;GO:0046872//metal ion binding	GO:0010497//plasmodesmata-mediated intercellular transport;GO:2000280//regulation of root development
Os03g0791700	10.54	21.74	21.31	9.43	8.29	6.25	-1.16073	0.00273148	0.0260588	-	Tyrosine protein kinase domain containing protein	-	-	-	-	GO:0005886//plasma membrane;GO:0009506//plasmodesma;GO:0016020//membrane;GO:0016021//integral component of membrane	GO:0004672//protein kinase activity;GO:0005515//protein binding;GO:0005524//ATP binding;GO:0016301//kinase activity	GO:0006468//protein phosphorylation;GO:0016310//phosphorylation;GO:0046777//protein autophosphorylation
Os01g0215500	1.85	2.88	3.76	0.85	1.08	1.87	-1.15977	0.00530145	0.0440799	OsGELP5	Similar to esterase	-	-	-	-	-	GO:0016788//hydrolase activity, acting on ester bonds	-
Os10g0531700	2.82	6.43	5.47	2.41	1.89	2.29	-1.15943	9.49e-05	0.00162534	-	Serine/threonine protein kinase-related domain containing protein	-	-	-	-	GO:0016020//membrane;GO:0016021//integral component of membrane	GO:0004672//protein kinase activity;GO:0005515//protein binding;GO:0005524//ATP binding	GO:0006468//protein phosphorylation
Os08g0111200	20.14	20.3	23.22	8.98	9.88	9.72	-1.15538	3.52e-21	1.14e-18	-	Beta-glucosidase, GBA2 type domain containing protein	Metabolism;Metabolism;Metabolism	Global and overview maps;Lipid metabolism;Glycan biosynthesis and metabolism	ko01100//Metabolic pathways;ko00600//Sphingolipid metabolism;ko00511//Other glycan degradation	K17108;K17108;K17108	GO:0016020//membrane;GO:0016021//integral component of membrane	GO:0003824//catalytic activity;GO:0004348//glucosylceramidase activity;GO:0004553//hydrolase activity, hydrolyzing O-glycosyl compounds;GO:0008422//beta-glucosidase activity;GO:0016787//hydrolase activity;GO:0016798//hydrolase activity, acting on glycosyl bonds	GO:0006629//lipid metabolic process;GO:0006680//glucosylceramide catabolic process;GO:0008152//metabolic process;GO:0016139//glycoside catabolic process
Os03g0328100	1.95	3.16	3.24	1.22	1.6	0.93	-1.15489	0.000976366	0.0110901	-	Similar to Axi 1 (Auxin-independent growth promoter)-like protein	-	-	-	-	GO:0005737//cytoplasm;GO:0016020//membrane;GO:0016021//integral component of membrane	GO:0016740//transferase activity;GO:0016757//transferase activity, transferring glycosyl groups	GO:0005975//carbohydrate metabolic process;GO:0006004//fucose metabolic process
Os09g0471800	8.13	7.31	6.18	3.12	4.57	2.02	-1.15482	9.59e-06	0.000228743	OsWAK85	Similar to WAK80 - OsWAK receptor-like protein kinase	-	-	-	-	GO:0005886//plasma membrane;GO:0016021//integral component of membrane	GO:0004674//protein serine/threonine kinase activity;GO:0005509//calcium ion binding;GO:0030247//polysaccharide binding	GO:0007166//cell surface receptor signaling pathway
Os04g0370900	137.86	122.4	114.36	52.03	59.83	56.63	-1.15276	2.53e-33	2.29e-30	-	Similar to H0607F01.5 protein	-	-	-	-	GO:0005886//plasma membrane;GO:0016020//membrane;GO:0016021//integral component of membrane	GO:0004672//protein kinase activity;GO:0004674//protein serine/threonine kinase activity;GO:0005509//calcium ion binding;GO:0005524//ATP binding;GO:0030247//polysaccharide binding	GO:0006468//protein phosphorylation;GO:0007166//cell surface receptor signaling pathway
Os04g0339400	6.73	2.9	3.1	2.46	1.46	1.81	-1.15163	0.00532367	0.0442239	OsAKR	Aldo/keto reductase family protein	-	-	-	-	-	GO:0016491//oxidoreductase activity	GO:0055114//oxidation-reduction process
Os01g0916000	13.58	12.63	11.62	5.66	6.23	5.16	-1.14976	2.06e-10	1.44e-08	-	Conserved hypothetical protein	-	-	-	-	-	-	-
Os01g0916100	47.01	37.64	36.31	19.21	20.07	15.25	-1.14941	7.6e-10	4.94e-08	-	Similar to loricrin	-	-	-	-	-	-	-
Os09g0375000	4.24	8.17	8.43	2.86	3.35	3.19	-1.14862	2.14e-05	0.000459651	OsEno1	Enolase (EC 4.2.1.11) (Fragment)	Metabolism;Metabolism;Metabolism;Metabolism;Metabolism;Genetic Information Processing	Global and overview maps;Global and overview maps;Global and overview maps;Global and overview maps;Carbohydrate metabolism;Folding, sorting and degradation	ko01100//Metabolic pathways;ko01110//Biosynthesis of secondary metabolites;ko01200//Carbon metabolism;ko01230//Biosynthesis of amino acids;ko00010//Glycolysis / Gluconeogenesis;ko03018//RNA degradation	K01689;K01689;K01689;K01689;K01689;K01689	GO:0000015//phosphopyruvate hydratase complex	GO:0000287//magnesium ion binding;GO:0004634//phosphopyruvate hydratase activity	GO:0006096//glycolytic process
Os07g0482900	4.52	3.43	3.73	1.66	1.7	1.91	-1.14817	0.000670574	0.00823187	-	Similar to Cytochrome P450	-	-	-	-	-	GO:0004497//monooxygenase activity;GO:0005506//iron ion binding;GO:0016491//oxidoreductase activity;GO:0016705//oxidoreductase activity, acting on paired donors, with incorporation or reduction of molecular oxygen;GO:0020037//heme binding	GO:0007275//multicellular organism development;GO:0010268//brassinosteroid homeostasis;GO:0016125//sterol metabolic process;GO:0016132//brassinosteroid biosynthetic process;GO:0055114//oxidation-reduction process
Os12g0109600	3.63	2.47	2.69	1.25	1.38	1.34	-1.14672	0.000709344	0.00861401	-	Protein of unknown function DUF1677, Oryza sativa family protein	-	-	-	-	-	-	-
Os04g0433800	3.15	4.23	3.21	1.63	1.71	1.45	-1.14461	5.27e-08	2.32e-06	OsRecQl4	Similar to RECQ4A; ATP binding / ATP-dependent helicase/ helicase/ nucleic acid binding	Genetic Information Processing	Folding, sorting and degradation	ko03018//RNA degradation	K03654	GO:0005634//nucleus;GO:0005654//nucleoplasm;GO:0005694//chromosome;GO:0005737//cytoplasm;GO:0009506//plasmodesma	GO:0000166//nucleotide binding;GO:0003676//nucleic acid binding;GO:0003677//DNA binding;GO:0003824//catalytic activity;GO:0004386//helicase activity;GO:0005524//ATP binding;GO:0009378//four-way junction helicase activity;GO:0043138//3'-5' DNA helicase activity;GO:0043140//ATP-dependent 3'-5' DNA helicase activity	GO:0000724//double-strand break repair via homologous recombination;GO:0006260//DNA replication;GO:0006268//DNA unwinding involved in DNA replication;GO:0006281//DNA repair;GO:0006310//DNA recombination;GO:0006974//cellular response to DNA damage stimulus;GO:0032508//DNA duplex unwinding;GO:0044237//cellular metabolic process;GO:0051276//chromosome organization;GO:0070417//cellular response to co…
Os02g0168400	12.01	14.84	12.06	6.55	4.94	6.11	-1.14457	1.73e-11	1.46e-09	-	Hypothetical conserved gene	-	-	-	-	-	-	-
Os01g0615050	13.39	7.55	11.49	3.5	7.58	3.59	-1.14446	0.00196674	0.0199595	-	Proteinase inhibitor I13, potato inhibitor I family protein	-	-	-	-	-	GO:0004867//serine-type endopeptidase inhibitor activity	GO:0009611//response to wounding;GO:0010951//negative regulation of endopeptidase activity
Os12g0631600	2.69	2.58	2.9	0.81	1.5	1.39	-1.14281	0.000604593	0.00753472	-	Conserved hypothetical protein	-	-	-	-	-	-	-
MSTRG.16590	2.12	1.95	1.69	0.69	0.87	1.05	-1.14202	0.00199533	0.0202152	--	Ulp1 protease-like protein [Oryza sativa Japonica Group]	-	-	-	-	-	GO:0070011//peptidase activity, acting on L-amino acid peptides	GO:0019538//protein metabolic process
Os03g0258900	2.26	2.77	3.69	1.09	1.13	1.74	-1.13883	0.000978782	0.0111082	-	Galactose oxidase, beta-propeller domain containing protein	-	-	-	-	-	-	-
Os04g0382800	2.6	4.91	5.16	1.96	1.82	1.98	-1.13728	0.00034953	0.00482987	-	Conserved hypothetical protein	-	-	-	-	-	-	-
Os12g0590900	4.16	6.05	5.77	1.87	2.96	2.44	-1.13624	1.21e-07	4.83e-06	-	Pyridoxal phosphate-dependent transferase, major region domain containing protein	-	-	-	-	-	GO:0003824//catalytic activity	-
Os07g0471300	10.02	7.39	7.25	3.16	4.51	3.56	-1.13481	5.1e-08	2.26e-06	OsAGO18	Similar to Protein argonaute 18	-	-	-	-	-	GO:0003676//nucleic acid binding;GO:0005515//protein binding	GO:0031047//gene silencing by RNA
Os01g0117300	26.78	21.92	20.13	8.41	13.33	9.63	-1.13365	4.87e-09	2.74e-07	OsRLCK17	Similar to Receptor kinase LRK10	-	-	-	-	GO:0016020//membrane;GO:0016021//integral component of membrane	GO:0000166//nucleotide binding;GO:0004672//protein kinase activity;GO:0004674//protein serine/threonine kinase activity;GO:0005524//ATP binding	GO:0006468//protein phosphorylation
Os03g0161100	4.41	7.75	5.86	2.65	2.8	2.78	-1.13063	1.99e-10	1.4e-08	-	Similar to Viral A-type inclusion protein repeat containing protein, expressed	-	-	-	-	GO:0005886//plasma membrane	GO:0003779//actin binding;GO:0051015//actin filament binding	-
Os01g0118300	3.9	6.72	5.2	2.55	1.71	2.98	-1.12769	8.31e-05	0.0014582	SUI1	Similar to Phosphatidyl serine synthase	Metabolism;Metabolism;Metabolism	Global and overview maps;Global and overview maps;Lipid metabolism	ko01100//Metabolic pathways;ko01110//Biosynthesis of secondary metabolites;ko00564//Glycerophospholipid metabolism	K08730;K08730;K08730	GO:0005634//nucleus;GO:0005783//endoplasmic reticulum;GO:0005789//endoplasmic reticulum membrane;GO:0016020//membrane;GO:0016021//integral component of membrane	GO:0003882//CDP-diacylglycerol-serine O-phosphatidyltransferase activity;GO:0016740//transferase activity	GO:0006629//lipid metabolic process;GO:0006646//phosphatidylethanolamine biosynthetic process;GO:0006659//phosphatidylserine biosynthetic process;GO:0008654//phospholipid biosynthetic process
Os07g0190000	6.98	4.77	4.15	1.31	4.13	1.84	-1.12702	0.00126767	0.0138393	OsDXS	Similar to 1-deoxy-D-xylulose 5-phosphate synthase 2 precursor	Metabolism;Metabolism;Metabolism;Metabolism	Global and overview maps;Global and overview maps;Metabolism of terpenoids and polyketides;Metabolism of cofactors and vitamins	ko01100//Metabolic pathways;ko01110//Biosynthesis of secondary metabolites;ko00900//Terpenoid backbone biosynthesis;ko00730//Thiamine metabolism	K01662;K01662;K01662;K01662	GO:0009507//chloroplast;GO:0009536//plastid	GO:0003824//catalytic activity;GO:0008661//1-deoxy-D-xylulose-5-phosphate synthase activity;GO:0016740//transferase activity;GO:0016744//transferase activity, transferring aldehyde or ketonic groups;GO:0046872//metal ion binding	GO:0008299//isoprenoid biosynthetic process;GO:0009228//thiamine biosynthetic process;GO:0016114//terpenoid biosynthetic process;GO:0052865//1-deoxy-D-xylulose 5-phosphate biosynthetic process
Os05g0384300	17.05	14.07	14.87	6.11	9.33	5.62	-1.12681	3.87e-08	1.78e-06	-	Peptidase aspartic, catalytic domain containing protein	-	-	-	-	GO:0005576//extracellular region	GO:0004190//aspartic-type endopeptidase activity	GO:0006508//proteolysis;GO:0030163//protein catabolic process
Os12g0532600	10.51	16.5	17.93	9.35	5.46	5.82	-1.12326	2.37e-05	0.000501415	-	Conserved hypothetical protein	-	-	-	-	-	-	-
Os01g0892500	4.18	4.18	3.61	1.66	2.53	1.31	-1.12192	0.000612617	0.00761718	-	Similar to carboxylic ester hydrolase	-	-	-	-	GO:0005576//extracellular region;GO:0005618//cell wall;GO:0009505//plant-type cell wall	GO:0016787//hydrolase activity;GO:0052689//carboxylic ester hydrolase activity;GO:0052793//pectin acetylesterase activity	GO:0071555//cell wall organization
Os12g0581800	2.19	3.31	2.42	1.23	1.32	1.09	-1.12156	0.00147992	0.0156899	CycA3	Cyclin, A/B/D/E domain containing protein	-	-	-	-	GO:0000307//cyclin-dependent protein kinase holoenzyme complex;GO:0005634//nucleus;GO:0005737//cytoplasm	GO:0004672//protein kinase activity;GO:0016538//cyclin-dependent protein serine/threonine kinase regulator activity;GO:0019901//protein kinase binding	GO:0000079//regulation of cyclin-dependent protein serine/threonine kinase activity;GO:0000278//mitotic cell cycle;GO:0006468//protein phosphorylation;GO:0007049//cell cycle;GO:0007088//regulation of mitotic nuclear division;GO:0008284//positive regulation of cell proliferation;GO:0044772//mitotic cell cycle phase transition;GO:0045787//positive regulation of cell cycle;GO:0051301//cell division
Os04g0166600	4.99	8.69	7.72	3.24	3.79	2.81	-1.12088	0.0001216	0.00201223	-	Similar to OSIGBa0136O08-OSIGBa0153H12.4 protein	-	-	-	-	GO:0000118//histone deacetylase complex	GO:0003712//transcription coregulator activity;GO:0004407//histone deacetylase activity;GO:0005515//protein binding	GO:0006355//regulation of transcription, DNA-templated;GO:0016575//histone deacetylation
Os01g0677900	8.61	7.94	6.68	2.89	5.51	2.29	-1.11973	2.75e-05	0.000570202	-	Protein of unknown function DUF2921 domain containing protein	-	-	-	-	GO:0016021//integral component of membrane;GO:0043231//intracellular membrane-bounded organelle	-	-
Os01g0757400	3.56	4.22	2.95	2.02	1.64	1.28	-1.11907	0.000334872	0.00466305	SKD1	Similar to Katanin p60 ATPase-containing subunit A1 (EC 3.6.4.3) (Katanin p60 subunit A1) (p60 katanin). Splice isoform 2	-	-	-	-	GO:0005634//nucleus	GO:0005524//ATP binding;GO:0008568//microtubule-severing ATPase activity;GO:0016887//ATPase activity	GO:0031122//cytoplasmic microtubule organization;GO:0051013//microtubule severing
Os05g0278500	17.03	11.23	14.71	5.29	8.16	6.37	-1.11637	3.01e-07	1.08e-05	OsAT5	Transferase family protein	-	-	-	-	-	GO:0016410//N-acyltransferase activity;GO:0016740//transferase activity;GO:0016746//transferase activity, transferring acyl groups;GO:0016747//transferase activity, transferring acyl groups other than amino-acyl groups	-
Os06g0104300	3.89	6.83	7.46	2.88	2.81	2.7	-1.11561	1.4e-05	0.000319593	-	Similar to Pectinesterase-like protein	-	-	-	-	GO:0005886//plasma membrane;GO:0046658//anchored component of plasma membrane	GO:0004322//ferroxidase activity;GO:0005507//copper ion binding;GO:0016491//oxidoreductase activity;GO:0016722//oxidoreductase activity, oxidizing metal ions	GO:0006826//iron ion transport;GO:0055072//iron ion homeostasis;GO:0055114//oxidation-reduction process
Os07g0557700	2.73	5.86	5.88	1.98	2.72	1.99	-1.11299	0.0031264	0.0290345	-	Conserved hypothetical protein	-	-	-	-	-	-	-
MSTRG.16359	2.4	3.31	3.22	1.59	1.08	1.46	-1.11252	0.00139947	0.0149957	--	P0560B06.12 [Oryza sativa Japonica Group]	-	-	-	-	-	-	-
Os06g0621900	2.71	3.58	3.38	1.49	1.57	1.42	-1.11002	0.00218172	0.0217498	OsEXPA16	Similar to Alpha-expansin OsEXPA16 (Fragment)	-	-	-	-	GO:0005576//extracellular region;GO:0005618//cell wall;GO:0016020//membrane	-	GO:0006949//syncytium formation;GO:0009664//plant-type cell wall organization;GO:0071555//cell wall organization;GO:0080167//response to karrikin
Os01g0819100	4.92	8.13	6.27	3.3	3.3	2.37	-1.10692	6.82e-05	0.00122964	-	Similar to predicted protein	-	-	-	-	-	GO:0004672//protein kinase activity;GO:0005524//ATP binding	GO:0006468//protein phosphorylation
Os01g0177100	1.19	1.34	1.13	0.64	0.49	0.57	-1.10631	0.00415065	0.0363957	OsWD40-4	Similar to STYLOSA protein	-	-	-	-	GO:0005634//nucleus	GO:0001228//DNA-binding transcription activator activity, RNA polymerase II-specific;GO:0005515//protein binding	-
Os11g0577866	3.31	8.27	6.05	3.36	2.19	2.64	-1.1061	0.000833264	0.00984058	-	Conserved hypothetical protein	-	-	-	-	-	-	-
Os02g0166501	12.71	9.9	8.67	3.84	5.58	5.15	-1.10224	0.000204222	0.00312347	-	Hypothetical conserved gene	-	-	-	-	GO:0016020//membrane;GO:0016021//integral component of membrane	-	-
Os04g0678700	225.16	196.72	277.25	106.14	106.77	113.18	-1.10029	3.16e-21	1.03e-18	OsPorA	Similar to Protochlorophyllide reductase (EC 1.3.1.33) (PCR) (NADPH- protochlorophyllide oxidoreductase) (POR) (Fragment)	Metabolism;Metabolism;Metabolism	Global and overview maps;Global and overview maps;Metabolism of cofactors and vitamins	ko01100//Metabolic pathways;ko01110//Biosynthesis of secondary metabolites;ko00860//Porphyrin and chlorophyll metabolism	K00218;K00218;K00218	GO:0009507//chloroplast;GO:0009536//plastid	GO:0016491//oxidoreductase activity;GO:0016630//protochlorophyllide reductase activity	GO:0015979//photosynthesis;GO:0015995//chlorophyll biosynthetic process;GO:0055114//oxidation-reduction process
Os09g0363900	17.6	34.07	31.36	14.51	12.89	11.33	-1.10018	5.21e-08	2.3e-06	ONI3	Putative omega-alcohol dehydrogenase, Biosynthesis of long-chain fatty acids, Organ separation, Shoot developmen	Metabolism	Lipid metabolism	ko00073//Cutin, suberine and wax biosynthesis	K15403	-	GO:0016614//oxidoreductase activity, acting on CH-OH group of donors;GO:0050660//flavin adenine dinucleotide binding	GO:0055114//oxidation-reduction process
Os10g0543500	13.29	9.61	10.59	5.56	4.36	5.72	-1.09849	2.8e-07	1.01e-05	OsSTRL19	Six-bladed beta-propeller, TolB-like domain containing protein	-	-	-	-	GO:0005783//endoplasmic reticulum;GO:0016020//membrane	GO:0016844//strictosidine synthase activity	GO:0009058//biosynthetic process
Os01g0755500	3.21	8.02	6.81	3.11	3.38	1.95	-1.09588	0.00133737	0.0144219	OsPCF7	Plant-specific transcription factor, miR319 target gen	-	-	-	-	-	GO:0003700//DNA-binding transcription factor activity	-
Os01g0110800	8.2	13.9	10.51	5.16	6.54	3.56	-1.09556	7.12e-06	0.000176105	-	Leucine-rich repeat, plant specific containing protein	-	-	-	-	-	GO:0005515//protein binding	-
Os07g0631700	13.39	10.76	20.5	6.96	8.27	5.67	-1.09516	5.63e-05	0.00104524	-	EF-Hand type domain containing protein	-	-	-	-	GO:0016020//membrane;GO:0016021//integral component of membrane	GO:0005509//calcium ion binding	-
MSTRG.16647	8.77	7.6	7.45	4.02	3.64	3.49	-1.09513	7.91e-11	5.8e-09	WAK2	PREDICTED: wall-associated receptor kinase 2-like [Oryza brachyantha]	-	-	-	-	-	GO:0016772//transferase activity, transferring phosphorus-containing groups	-
Os09g0539000	3.48	7.75	4.51	2.23	2.61	2.58	-1.08494	0.00167414	0.0173946	-	Hypothetical conserved gene	-	-	-	-	-	-	-
Os07g0526400	6.05	8.52	7.67	1.78	5.44	3.28	-1.08277	0.000966561	0.0110064	OsPKS15	Polyketide synthase, type III domain containing protein	-	-	-	-	-	GO:0003824//catalytic activity;GO:0016740//transferase activity;GO:0016746//transferase activity, transferring acyl groups;GO:0016747//transferase activity, transferring acyl groups other than amino-acyl groups	GO:0009058//biosynthetic process
Os04g0517000	10.81	24.91	23.41	11	10.33	6.63	-1.08053	0.000238635	0.00353976	-	Similar to OSIGBa0145M07.3 protein	-	-	-	-	-	-	-
Os05g0513100	7.74	15.2	17.13	6.39	6.56	6.03	-1.07804	2.33e-05	0.000493093	OsTCP18	Similar to PlCYC4 protein (Fragment)	-	-	-	-	GO:0005634//nucleus	GO:0003700//DNA-binding transcription factor activity;GO:0043565//sequence-specific DNA binding	GO:0006355//regulation of transcription, DNA-templated
Os05g0195101	5.4	6.57	7.59	3.87	2.58	2.82	-1.07727	0.00409898	0.0360305	-	Non-protein coding transcript	-	-	-	-	-	-	-
Os09g0502100	3.88	7.96	6.47	2.94	3.08	2.66	-1.07686	5.87e-05	0.00108173	LGD1	Von Willebrand factor type A (VWA) domain containing protein, RNA binding protein, Regulation of vegetative growth and developmen	-	-	-	-	-	-	-
Os08g0364900	21.07	20.51	26.89	12.03	10.22	10.29	-1.07326	4.28e-11	3.34e-09	-	Similar to Pirin-like protein	-	-	-	-	-	-	-
Os06g0591200	27.5	27.08	31.4	9.22	18.91	12.74	-1.07296	2.22e-06	6.38e-05	-	Conserved hypothetical protein	-	-	-	-	-	-	-
Os12g0105800	11.58	10.89	10.12	4.87	5.14	5.49	-1.07216	8.96e-13	9.4e-11	-	Tyrosine protein kinase domain containing protein	-	-	-	-	GO:0016020//membrane;GO:0016021//integral component of membrane	GO:0004672//protein kinase activity;GO:0016301//kinase activity	GO:0006468//protein phosphorylation;GO:0016310//phosphorylation
Os08g0509100	10.61	6.26	9.92	3.49	5.36	3.95	-1.06555	4.16e-06	0.000110502	OsLOX8	Similar to Lipoxygenase, chloroplast precursor (EC 1.13.11.12)	Metabolism;Metabolism;Metabolism;Metabolism	Global and overview maps;Global and overview maps;Lipid metabolism;Lipid metabolism	ko01100//Metabolic pathways;ko01110//Biosynthesis of secondary metabolites;ko00592//alpha-Linolenic acid metabolism;ko00591//Linoleic acid metabolism	K00454;K00454;K00454;K00454	GO:0009507//chloroplast;GO:0009536//plastid	GO:0005515//protein binding;GO:0016165//linoleate 13S-lipoxygenase activity;GO:0016491//oxidoreductase activity;GO:0016702//oxidoreductase activity, acting on single donors with incorporation of molecular oxygen, incorporation of two atoms of oxygen;GO:0046872//metal ion binding;GO:0051213//dioxygenase activity	GO:0006629//lipid metabolic process;GO:0006631//fatty acid metabolic process;GO:0006633//fatty acid biosynthetic process;GO:0031408//oxylipin biosynthetic process;GO:0034440//lipid oxidation;GO:0055114//oxidation-reduction process
Os01g0741200	3.89	9.34	8.8	3.69	3.57	3.27	-1.06496	0.000549471	0.00697965	OsLysM-RLK4	Similar to LysM type receptor kinase (Fragment)	-	-	-	-	GO:0005886//plasma membrane	GO:0000166//nucleotide binding;GO:0004672//protein kinase activity;GO:0004674//protein serine/threonine kinase activity;GO:0005524//ATP binding	GO:0006468//protein phosphorylation;GO:0006952//defense response;GO:0009737//response to abscisic acid;GO:0009738//abscisic acid-activated signaling pathway;GO:0009789//positive regulation of abscisic acid-activated signaling pathway;GO:0031348//negative regulation of defense response;GO:0045087//innate immune response;GO:0050832//defense response to fungus
Os11g0124900	5.87	9.15	8.76	3.89	3.67	3.81	-1.06452	4.23e-08	1.92e-06	-	Glycosyl transferase, family 8 protein	Metabolism;Metabolism	Global and overview maps;Carbohydrate metabolism	ko01100//Metabolic pathways;ko00520//Amino sugar and nucleotide sugar metabolism	K13648;K13648	GO:0000139//Golgi membrane;GO:0005794//Golgi apparatus;GO:0016020//membrane;GO:0016021//integral component of membrane	GO:0016740//transferase activity;GO:0016757//transferase activity, transferring glycosyl groups;GO:0047262//polygalacturonate 4-alpha-galacturonosyltransferase activity	GO:0045489//pectin biosynthetic process;GO:0071555//cell wall organization
Os06g0653100	8.75	13.85	12.59	5.62	5.56	5.65	-1.06413	1.35e-06	4.16e-05	OsTET10	Senescence-associated protein 5	-	-	-	-	GO:0005886//plasma membrane;GO:0009506//plasmodesma;GO:0016020//membrane;GO:0016021//integral component of membrane	-	-
Os04g0142400	17.08	11.79	9.59	5.18	7.32	5.91	-1.06287	5.67e-05	0.00105071	-	Conserved hypothetical protein	-	-	-	-	-	-	-
Os09g0343600	25.52	21.14	25.7	11.89	12.41	10.36	-1.06192	4.28e-10	2.86e-08	-	Non-protein coding transcript	-	-	-	-	-	-	-
Os08g0482300	17.73	29.26	22.11	9	13.7	10.4	-1.06185	4.58e-06	0.000119856	OsAGP1	Pistil-specific extensin-like protein domain containing protein	-	-	-	-	GO:0005773//vacuole;GO:0016020//membrane;GO:0031225//anchored component of membrane;GO:0032578//aleurone grain membrane	-	-
Os06g0674000	9.83	8.75	7.81	3.66	4.26	4.73	-1.06085	2.38e-13	2.7e-11	-	Conserved hypothetical protein	-	-	-	-	GO:0016020//membrane;GO:0016021//integral component of membrane	-	-
Os05g0429700	3.23	7.27	5.53	2.62	2.52	2.55	-1.05972	5.45e-05	0.00101981	-	C2 calcium-dependent membrane targeting domain containing protein	-	-	-	-	GO:0016020//membrane;GO:0016021//integral component of membrane	GO:0016757//transferase activity, transferring glycosyl groups	-
Os04g0648200	4.5	4.63	5.05	2.16	2.18	2.47	-1.05813	0.000114842	0.00191682	-	Leucine-rich repeat, plant specific containing protein	-	-	-	-	GO:0016021//integral component of membrane	GO:0005515//protein binding	-
Os12g0433500	3.6	5.71	5.07	2.28	2.39	2.24	-1.05731	4.68e-08	2.09e-06	-	Similar to FU (FUSED); protein serine/threonine kinase	-	-	-	-	GO:0005737//cytoplasm;GO:0009524//phragmoplast	GO:0004672//protein kinase activity;GO:0005515//protein binding;GO:0005524//ATP binding;GO:0016301//kinase activity;GO:0019894//kinesin binding	GO:0000911//cytokinesis by cell plate formation;GO:0006468//protein phosphorylation;GO:0007112//male meiosis cytokinesis;GO:0009558//embryo sac cellularization;GO:0016310//phosphorylation
Os12g0467700	13.52	11.6	15	6.11	7.54	5.63	-1.05722	1.68e-09	1.03e-07	-	ATPase, AAA-type, core domain containing protein	-	-	-	-	-	GO:0005524//ATP binding	-
Os12g0468000	13.52	11.6	15	6.11	7.54	5.63	-1.05722	1.68e-09	1.03e-07	-	ATPase, AAA-type, core domain containing protein	-	-	-	-	-	GO:0005524//ATP binding	-
Os05g0142000	12.21	14.1	10.43	3.7	6.24	7.72	-1.05687	0.000518032	0.0066426	-	Conserved hypothetical protein	-	-	-	-	-	-	-
Os01g0821900	4.25	7.51	6.27	2.93	3.14	2.6	-1.0563	6.41e-06	0.000160875	-	Protein kinase, core domain containing protein	-	-	-	-	GO:0005886//plasma membrane;GO:0016021//integral component of membrane	GO:0004672//protein kinase activity;GO:0005515//protein binding;GO:0005524//ATP binding	GO:0006468//protein phosphorylation
Os03g0304500	4.18	9.95	7.62	3.8	3.84	2.83	-1.05475	0.000143389	0.002312	-	Tetratricopeptide-like helical domain containing protein	-	-	-	-	-	GO:0005515//protein binding	-
Os12g0613250	5.8	8.97	8.04	4.12	4.2	2.67	-1.05348	1.04e-05	0.000245404	SIP17	Similar to BTB/POZ; Superoxide dismutase, copper/zinc binding; NPH3	-	-	-	-	-	GO:0005515//protein binding	-
Os06g0133400	20.9	21.08	31.08	11.71	15.01	8.53	-1.05146	8.89e-05	0.00153672	-	Conserved hypothetical protein	-	-	-	-	-	-	-
Os04g0552300	5.34	6.94	6.68	3.65	2.43	3.07	-1.05112	8.77e-05	0.0015208	CycU2	Cyclin-related 2 domain containing protein	-	-	-	-	-	GO:0019901//protein kinase binding	GO:0000079//regulation of cyclin-dependent protein serine/threonine kinase activity;GO:0007049//cell cycle;GO:0051301//cell division
Os02g0720200	5.09	8.63	7.55	3.24	3.5	3.53	-1.05038	2.1e-06	6.08e-05	-	Similar to 65kD microtubule associated protein	-	-	-	-	-	GO:0008017//microtubule binding	GO:0000226//microtubule cytoskeleton organization
Os06g0266800	14.67	26.42	23.49	10.97	12.34	7.89	-1.04954	8.84e-05	0.00153002	OsGSR1	Similar to Gibberellin-stimulated protein	-	-	-	-	-	-	-
Os01g0152900	40.11	63.61	56.49	25.72	25.02	26.73	-1.04825	5.82e-10	3.83e-08	OsFbox002	Similar to Histone H2B.1	-	-	-	-	GO:0000786//nucleosome;GO:0005634//nucleus;GO:0005694//chromosome	GO:0003677//DNA binding;GO:0046982//protein heterodimerization activity	GO:0006334//nucleosome assembly
Os04g0186400	3.01	2.49	2.25	1.27	1.35	1.13	-1.04731	0.00082494	0.00974864	PT4	Pi transporter, Pi homeostasis, Embryo development, Seed germinatio	-	-	-	-	GO:0016020//membrane;GO:0016021//integral component of membrane	GO:0005315//inorganic phosphate transmembrane transporter activity;GO:0015293//symporter activity;GO:0022857//transmembrane transporter activity	GO:0006817//phosphate ion transport;GO:0055085//transmembrane transport
Os02g0741800	7.11	11.98	9.68	4.88	4.37	4.74	-1.04017	4.69e-07	1.6e-05	-	Similar to Permease 1	-	-	-	-	GO:0016020//membrane;GO:0016021//integral component of membrane	GO:0022857//transmembrane transporter activity	GO:0055085//transmembrane transport
Os12g0541700	4.45	8.6	4.9	3.53	2.57	2.63	-1.03993	0.00373064	0.0334881	OsRALF-37	Similar to Rapid alkalinization factor 2	-	-	-	-	GO:0009506//plasmodesma	-	GO:0019722//calcium-mediated signaling
Os04g0192350	4.03	4.56	5.48	1.79	2.57	2.5	-1.03634	0.00591735	0.0479624	-	Similar to H0124E07.4 protein	-	-	-	-	-	-	-
Os06g0478600	5.42	13.54	13.02	6.48	4.96	4.18	-1.03378	0.000324643	0.00455342	-	Leucine-rich repeat, N-terminal domain containing protein	-	-	-	-	-	GO:0005515//protein binding	-
Os01g0291500	17.85	20.04	22.24	8.85	9.37	11.15	-1.03374	8.31e-12	7.37e-10	OsAT4	Transferase family protein	-	-	-	-	-	GO:0016410//N-acyltransferase activity;GO:0016740//transferase activity;GO:0016746//transferase activity, transferring acyl groups;GO:0016747//transferase activity, transferring acyl groups other than amino-acyl groups	GO:0009809//lignin biosynthetic process
Os02g0632800	5.03	3.72	3.09	1.21	3.1	1.48	-1.03203	0.00164478	0.0171422	WAK14	Wall-associated kinase, Positive regulation of rice blast resistanc	-	-	-	-	GO:0005886//plasma membrane	GO:0004674//protein serine/threonine kinase activity;GO:0005509//calcium ion binding;GO:0030247//polysaccharide binding	GO:0006468//protein phosphorylation;GO:0007166//cell surface receptor signaling pathway
Os03g0365250	8.02	7.16	6.53	3.23	3.11	4.29	-1.03022	1.32e-05	0.000304198	-	Conserved hypothetical protein	-	-	-	-	-	-	-
Os08g0562500	27.84	53.02	44.96	23.02	19.72	18.96	-1.02802	3.6e-08	1.67e-06	slg	BAHD acyltransferase-like protein, Control of grain size and leaf angle, Regulation of brassinosteroid homeostasi	-	-	-	-	GO:0005737//cytoplasm;GO:0016020//membrane;GO:0016021//integral component of membrane	GO:0016747//transferase activity, transferring acyl groups other than amino-acyl groups	GO:0010090//trichome morphogenesis;GO:0010143//cutin biosynthetic process;GO:0051179//localization
Os02g0460200	42.16	39.87	33.6	15.52	21.04	20.16	-1.02759	3.49e-11	2.77e-09	-	Similar to OSIGBa0131F24.5 protein	-	-	-	-	-	-	GO:0009909//regulation of flower development
Os11g0229333	1.62	1.65	1.5	0.72	0.88	0.74	-1.02748	0.00275711	0.0262017	-	Hypothetical gene	-	-	-	-	-	-	-
MSTRG.8364	13.76	11.88	13.68	7.15	5.92	6.23	-1.02666	1.17e-11	1.02e-09	--	protein MID1-COMPLEMENTING ACTIVITY 1-like [Oryza sativa Japonica Group]	-	-	-	-	GO:0016020//membrane	-	GO:0006811//ion transport;GO:0009791//post-embryonic development
Os08g0527700	6.04	6.05	6.8	3.95	2.94	2.39	-1.02543	0.000258254	0.00378753	-	Similar to POT family protein	-	-	-	-	GO:0016020//membrane;GO:0016021//integral component of membrane	GO:0015333//peptide:proton symporter activity;GO:0022857//transmembrane transporter activity;GO:0035673//oligopeptide transmembrane transporter activity;GO:1904680//peptide transmembrane transporter activity	GO:0035672//oligopeptide transmembrane transport;GO:0042886//amide transport;GO:0055085//transmembrane transport;GO:1902600//proton transmembrane transport
Os08g0551225	3.03	6.19	4.54	2.5	2.43	1.84	-1.02325	0.000112257	0.00188063	-	Hypothetical gene	-	-	-	-	-	-	-
Os04g0226600	4.42	4.55	3.9	1.26	2.75	2.33	-1.02146	0.000203384	0.00311242	OsRLCK138	Similar to OSIGBa0135L04.3 protein	-	-	-	-	-	-	GO:0048544//recognition of pollen
Os04g0468600	129	114.66	123.86	53.91	74.37	52.89	-1.02048	4.38e-15	6.26e-13	-	Hypothetical conserved gene	-	-	-	-	-	-	-
Os05g0217000	34.05	59.21	41.67	25.42	21.18	19.93	-1.02013	3.29e-06	9.02e-05	OsAGP23	Protein of unknown function DUF1070 family protein	-	-	-	-	GO:0016020//membrane;GO:0016021//integral component of membrane	-	-
Os12g0108600	3.55	6.4	7.42	3.15	3.05	2.37	-1.01923	0.000736028	0.00887037	OsPP123	Protein phosphatase 2C-like domain containing protein	-	-	-	-	-	GO:0003824//catalytic activity;GO:0004722//protein serine/threonine phosphatase activity;GO:0004724//magnesium-dependent protein serine/threonine phosphatase activity	GO:0006470//protein dephosphorylation
Os02g0667600	4.19	6.67	5.36	3.23	2.52	2.26	-1.0179	0.000142356	0.00229809	-	Similar to cDNA clone:002-146-F05, full insert sequence	-	-	-	-	GO:0016020//membrane;GO:0016021//integral component of membrane	-	-
Os08g0247600	15.02	16.59	13.47	7.08	6.47	8.74	-1.01609	3.11e-12	2.96e-10	-	Leucine-rich repeat, N-terminal domain containing protein	-	-	-	-	-	GO:0005515//protein binding	-
Os03g0758100	36.13	57.56	49.86	20.89	22.96	27.14	-1.01587	1.35e-11	1.16e-09	Pho1	Similar to Phosphorylase (Fragment)	Metabolism;Metabolism;Metabolism	Global and overview maps;Global and overview maps;Carbohydrate metabolism	ko01100//Metabolic pathways;ko01110//Biosynthesis of secondary metabolites;ko00500//Starch and sucrose metabolism	K00688;K00688;K00688	GO:0005737//cytoplasm;GO:0009507//chloroplast;GO:0009570//chloroplast stroma	GO:0004645//phosphorylase activity;GO:0008184//glycogen phosphorylase activity;GO:0016740//transferase activity;GO:0016757//transferase activity, transferring glycosyl groups;GO:0030170//pyridoxal phosphate binding;GO:0102250//linear malto-oligosaccharide phosphorylase activity;GO:0102499//SHG alpha-glucan phosphorylase activity	GO:0005975//carbohydrate metabolic process;GO:0005980//glycogen catabolic process;GO:0009266//response to temperature stimulus;GO:0009414//response to water deprivation
Os02g0714200	15.56	22.52	22.8	10.81	9.67	9.65	-1.01477	1.51e-10	1.08e-08	OsPFPA1	Similar to Pyrophosphate--fructose 6-phosphate 1-phosphotransferase alpha subunit (EC 2.7.1.90) (PFP) (6-phosphofructokinase, pyrophosphate dependent) (Pyrophosphate-dependent 6-phosphofructose-1-kinase) (PPi-PFK)	Metabolism;Metabolism;Metabolism;Metabolism;Metabolism	Global and overview maps;Global and overview maps;Carbohydrate metabolism;Carbohydrate metabolism;Carbohydrate metabolism	ko01100//Metabolic pathways;ko01110//Biosynthesis of secondary metabolites;ko00010//Glycolysis / Gluconeogenesis;ko00051//Fructose and mannose metabolism;ko00030//Pentose phosphate pathway	K00895;K00895;K00895;K00895;K00895	GO:0005737//cytoplasm;GO:0005829//cytosol	GO:0003824//catalytic activity;GO:0003872//6-phosphofructokinase activity;GO:0005524//ATP binding;GO:0008443//phosphofructokinase activity;GO:0016301//kinase activity;GO:0016740//transferase activity;GO:0046872//metal ion binding;GO:0047334//diphosphate-fructose-6-phosphate 1-phosphotransferase activity	GO:0006096//glycolytic process;GO:0008152//metabolic process;GO:0009749//response to glucose;GO:0015979//photosynthesis;GO:0016310//phosphorylation;GO:0046835//carbohydrate phosphorylation;GO:0061615//glycolytic process through fructose-6-phosphate
Os06g0271300	4.16	4.13	5.38	2.59	2.16	2.02	-1.01379	0.000192476	0.00297234	-	Similar to OSIGBa0140C02.5 protein	Metabolism;Metabolism;Metabolism;Metabolism	Global and overview maps;Amino acid metabolism;Amino acid metabolism;Amino acid metabolism	ko01100//Metabolic pathways;ko00380//Tryptophan metabolism;ko00330//Arginine and proline metabolism;ko00360//Phenylalanine metabolism	K01426;K01426;K01426;K01426	-	-	-
Os09g0488800	2.95	6.47	7.26	2.61	2.71	2.95	-1.01216	0.000948973	0.010861	-	Retrovirus capsid, C-terminal domain containing protein	-	-	-	-	-	-	-
Os04g0610400	11.88	16.4	32.59	11.78	10.19	8.25	-1.01023	0.00101116	0.0114087	ERF77	APETALA-2-like transcription Factor, Control of the abscisic acid (ABA)/gibberellin (GA) balanc	-	-	-	-	GO:0005634//nucleus	GO:0003677//DNA binding;GO:0003700//DNA-binding transcription factor activity	GO:0006355//regulation of transcription, DNA-templated
Os03g0703100	19.44	34.32	27.51	14.91	14.19	11.26	-1.0098	4.3e-08	1.94e-06	Os3bglu8	Similar to Beta-glucosidase	Metabolism;Metabolism;Metabolism;Metabolism;Metabolism	Global and overview maps;Global and overview maps;Biosynthesis of other secondary metabolites;Carbohydrate metabolism;Metabolism of other amino acids	ko01100//Metabolic pathways;ko01110//Biosynthesis of secondary metabolites;ko00940//Phenylpropanoid biosynthesis;ko00500//Starch and sucrose metabolism;ko00460//Cyanoamino acid metabolism	K05350;K05350;K05350;K05350;K05350	-	GO:0004338//glucan exo-1,3-beta-glucosidase activity;GO:0004553//hydrolase activity, hydrolyzing O-glycosyl compounds;GO:0004565//beta-galactosidase activity;GO:0004567//beta-mannosidase activity;GO:0008422//beta-glucosidase activity;GO:0016787//hydrolase activity;GO:0016798//hydrolase activity, acting on glycosyl bonds;GO:0033907//beta-D-fucosidase activity;GO:0047701//beta-L-arabinosidase activ…	GO:0005975//carbohydrate metabolic process;GO:0008152//metabolic process
Os06g0600400	2.2	2.17	2.27	1.1	1.19	1.01	-1.00872	0.00134519	0.0144771	OsCYP734A4	Cytochrome P450 family protein	Metabolism	Metabolism of terpenoids and polyketides	ko00905//Brassinosteroid biosynthesis	K15639	GO:0016020//membrane;GO:0016021//integral component of membrane	GO:0004497//monooxygenase activity;GO:0005506//iron ion binding;GO:0016491//oxidoreductase activity;GO:0016705//oxidoreductase activity, acting on paired donors, with incorporation or reduction of molecular oxygen;GO:0020037//heme binding;GO:0046872//metal ion binding	GO:0010268//brassinosteroid homeostasis;GO:0016131//brassinosteroid metabolic process;GO:0040008//regulation of growth;GO:0055114//oxidation-reduction process
Os02g0761100	2.78	4.77	3.75	1.69	2.06	1.87	-1.00768	0.000904085	0.0104758	OsCYP40b	Similar to Cyclophilin-40 (Expressed protein)	-	-	-	-	-	GO:0003755//peptidyl-prolyl cis-trans isomerase activity;GO:0005515//protein binding;GO:0016018//cyclosporin A binding;GO:0051082//unfolded protein binding	GO:0000413//protein peptidyl-prolyl isomerization;GO:0042026//protein refolding
Os10g0142600	4.47	3.49	3.34	1.45	2.1	2.07	-1.00768	0.000947616	0.0108501	OsWAK101	Protein kinase, catalytic domain domain containing protein	-	-	-	-	GO:0005886//plasma membrane	GO:0004672//protein kinase activity;GO:0004674//protein serine/threonine kinase activity;GO:0005524//ATP binding	GO:0006468//protein phosphorylation;GO:0007166//cell surface receptor signaling pathway
Os03g0826000	2.16	3.69	3.41	1.54	1.59	1.48	-1.00625	0.000262883	0.00383633	-	Conserved hypothetical protein	-	-	-	-	-	-	-
Os08g0176200	4.11	4.65	4.29	2	2.87	1.63	-1.00554	0.000706571	0.00859577	ORK1	Serine/threonine protein kinase-related domain containing protein	-	-	-	-	GO:0005886//plasma membrane	GO:0000166//nucleotide binding;GO:0004672//protein kinase activity;GO:0004674//protein serine/threonine kinase activity;GO:0004675//transmembrane receptor protein serine/threonine kinase activity;GO:0005102//signaling receptor binding;GO:0005524//ATP binding	GO:0006468//protein phosphorylation;GO:0007178//transmembrane receptor protein serine/threonine kinase signaling pathway
Os05g0526400	6.23	9.54	12.5	4.04	4.49	5.56	-1.0046	0.000474397	0.00621262	-	Reticulon family protein	-	-	-	-	GO:0005783//endoplasmic reticulum;GO:0005789//endoplasmic reticulum membrane;GO:0016020//membrane;GO:0016021//integral component of membrane	-	-
Os10g0320100	2.18	2.04	2.57	5.3	5.17	3.19	1.00847	0.000115439	0.00192441	OsF3'H	Similar to Flavonoid 3'-monooxygenase (EC 1.14.13.21) (Flavonoid 3'-hydroxylase) (Cytochrome P450 75B2)	Metabolism;Metabolism;Metabolism;Metabolism	Global and overview maps;Global and overview maps;Biosynthesis of other secondary metabolites;Biosynthesis of other secondary metabolites	ko01100//Metabolic pathways;ko01110//Biosynthesis of secondary metabolites;ko00941//Flavonoid biosynthesis;ko00944//Flavone and flavonol biosynthesis	K05280;K05280;K05280;K05280	GO:0016020//membrane;GO:0016021//integral component of membrane	GO:0004497//monooxygenase activity;GO:0005506//iron ion binding;GO:0016491//oxidoreductase activity;GO:0016705//oxidoreductase activity, acting on paired donors, with incorporation or reduction of molecular oxygen;GO:0016709//oxidoreductase activity, acting on paired donors, with incorporation or reduction of molecular oxygen, NAD(P)H as one donor, and incorporation of one atom of oxygen;GO:00167…	GO:0009813//flavonoid biosynthetic process;GO:0055114//oxidation-reduction process
Os04g0486950	13.69	14.8	13.09	26.23	32.32	25.16	1.00951	2.33e-17	4.89e-15	-	Similar to Malate synthase	Metabolism;Metabolism;Metabolism;Metabolism;Metabolism	Global and overview maps;Global and overview maps;Global and overview maps;Carbohydrate metabolism;Carbohydrate metabolism	ko01100//Metabolic pathways;ko01110//Biosynthesis of secondary metabolites;ko01200//Carbon metabolism;ko00620//Pyruvate metabolism;ko00630//Glyoxylate and dicarboxylate metabolism	K01638;K01638;K01638;K01638;K01638	GO:0005737//cytoplasm;GO:0005777//peroxisome;GO:0009514//glyoxysome	GO:0003824//catalytic activity;GO:0004474//malate synthase activity;GO:0016740//transferase activity	GO:0006097//glyoxylate cycle;GO:0006099//tricarboxylic acid cycle
Os02g0629000	5.02	3.54	7.9	9.88	13.97	9.32	1.01091	0.000319006	0.00449299	-	Protein of unknown function DUF584 family protein	-	-	-	-	-	-	-
Os11g0264500	3.12	2.42	1.63	4.04	4.96	5.45	1.01102	0.000763137	0.00912392	-	Hypothetical conserved gene	-	-	-	-	GO:0016020//membrane;GO:0016021//integral component of membrane	-	-
Os10g0493600	256.65	168.33	207.68	463.57	436.31	377.81	1.01404	1.62e-16	2.83e-14	alphaGa1	Alpha-galactosidase precursor (EC 3.2.1.22) (Melibiase) (Alpha-D- galactoside galactohydrolase)	Metabolism;Metabolism;Metabolism;Metabolism;Metabolism	Global and overview maps;Lipid metabolism;Carbohydrate metabolism;Lipid metabolism;Glycan biosynthesis and metabolism	ko01100//Metabolic pathways;ko00561//Glycerolipid metabolism;ko00052//Galactose metabolism;ko00600//Sphingolipid metabolism;ko00603//Glycosphingolipid biosynthesis - globo and isoglobo series	K07407;K07407;K07407;K07407;K07407	GO:0009505//plant-type cell wall;GO:0048046//apoplast	GO:0003824//catalytic activity;GO:0004553//hydrolase activity, hydrolyzing O-glycosyl compounds;GO:0004557//alpha-galactosidase activity;GO:0016787//hydrolase activity;GO:0016798//hydrolase activity, acting on glycosyl bonds;GO:0052692//raffinose alpha-galactosidase activity	GO:0005975//carbohydrate metabolic process;GO:0008152//metabolic process;GO:0009620//response to fungus;GO:0009911//positive regulation of flower development;GO:0009965//leaf morphogenesis
Os07g0537500	1.78	2.14	1.55	3.55	4.82	2.68	1.01443	0.000230804	0.00344057	-	Serine/threonine protein kinase-related domain containing protein	-	-	-	-	GO:0005886//plasma membrane;GO:0016021//integral component of membrane	GO:0004672//protein kinase activity;GO:0004674//protein serine/threonine kinase activity;GO:0005524//ATP binding	GO:0006468//protein phosphorylation
Os03g0604566	4.24	4.05	6.04	8.58	9.23	11.15	1.01502	7.17e-06	0.000176774	-	Conserved hypothetical protein	-	-	-	-	-	-	-
Os05g0477600	37.91	50.46	21.65	74.95	69.42	78.27	1.01695	2.27e-14	2.91e-12	OsEXP4	Alpha-expansin OsEXPA4	-	-	-	-	GO:0005576//extracellular region;GO:0005618//cell wall;GO:0016020//membrane	-	GO:0009664//plant-type cell wall organization
Os04g0583200	14.51	12.68	16.37	27.49	30.9	29.94	1.0199	8.69e-13	9.22e-11	-	Conserved hypothetical protein	-	-	-	-	-	-	-
Os01g0189100	3.97	5.17	4.72	8.37	9.92	9.82	1.02016	1.51e-12	1.52e-10	-	Ankyrin domain containing protein	-	-	-	-	-	GO:0005515//protein binding	-
Os04g0454200	13.58	9.83	11	25.88	24.39	19.52	1.02019	2.2e-11	1.84e-09	-	Similar to Monosaccharide transporter 1	-	-	-	-	GO:0005887//integral component of plasma membrane;GO:0016020//membrane;GO:0016021//integral component of membrane	GO:0005351//carbohydrate:proton symporter activity;GO:0022857//transmembrane transporter activity	GO:0046323//glucose import;GO:0055085//transmembrane transport;GO:1902600//proton transmembrane transport
Os08g0459700	1.49	1.85	3.25	4.01	3.85	5.55	1.02496	0.00446407	0.0384772	OsGLP8-13	Similar to Adenosine diphosphate glucose pyrophosphatase precursor	-	-	-	-	GO:0005576//extracellular region;GO:0005618//cell wall;GO:0048046//apoplast	GO:0030145//manganese ion binding;GO:0045735//nutrient reservoir activity;GO:0046872//metal ion binding	-
Os03g0815100	28.96	25.22	56.92	74.75	82.62	69.57	1.03045	0.00412047	0.0361724	SNAC1	Similar to OsNAC6 protein	-	-	-	-	GO:0005634//nucleus	GO:0003677//DNA binding;GO:0005515//protein binding;GO:0042803//protein homodimerization activity;GO:0043565//sequence-specific DNA binding	GO:0006355//regulation of transcription, DNA-templated;GO:1901002//positive regulation of response to salt stress;GO:1902584//positive regulation of response to water deprivation
Os02g0207800	5.62	6.41	4.71	14.84	6.89	12.47	1.0307	7.71e-05	0.00136819	-	Hypothetical protein	-	-	-	-	-	-	-
Os12g0113500	61.88	39.77	56.22	106.69	112	104.81	1.03503	1.65e-15	2.5e-13	CIPK14	Similar to CBL-interacting protein kinase 14	-	-	-	-	-	GO:0000166//nucleotide binding;GO:0004672//protein kinase activity;GO:0004674//protein serine/threonine kinase activity;GO:0005524//ATP binding;GO:0016301//kinase activity;GO:0016740//transferase activity	GO:0006468//protein phosphorylation;GO:0007165//signal transduction;GO:0016310//phosphorylation
Os09g0497100	1.11	1.86	1.82	3.16	3.28	3.39	1.03717	2.06e-06	6.02e-05	-	Similar to Pumilio RBD (Fragment)	-	-	-	-	GO:0005737//cytoplasm	GO:0003723//RNA binding;GO:0003729//mRNA binding	GO:0010608//posttranscriptional regulation of gene expression
Os07g0413700	4.66	5.81	4.63	11.27	9.7	10.19	1.04515	1.19e-16	2.18e-14	PARP1	Similar to Poly(ADP)-ribose polymerase (EC 2.4.2.30)	Genetic Information Processing	Replication and repair	ko03410//Base excision repair	K24070	GO:0005634//nucleus;GO:0005730//nucleolus	GO:0003677//DNA binding;GO:0003950//NAD+ ADP-ribosyltransferase activity;GO:0008270//zinc ion binding;GO:0016740//transferase activity;GO:0016757//transferase activity, transferring glycosyl groups;GO:0046872//metal ion binding;GO:0051287//NAD binding;GO:1990404//protein ADP-ribosylase activity	GO:0006281//DNA repair;GO:0006302//double-strand break repair;GO:0006471//protein ADP-ribosylation;GO:0006979//response to oxidative stress;GO:0009737//response to abscisic acid;GO:0070212//protein poly-ADP-ribosylation
Os03g0304800	5.41	6.41	8.59	14.3	14.31	13.53	1.04591	8.11e-06	0.000196557	-	Lg106-like family protein	-	-	-	-	-	-	-
Os02g0583000	14.3	9.97	11.21	25.48	25.65	22.55	1.05427	5.71e-10	3.77e-08	-	Hypothetical protein	-	-	-	-	-	-	-
Os08g0401100	2.05	1.61	1.57	4.18	3.01	3.74	1.06341	1.68e-05	0.000373324	-	Ankyrin repeat containing protein	-	-	-	-	GO:0016020//membrane;GO:0016021//integral component of membrane	GO:0005515//protein binding	-
Os01g0699500	1.77	1.41	1.99	3.31	4.19	3.31	1.06413	0.000426595	0.00568569	MAP3K6/OsMKKK70	Serine/threonine protein kinase domain containing protein	Environmental Information Processing	Signal transduction	ko04016//MAPK signaling pathway - plant	K20716	-	GO:0004672//protein kinase activity;GO:0005524//ATP binding	GO:0006468//protein phosphorylation
MSTRG.8075	2.49	1.82	2.9	4.03	3.86	7.21	1.06648	0.000126498	0.0020793	PIK-2	Os12g0273000 [Oryza sativa Japonica Group]	-	-	-	-	-	-	-
MSTRG.27720	7.44	5.54	6.1	13.81	12.7	13.56	1.07046	1.67e-06	5.02e-05	--	Os03g0561415, partial [Oryza sativa Japonica Group]	-	-	-	-	-	-	-
Os01g0566800	2.09	2.02	1.87	4.47	4.45	3.72	1.07978	5.99e-05	0.00110087	OsbHLH117	Hypothetical conserved gene	-	-	-	-	-	GO:0046983//protein dimerization activity	GO:0006355//regulation of transcription, DNA-templated
Os02g0323600	1.5	1.56	1.41	2.62	3.72	3.14	1.08461	7.77e-05	0.00137634	OsCYP51H4	Similar to Cytochrome P450-like protein	Metabolism;Metabolism;Metabolism	Global and overview maps;Global and overview maps;Lipid metabolism	ko01100//Metabolic pathways;ko01110//Biosynthesis of secondary metabolites;ko00100//Steroid biosynthesis	K05917;K05917;K05917	GO:0005783//endoplasmic reticulum;GO:0005886//plasma membrane	GO:0004497//monooxygenase activity;GO:0005506//iron ion binding;GO:0008168//methyltransferase activity;GO:0008398//sterol 14-demethylase activity;GO:0016491//oxidoreductase activity;GO:0016705//oxidoreductase activity, acting on paired donors, with incorporation or reduction of molecular oxygen;GO:0020037//heme binding;GO:0046872//metal ion binding	GO:0016125//sterol metabolic process;GO:0016126//sterol biosynthetic process;GO:0055114//oxidation-reduction process;GO:0070988//demethylation
Os01g0873100	5.65	7.64	3.91	10.86	13.35	12.33	1.08707	0.000102825	0.00174314	-	Similar to Amidophosphoribosyltransferase, chloroplast precursor (EC 2.4.2.14) (Glutamine phosphoribosylpyrophosphate amidotransferase) (ATASE) (GPAT)	Metabolism;Metabolism;Metabolism;Metabolism	Global and overview maps;Global and overview maps;Nucleotide metabolism;Amino acid metabolism	ko01100//Metabolic pathways;ko01110//Biosynthesis of secondary metabolites;ko00230//Purine metabolism;ko00250//Alanine, aspartate and glutamate metabolism	K00764;K00764;K00764;K00764	-	-	-
Os02g0273100	12.79	10.18	10.91	24.6	21.88	25.59	1.08896	7.21e-16	1.17e-13	-	Aminotransferase, class IV family protein	Metabolism	Metabolism of cofactors and vitamins	ko00790//Folate biosynthesis	K18482	GO:0005829//cytosol;GO:0009507//chloroplast;GO:0009570//chloroplast stroma	GO:0003824//catalytic activity;GO:0004084//branched-chain-amino-acid transaminase activity	GO:0008153//para-aminobenzoic acid biosynthetic process;GO:0009082//branched-chain amino acid biosynthetic process
Os01g0603300	7.37	6.23	5.91	15.71	12.75	13.15	1.09272	2.8e-10	1.94e-08	-	Similar to MCB2 protein	-	-	-	-	GO:0005634//nucleus	GO:0003677//DNA binding	-
Os09g0407300	2.01	1.82	2.25	4.09	4.53	4.37	1.09526	9.76e-08	4.02e-06	-	Domain of unknown function SprT-like domain containing protein	-	-	-	-	GO:0005634//nucleus	GO:0031593//polyubiquitin modification-dependent protein binding	GO:0006974//cellular response to DNA damage stimulus
Os04g0398000	2.03	1.24	2.84	4.09	4.33	4.65	1.09701	0.000162083	0.00257386	OsERF101	ERF transcription factor, A member of APETALA2/Ethylene-Responsive Element Binding Protein(AP2/EREBP) family, Regulation of drought stress response, Innate immunit	-	-	-	-	GO:0005634//nucleus	GO:0003677//DNA binding;GO:0003700//DNA-binding transcription factor activity	GO:0006355//regulation of transcription, DNA-templated
Os06g0725200	14.26	13.09	12.1	27.44	29.84	27.25	1.09944	6.43e-20	1.79e-17	OsGELP90	Lipase, GDSL domain containing protein	-	-	-	-	-	GO:0016788//hydrolase activity, acting on ester bonds	-
Os01g0123900	27.21	20.97	20.23	48.41	56.8	42.08	1.10638	5.53e-13	6.01e-11	RBBI2-2	Similar to Bowman-Birk type proteinase inhibitor (EBI)	-	-	-	-	GO:0005576//extracellular region	GO:0004867//serine-type endopeptidase inhibitor activity;GO:0030414//peptidase inhibitor activity	GO:0010466//negative regulation of peptidase activity;GO:0010951//negative regulation of endopeptidase activity
MSTRG.21908	0.75	0.5	1.03	2.19	1.16	1.56	1.10669	0.00390095	0.03465	--	Os07g0264000, partial [Oryza sativa Japonica Group]	-	-	-	-	-	-	-
Os06g0152550	0.95	1.44	1.13	2.05	2.57	2.97	1.10852	0.000137315	0.0022342	-	Conserved hypothetical protein	-	-	-	-	-	-	-
Os11g0708100	0.75	0.94	0.96	1.63	2.05	2.04	1.11002	0.00580427	0.0472444	OsLAC26	Similar to Laccase-22	-	-	-	-	-	GO:0005507//copper ion binding;GO:0016491//oxidoreductase activity;GO:0016722//oxidoreductase activity, oxidizing metal ions	GO:0055114//oxidation-reduction process
Os10g0530500	10.88	7.66	4.62	18.44	16.54	15.07	1.11173	1.6e-05	0.000359217	OsGSTU13	Similar to Glutathione-S-transferase Cla47	Metabolism;Metabolism	Global and overview maps;Metabolism of other amino acids	ko01100//Metabolic pathways;ko00480//Glutathione metabolism	K00799;K00799	GO:0005737//cytoplasm	GO:0004364//glutathione transferase activity	GO:0006749//glutathione metabolic process
Os12g0606600	1.8	1.37	1.47	4.11	2.73	3.2	1.11356	3.27e-05	0.000665073	OsSTA288	DNA-binding HORMA domain containing protein	-	-	-	-	GO:0000943//retrotransposon nucleocapsid	-	-
Os02g0318450	6.83	5.37	3.84	10.09	11.66	12.97	1.11409	2.05e-06	5.98e-05	-	ABC transporter-like domain containing protein	-	-	-	-	GO:0005886//plasma membrane;GO:0016020//membrane;GO:0016021//integral component of membrane	GO:0000166//nucleotide binding;GO:0005524//ATP binding;GO:0016887//ATPase activity;GO:0042626//ATPase activity, coupled to transmembrane movement of substances	GO:0055085//transmembrane transport
MSTRG.10047	0.7	0.85	0.98	2	1.19	2.31	1.12029	0.000984144	0.011155	--	Os02g0273300 [Oryza sativa Japonica Group]	-	-	-	-	-	-	-
Os04g0554800	21.75	19.18	13.23	44.94	42.48	30.44	1.12177	7.5e-10	4.89e-08	OsHyPRP08	Similar to RCc3 protein	-	-	-	-	-	-	-
Os01g0198900	11.01	8.39	9.37	24.19	22.12	16.48	1.12597	3.44e-09	1.99e-07	-	Polyketide cyclase/dehydrase domain containing protein	-	-	-	-	-	-	-
Os01g0852000	1.44	2.12	2.15	3.72	4.17	4.58	1.1269	0.00173233	0.0178836	-	Hypothetical protein	-	-	-	-	-	-	-
Os05g0269500	0.83	0.7	0.62	1.7	1.45	1.56	1.13139	0.000805001	0.00956107	-	Generative cell specific-1, HAP2-GCS1 domain containing protein	-	-	-	-	GO:0005783//endoplasmic reticulum;GO:0005789//endoplasmic reticulum membrane;GO:0005886//plasma membrane;GO:0016020//membrane;GO:0016021//integral component of membrane	GO:0008289//lipid binding	GO:0007338//single fertilization
Os06g0288300	7.91	7.67	9.95	21.52	18.8	15.67	1.13298	2.49e-12	2.41e-10	OsCGT	C-glucosyltransferase, Flavone-C-glycoside synthesi	-	-	-	-	GO:0043231//intracellular membrane-bounded organelle	GO:0008194//UDP-glycosyltransferase activity;GO:0016740//transferase activity;GO:0016757//transferase activity, transferring glycosyl groups;GO:0016758//transferase activity, transferring hexosyl groups;GO:0080043//quercetin 3-O-glucosyltransferase activity;GO:0080044//quercetin 7-O-glucosyltransferase activity	-
Os01g0728150	2.3	1.65	1.27	3.65	4.57	3.27	1.13826	0.00587497	0.047748	-	Similar to HVA22F (HVA22-LIKE PROTEIN F)	-	-	-	-	GO:0016020//membrane;GO:0016021//integral component of membrane	-	-
Os03g0755625	1.32	1.19	1.4	3.85	2.28	2.53	1.1472	0.00533042	0.0442664	-	Hypothetical conserved gene	Genetic Information Processing	Translation	ko03010//Ribosome	K02872	-	-	-
Os03g0341600	11.36	8.84	11.71	20.01	26.69	24.05	1.14872	1.03e-09	6.58e-08	-	Pollen Ole e 1 allergen/extensin domain containing protein	-	-	-	-	-	-	-
Os03g0199500	1.42	1.21	0.82	2.52	2.6	2.53	1.14886	0.00353046	0.0320968	-	Conserved hypothetical protein	-	-	-	-	-	-	-
Os12g0226900	2.68	2.65	2.07	6.28	5.23	4.92	1.15074	1.18e-05	0.000273055	CLPC2	Similar to Allyl alcohol dehydrogenase	-	-	-	-	-	GO:0016491//oxidoreductase activity	GO:0055114//oxidation-reduction process
Os08g0408300	0.81	1.87	1.43	3.8	2.65	2.7	1.15463	0.00577088	0.0470434	-	Conserved hypothetical protein	-	-	-	-	-	-	-
Os07g0137000	1.05	1.8	1.07	2.29	2.75	3.7	1.15678	9.09e-05	0.00156584	-	Myb transcription factor domain containing protein	-	-	-	-	-	GO:0003677//DNA binding	-
Os01g0303800	22.86	17.14	20.02	47.73	49.9	36.27	1.15764	6.6e-14	8.01e-12	-	UspA domain containing protein	-	-	-	-	-	-	-
Os03g0400700	2.76	1.72	1.65	4.16	5.8	3.72	1.15811	0.00607583	0.0488377	OsLEA11	Similar to retrotransposon protein	-	-	-	-	GO:0005739//mitochondrion	-	-
Os01g0611000	28.47	19.21	20.28	60.64	49.43	42.44	1.16615	2.46e-13	2.77e-11	-	Protein of unknown function DUF642 domain containing protein	-	-	-	-	-	-	-
Os11g0516800	3.32	2.51	2.12	6.01	5.58	6.29	1.16932	1.06e-09	6.73e-08	-	Hypothetical protein	-	-	-	-	-	-	-
Os08g0189200	2.97	4.15	5.18	11.58	8.29	7.86	1.17279	1.46e-05	0.000332748	GLP8-3	Germin-like protein 8-3, Disease resistanc	-	-	-	-	GO:0005576//extracellular region;GO:0005618//cell wall;GO:0048046//apoplast	GO:0030145//manganese ion binding;GO:0045735//nutrient reservoir activity;GO:0046872//metal ion binding	-
Os11g0106900	2.42	3.39	1.81	5.63	5.45	6.14	1.17622	0.000392279	0.00532005	LBD11-1	Lateral organ boundaries, LOB domain containing protein	-	-	-	-	-	-	-
Os02g0176300	9.61	11.25	8.8	19.69	22.18	25.16	1.17629	4.76e-18	1.05e-15	-	Hypothetical protein	-	-	-	-	-	-	-
Os06g0483200	26.63	20.7	28.79	62.4	54.27	55.78	1.17983	8.66e-26	4.26e-23	OsOSC6	Similar to cycloartenol synthase	Metabolism	Metabolism of terpenoids and polyketides	ko00909//Sesquiterpenoid and triterpenoid biosynthesis	K19011	GO:0016020//membrane;GO:0016021//integral component of membrane	GO:0003824//catalytic activity	-
Os10g0127900	8.19	7.5	7.69	17.72	20.67	15.02	1.19183	1.72e-12	1.71e-10	OsFbx352	Similar to F-box domain containing protein, expressed	-	-	-	-	GO:0019005//SCF ubiquitin ligase complex	GO:0005515//protein binding	GO:0031146//SCF-dependent proteasomal ubiquitin-dependent protein catabolic process
Os09g0439200	1.75	2.45	2.41	3.92	5.82	5.4	1.19564	4.54e-05	0.000880889	TIFY10C	Jasmonate ZIM-domain protein, Jasmonate-induced resistance to bacterial blight, Repressor of jasmonic acid signalin	Environmental Information Processing	Signal transduction	ko04075//Plant hormone signal transduction	K13464	GO:0005634//nucleus;GO:0005737//cytoplasm;GO:0005829//cytosol	GO:0005515//protein binding	GO:0006952//defense response;GO:0009611//response to wounding;GO:0031347//regulation of defense response;GO:2000022//regulation of jasmonic acid mediated signaling pathway
Os02g0497600	1.04	1.99	1.45	3.17	3.71	3.42	1.20107	8.01e-05	0.00141495	-	Conserved hypothetical protein	-	-	-	-	-	-	-
Os06g0110000	5.22	4.15	5.7	11.03	12.27	11.36	1.20159	2.51e-13	2.82e-11	OsKAO	Similar to DWARF3 (Fragment)	Metabolism;Metabolism;Metabolism	Global and overview maps;Global and overview maps;Metabolism of terpenoids and polyketides	ko01100//Metabolic pathways;ko01110//Biosynthesis of secondary metabolites;ko00904//Diterpenoid biosynthesis	K04123;K04123;K04123	GO:0005783//endoplasmic reticulum;GO:0005789//endoplasmic reticulum membrane;GO:0016020//membrane;GO:0016021//integral component of membrane	GO:0004497//monooxygenase activity;GO:0005506//iron ion binding;GO:0016491//oxidoreductase activity;GO:0016705//oxidoreductase activity, acting on paired donors, with incorporation or reduction of molecular oxygen;GO:0020037//heme binding;GO:0046872//metal ion binding;GO:0051777//ent-kaurenoate oxidase activity	GO:0007275//multicellular organism development;GO:0009685//gibberellin metabolic process;GO:0009686//gibberellin biosynthetic process;GO:0009846//pollen germination;GO:0009860//pollen tube growth;GO:0010268//brassinosteroid homeostasis;GO:0016125//sterol metabolic process;GO:0016132//brassinosteroid biosynthetic process;GO:0055114//oxidation-reduction process
Os02g0318500	6.87	5.58	6.7	14.25	12.88	17.15	1.20931	1.01e-11	8.87e-10	OsABCG40	ABC transporter-like domain containing protein	-	-	-	-	GO:0016020//membrane;GO:0016021//integral component of membrane	GO:0005524//ATP binding;GO:0016887//ATPase activity	-
Os02g0703700	0.61	1.82	1.76	2.9	2.61	4.19	1.21103	0.000751427	0.00901579	-	Hypothetical protein	-	-	-	-	-	-	-
Os07g0510400	5.3	5.39	10.03	18.56	15.76	13.66	1.21141	4.08e-08	1.86e-06	-	UDP-glucuronosyl/UDP-glucosyltransferase family protein	-	-	-	-	GO:0043231//intracellular membrane-bounded organelle	GO:0008194//UDP-glycosyltransferase activity;GO:0016740//transferase activity;GO:0016758//transferase activity, transferring hexosyl groups	-
Os06g0102100	15.01	12.85	16.46	38.8	34.39	29.61	1.21381	1.36e-20	4.13e-18	CYP93G2	Cytochrome P450 93G2 protein (CYP93G2), flavanone 2-hydroxylase (F2H), C-glycosylflavone biosynthesi	-	-	-	-	GO:0016020//membrane;GO:0016021//integral component of membrane	GO:0004497//monooxygenase activity;GO:0005506//iron ion binding;GO:0016491//oxidoreductase activity;GO:0016705//oxidoreductase activity, acting on paired donors, with incorporation or reduction of molecular oxygen;GO:0016709//oxidoreductase activity, acting on paired donors, with incorporation or reduction of molecular oxygen, NAD(P)H as one donor, and incorporation of one atom of oxygen;GO:00200…	GO:0009813//flavonoid biosynthetic process;GO:0055114//oxidation-reduction process
Os02g0161601	1.81	1.97	2.11	4.18	5.48	4.07	1.22099	0.000584189	0.00733761	-	Hypothetical gene	-	-	-	-	-	-	-
Os06g0473000	4.38	4.13	3.11	9.35	10.75	7	1.22168	3.39e-05	0.000685184	OsPHS1	Hypothetical conserved gene	-	-	-	-	-	-	-
Os06g0155500	0.71	0.78	0.81	1.32	2.14	1.91	1.22329	0.00418123	0.0366194	-	Transferase family protein	-	-	-	-	-	GO:0016410//N-acyltransferase activity;GO:0016747//transferase activity, transferring acyl groups other than amino-acyl groups	GO:0009805//coumarin biosynthetic process
Os11g0530600	70.94	50.6	50.97	156.02	135.48	112.69	1.22835	6.93e-19	1.69e-16	CHS*	Similar to Chalcone synthase C2 (EC 2.3.1.74) (Naringenin-chalcone synthase C2)	Metabolism;Metabolism;Metabolism;Organismal Systems	Global and overview maps;Global and overview maps;Biosynthesis of other secondary metabolites;Environmental adaptation	ko01100//Metabolic pathways;ko01110//Biosynthesis of secondary metabolites;ko00941//Flavonoid biosynthesis;ko04712//Circadian rhythm - plant	K00660;K00660;K00660;K00660	-	GO:0003824//catalytic activity;GO:0016210//naringenin-chalcone synthase activity;GO:0016740//transferase activity;GO:0016746//transferase activity, transferring acyl groups;GO:0016747//transferase activity, transferring acyl groups other than amino-acyl groups	GO:0009058//biosynthetic process;GO:0009813//flavonoid biosynthetic process
Os07g0490100	2.37	2.35	1.95	5.13	4.48	6.06	1.23225	2.83e-07	1.02e-05	UGT709A4	UDP-glucuronosyl/UDP-glucosyltransferase family protein	-	-	-	-	GO:0043231//intracellular membrane-bounded organelle	GO:0008194//UDP-glycosyltransferase activity;GO:0016740//transferase activity;GO:0016757//transferase activity, transferring glycosyl groups;GO:0016758//transferase activity, transferring hexosyl groups	-
Os05g0458300	0.78	0.45	0.45	1.06	1.48	1.41	1.23339	0.00358758	0.0324851	OsLAC13	Similar to L-ascorbate oxidase	-	-	-	-	GO:0005576//extracellular region;GO:0048046//apoplast	GO:0005507//copper ion binding;GO:0016491//oxidoreductase activity;GO:0016722//oxidoreductase activity, oxidizing metal ions;GO:0046872//metal ion binding;GO:0052716//hydroquinone:oxygen oxidoreductase activity	GO:0046274//lignin catabolic process;GO:0055114//oxidation-reduction process
Os03g0719400	4.54	3.59	4.11	8.82	10.41	9.59	1.23547	7.85e-12	6.99e-10	-	Alpha/beta hydrolase fold-1 domain containing protein	Metabolism;Metabolism	Global and overview maps;Lipid metabolism	ko01100//Metabolic pathways;ko00561//Glycerolipid metabolism	K01054;K01054	GO:0016020//membrane	GO:0016298//lipase activity;GO:0016787//hydrolase activity	-
Os10g0392400	4.68	4.59	5.83	12.27	12.82	10.55	1.23895	6.48e-09	3.54e-07	OsTIFY11d	Tify domain containing protein	Environmental Information Processing	Signal transduction	ko04075//Plant hormone signal transduction	K13464	GO:0005634//nucleus	GO:0005515//protein binding	GO:0009611//response to wounding;GO:0031347//regulation of defense response;GO:2000022//regulation of jasmonic acid mediated signaling pathway
Os11g0274100	1.34	1.27	1.27	3.89	2.91	2.4	1.24558	0.000403509	0.00544505	OsRLCK321	Similar to Protein kinase domain containing protein, expressed	-	-	-	-	GO:0005886//plasma membrane	GO:0004672//protein kinase activity;GO:0004674//protein serine/threonine kinase activity;GO:0005524//ATP binding	GO:0006468//protein phosphorylation
Os02g0134400	1.02	0.64	0.78	1.44	3.06	1.3	1.24917	0.0015327	0.01615	OsLASPO	Fumarate reductase/succinate dehydrogenase flavoprotein, C-terminal domain containing protein	Metabolism;Metabolism;Metabolism	Global and overview maps;Amino acid metabolism;Metabolism of cofactors and vitamins	ko01100//Metabolic pathways;ko00250//Alanine, aspartate and glutamate metabolism;ko00760//Nicotinate and nicotinamide metabolism	K00278;K00278;K00278	GO:0009507//chloroplast;GO:0009536//plastid	GO:0008734//L-aspartate oxidase activity;GO:0016491//oxidoreductase activity;GO:0044318//L-aspartate:fumarate oxidoreductase activity	GO:0009435//NAD biosynthetic process;GO:0019363//pyridine nucleotide biosynthetic process;GO:0055114//oxidation-reduction process
Os11g0530700	1.19	3.99	3.09	7.72	6.43	5.53	1.25077	0.00397957	0.0351866	-	Non-protein coding transcript	-	-	-	-	-	-	-
Os02g0482400	1.13	0.79	0.8	2.04	2.32	2.14	1.25683	0.000580405	0.00730053	ODCb	Similar to Ornithine decarboxylase (EC 4.1.1.17	Metabolism;Metabolism;Metabolism;Metabolism	Global and overview maps;Global and overview maps;Metabolism of other amino acids;Amino acid metabolism	ko01100//Metabolic pathways;ko01110//Biosynthesis of secondary metabolites;ko00480//Glutathione metabolism;ko00330//Arginine and proline metabolism	K01581;K01581;K01581;K01581	GO:0005737//cytoplasm	GO:0003824//catalytic activity;GO:0004586//ornithine decarboxylase activity	GO:0006596//polyamine biosynthetic process;GO:0033387//putrescine biosynthetic process from ornithine
Os08g0485800	2.07	1.89	0.76	2.69	4.18	4.43	1.25946	0.00434461	0.0376394	-	Barwin-related endoglucanase domain containing protein	-	-	-	-	GO:0005576//extracellular region;GO:0005618//cell wall	-	-
Os10g0360100	1.74	0.59	1.81	3.14	4.43	2.37	1.26362	0.000955883	0.0109124	-	Similar to Sugar transporter protein	-	-	-	-	GO:0005887//integral component of plasma membrane;GO:0016020//membrane;GO:0016021//integral component of membrane	GO:0005351//carbohydrate:proton symporter activity;GO:0022857//transmembrane transporter activity	GO:0046323//glucose import;GO:0055085//transmembrane transport;GO:1902600//proton transmembrane transport
Os10g0521900	1.23	1.62	1.6	3.77	4.02	2.93	1.26843	0.000107279	0.0018107	OsRhmbd17	Similar to Membrane protein	-	-	-	-	GO:0016020//membrane;GO:0016021//integral component of membrane	GO:0004252//serine-type endopeptidase activity;GO:0008233//peptidase activity;GO:0016787//hydrolase activity	GO:0006508//proteolysis
Os11g0129000	3.31	2.6	1.58	6.66	6.7	4.69	1.26896	1.05e-05	0.000248489	-	Similar to Transparent testa 12 protein	-	-	-	-	GO:0016020//membrane;GO:0016021//integral component of membrane	GO:0015238//drug transmembrane transporter activity;GO:0015297//antiporter activity;GO:0022857//transmembrane transporter activity;GO:0042910//xenobiotic transmembrane transporter activity	GO:0006855//drug transmembrane transport;GO:0042908//xenobiotic transport;GO:0055085//transmembrane transport
Os03g0432100	6.78	3.63	5.82	12.39	13.8	12.98	1.27109	1.35e-11	1.16e-09	osppdka	Similar to Pyruvate, phosphate dikinase 2	Metabolism;Metabolism;Metabolism;Metabolism	Global and overview maps;Global and overview maps;Carbohydrate metabolism;Energy metabolism	ko01100//Metabolic pathways;ko01200//Carbon metabolism;ko00620//Pyruvate metabolism;ko00710//Carbon fixation in photosynthetic organisms	K01006;K01006;K01006;K01006	-	GO:0050242//pyruvate, phosphate dikinase activity	GO:0006090//pyruvate metabolic process
Os09g0337500	1.26	1.56	0.86	3.75	2.54	2.67	1.28379	5.75e-06	0.000145568	-	Conserved hypothetical protein	-	-	-	-	-	-	-
Os02g0169400	1.46	0.56	1.06	2.33	2.62	2.56	1.28588	5.13e-05	0.000969111	OsAGO17	Similar to Argonaute 4 protein	-	-	-	-	-	GO:0003676//nucleic acid binding;GO:0005515//protein binding	GO:0031047//gene silencing by RNA
Os01g0383900	0.81	0.81	1.16	2.56	1.89	2.34	1.28833	5.37e-05	0.00100782	APIP12	Peptidase S59, nucleoporin family protein	Genetic Information Processing	Translation	ko03013//RNA transport	K14297	GO:0005643//nuclear pore;GO:0044614//nuclear pore cytoplasmic filaments	GO:0003723//RNA binding;GO:0008139//nuclear localization sequence binding;GO:0017056//structural constituent of nuclear pore	GO:0000973//posttranscriptional tethering of RNA polymerase II gene DNA at nuclear periphery;GO:0006405//RNA export from nucleus;GO:0006606//protein import into nucleus;GO:0006913//nucleocytoplasmic transport;GO:0034398//telomere tethering at nuclear periphery
Os04g0677000	0.97	1.33	1.52	4.03	3.24	2.08	1.29139	0.000544163	0.00692515	-	Protein of unknown function DUF1677, Oryza sativa family protein	-	-	-	-	-	-	-
Os04g0231800	2.11	3.16	4.03	8.38	7.92	6.63	1.30193	5.17e-06	0.000133173	-	Conserved hypothetical protein	-	-	-	-	-	-	-
Os06g0127700	6.52	3.62	2.73	12.31	9.69	9.81	1.30547	9.25e-08	3.85e-06	OsOPT4	Similar to Oligopeptide transporter 9	-	-	-	-	GO:0005887//integral component of plasma membrane	GO:0035673//oligopeptide transmembrane transporter activity	GO:0035672//oligopeptide transmembrane transport;GO:0055085//transmembrane transport
Os08g0495800	37.94	27.8	34.73	72.94	84.8	92.05	1.31395	8.48e-28	5.21e-25	Osh69	Raffinose synthase family protein	Metabolism;Metabolism	Global and overview maps;Carbohydrate metabolism	ko01100//Metabolic pathways;ko00052//Galactose metabolism	K06617;K06617	-	GO:0003824//catalytic activity	GO:0010325//raffinose family oligosaccharide biosynthetic process
Os04g0659300	159.02	113.59	143.26	289.83	497.27	248.84	1.31674	0.000113129	0.0018929	OsRMC	Receptor-like protein, Root development, Salt stress response, Regulation of iron acquisitio	-	-	-	-	-	GO:0016301//kinase activity	GO:0016310//phosphorylation
Os03g0760000	4.03	3.53	4.2	9.45	10.12	9.73	1.31701	1.07e-13	1.26e-11	OsCYP81A5	Cytochrome P450 family protein	-	-	-	-	GO:0016020//membrane;GO:0016021//integral component of membrane	GO:0005506//iron ion binding;GO:0016705//oxidoreductase activity, acting on paired donors, with incorporation or reduction of molecular oxygen;GO:0016709//oxidoreductase activity, acting on paired donors, with incorporation or reduction of molecular oxygen, NAD(P)H as one donor, and incorporation of one atom of oxygen;GO:0020037//heme binding	GO:0042343//indole glucosinolate metabolic process;GO:0055114//oxidation-reduction process
Os02g0523650	0.27	0.18	0.24	0.66	0.55	0.53	1.33442	0.00279884	0.0264589	-	Conserved hypothetical protein	-	-	-	-	-	-	-
Os01g0266800	6.67	5.83	8.38	18.38	18.98	15.36	1.33623	6.96e-17	1.33e-14	-	Cystinosin/ERS1p repeat containing protein	-	-	-	-	GO:0016020//membrane;GO:0016021//integral component of membrane	GO:0015174//basic amino acid transmembrane transporter activity	-
Os04g0665600	10.91	10.22	11.87	29.45	29.97	23.96	1.33724	9.25e-27	5.11e-24	RLI1	HTH_MYB-like transcription factor, Positive regulation of leaf inclinatio	-	-	-	-	GO:0005634//nucleus	GO:0003677//DNA binding	-
Os08g0357300	8.96	6.81	6.33	18.49	20.19	17.45	1.34473	1.15e-19	3.08e-17	OsbZIP65	Conserved hypothetical protein	-	-	-	-	GO:0005634//nucleus	GO:0003700//DNA-binding transcription factor activity;GO:0043565//sequence-specific DNA binding;GO:0044212//transcription regulatory region DNA binding	GO:0045893//positive regulation of transcription, DNA-templated
Os07g0240600	2.94	1.61	2.58	6.98	5.38	5.77	1.3464	1.4e-07	5.48e-06	OsEnS-102	UDP-glucuronosyl/UDP-glucosyltransferase family protein	-	-	-	-	GO:0043231//intracellular membrane-bounded organelle	GO:0008194//UDP-glycosyltransferase activity;GO:0016758//transferase activity, transferring hexosyl groups;GO:0080043//quercetin 3-O-glucosyltransferase activity;GO:0080044//quercetin 7-O-glucosyltransferase activity	-
Os07g0520100	3.25	3.03	2.32	8.94	7.32	5.62	1.3472	8.28e-08	3.49e-06	-	Similar to taxane 10-beta-hydroxylase	-	-	-	-	-	GO:0004497//monooxygenase activity;GO:0005506//iron ion binding;GO:0016491//oxidoreductase activity;GO:0016705//oxidoreductase activity, acting on paired donors, with incorporation or reduction of molecular oxygen;GO:0020037//heme binding;GO:0046872//metal ion binding	GO:0007275//multicellular organism development;GO:0010268//brassinosteroid homeostasis;GO:0016125//sterol metabolic process;GO:0016132//brassinosteroid biosynthetic process;GO:0055114//oxidation-reduction process
Os12g0516900	0.46	0.74	0.8	1.84	1.74	1.51	1.34767	0.000434291	0.0057712	OsFbox657	Cyclin-like F-box domain containing protein	-	-	-	-	GO:0019005//SCF ubiquitin ligase complex	GO:0004842//ubiquitin-protein transferase activity;GO:0005515//protein binding	GO:0006511//ubiquitin-dependent protein catabolic process;GO:0016567//protein ubiquitination;GO:0031146//SCF-dependent proteasomal ubiquitin-dependent protein catabolic process
Os04g0223901	0.95	1.43	1.69	3.26	3.32	3.79	1.34932	6.7e-06	0.000166929	-	Dimethylaniline monooxygenase, N-oxide-forming domain containing protein	-	-	-	-	-	GO:0004497//monooxygenase activity;GO:0004499//N,N-dimethylaniline monooxygenase activity;GO:0016491//oxidoreductase activity;GO:0050660//flavin adenine dinucleotide binding;GO:0050661//NADP binding	GO:0055114//oxidation-reduction process
Os11g0517400	1.63	2.34	2.08	5.13	5.59	4.82	1.36098	1.9e-08	9.39e-07	-	Conserved hypothetical protein	-	-	-	-	-	-	-
Os05g0439000	5.03	4.11	4.05	11.09	10.06	12.79	1.36354	3.28e-11	2.63e-09	-	Similar to RING-H2 finger protein ATL1O (RING-H2 finger protein ATL11)	-	-	-	-	GO:0016021//integral component of membrane	-	-
Os10g0574400	3.45	2.31	0.88	5.06	6.21	5.84	1.36558	0.000475223	0.00621743	-	Zinc finger, RING-type domain containing protein	-	-	-	-	GO:0016020//membrane;GO:0016021//integral component of membrane	-	-
Os09g0506800	5.68	6.3	5.71	16.18	14.13	15.43	1.37052	8.82e-25	4.11e-22	PAIR2	Similar to Meiotic asynaptic mutant 1	-	-	-	-	GO:0000228//nuclear chromosome;GO:0000775//chromosome, centromeric region;GO:0005634//nucleus;GO:0005694//chromosome	-	GO:0007129//synapsis;GO:0009554//megasporogenesis;GO:0009556//microsporogenesis;GO:0051321//meiotic cell cycle
Os01g0187200	0.68	0.38	0.72	1.29	1.71	1.61	1.37289	0.00534137	0.044326	-	Non-protein coding transcript	-	-	-	-	-	-	-
Os10g0476300	1.78	1.44	1.54	4.37	3.8	4.22	1.38014	1.51e-08	7.64e-07	-	Similar to casein kinase I isoform delta-like	-	-	-	-	GO:0005634//nucleus;GO:0005737//cytoplasm	GO:0004672//protein kinase activity;GO:0004674//protein serine/threonine kinase activity;GO:0005524//ATP binding;GO:0016301//kinase activity	GO:0006468//protein phosphorylation;GO:0006897//endocytosis;GO:0016310//phosphorylation;GO:0018105//peptidyl-serine phosphorylation;GO:0018107//peptidyl-threonine phosphorylation
Os09g0243200	1.62	1.87	2.03	4.9	5.44	4.16	1.39331	0.000175418	0.00274978	-	Zinc finger, RING/FYVE/PHD-type domain containing protein	-	-	-	-	-	GO:0061630//ubiquitin protein ligase activity	GO:0006511//ubiquitin-dependent protein catabolic process;GO:0016567//protein ubiquitination
Os10g0348900	2.52	1.74	1.73	4.55	6.45	4.74	1.39381	3.91e-06	0.000104725	-	Hypothetical protein	-	-	-	-	-	-	-
Os06g0155400	0.94	1.19	0.72	2.16	2.82	2.51	1.394	0.00038795	0.00526927	-	Conserved hypothetical protein	-	-	-	-	-	-	-
Os02g0626532	0.92	1.03	0.64	1.85	2.76	2.2	1.3947	9.22e-06	0.000221332	-	Hypothetical gene	-	-	-	-	-	-	-
Os10g0552700	9.12	6.76	5.87	24.4	19.58	13.43	1.40029	1.41e-07	5.51e-06	OsHyPRP19	Similar to Tumor-related protein (Fragment)	-	-	-	-	-	-	-
Os08g0478466	1.1	0.65	0.85	2.08	2.57	2.27	1.41226	0.000405211	0.00545793	-	Protein of unknown function DUF296 domain containing protein	-	-	-	-	GO:0005634//nucleus	GO:0003680//AT DNA binding;GO:0003700//DNA-binding transcription factor activity	GO:0006355//regulation of transcription, DNA-templated
Os12g0575300	4.86	1.43	6.45	14.75	9.1	10.34	1.42421	0.000556871	0.00705701	-	Conserved hypothetical protein	-	-	-	-	GO:0016020//membrane;GO:0016021//integral component of membrane	-	-
Os12g0575400	4.86	1.43	6.45	14.75	9.1	10.34	1.42421	0.000556871	0.00705701	-	Conserved hypothetical protein	-	-	-	-	GO:0016020//membrane;GO:0016021//integral component of membrane	-	-
Os03g0421000	0.3	0.58	0.72	1.38	1.73	1.2	1.42962	0.00187411	0.0191487	-	Zinc finger, FYVE/PHD-type domain containing protein	-	-	-	-	-	GO:0046872//metal ion binding	-
Os08g0482600	4.8	3.4	4.68	8.88	17.15	8.88	1.43851	1.97e-06	5.81e-05	OsUCL29	Cupredoxin domain containing protein	-	-	-	-	GO:0016020//membrane;GO:0016021//integral component of membrane;GO:0046658//anchored component of plasma membrane	GO:0009055//electron transfer activity	GO:0022900//electron transport chain
Os05g0360400	0.84	0.77	1.06	1.97	3.04	2.24	1.44114	0.000358471	0.00493828	-	Zinc finger, RING/FYVE/PHD-type domain containing protein	-	-	-	-	GO:0016020//membrane;GO:0016021//integral component of membrane	-	GO:0016567//protein ubiquitination
Os08g0241300	0.92	1.05	0.91	2.26	2.6	2.98	1.44478	0.000968952	0.011029	-	Similar to OSIGBa0118P15.3 protein	-	-	-	-	-	-	-
Os06g0319133	21.54	18.28	11.71	54.6	42.03	44.01	1.44852	1.5e-12	1.52e-10	-	Non-protein coding transcript	-	-	-	-	-	-	-
Os03g0226200	2.39	0.91	1.73	4.24	6.25	3.35	1.46021	0.000815545	0.00965662	HB2	Non-symbiotic hemoglobin 2 (rHb2	-	-	-	-	-	GO:0019825//oxygen binding;GO:0020037//heme binding;GO:0046872//metal ion binding	-
MSTRG.16579	6.51	4.79	7.1	15.57	17	18.22	1.46484	4.16e-20	1.18e-17	TPS7	(S)-beta-bisabolene synthase-like [Oryza sativa Japonica Group]	Metabolism	Metabolism of terpenoids and polyketides	ko00909//Sesquiterpenoid and triterpenoid biosynthesis	K15803	-	GO:0016829//lyase activity;GO:0043169//cation binding	-
Os07g0277200	4.61	2.86	4.03	10.42	11.76	9.58	1.46558	7.71e-08	3.27e-06	-	Conserved hypothetical protein	-	-	-	-	-	-	-
Os03g0167600	2.82	2.55	2.19	7.35	6.54	7.05	1.4698	2.16e-15	3.22e-13	OsMS2	Similar to Male sterility protein 2	Cellular Processes;Metabolism	Transport and catabolism;Lipid metabolism	ko04146//Peroxisome;ko00073//Cutin, suberine and wax biosynthesis	K13356;K13356	GO:0009507//chloroplast;GO:0043231//intracellular membrane-bounded organelle	GO:0016491//oxidoreductase activity;GO:0080019//fatty-acyl-CoA reductase (alcohol-forming) activity;GO:0102965//alcohol-forming fatty acyl-CoA reductase activity	GO:0006629//lipid metabolic process;GO:0010345//suberin biosynthetic process;GO:0010584//pollen exine formation;GO:0035336//long-chain fatty-acyl-CoA metabolic process;GO:0055114//oxidation-reduction process
Os05g0375400	34.23	25.94	32.48	91.65	106.94	60.99	1.48632	1.28e-08	6.56e-07	OsPR2	Beta-glucanase precursor	-	-	-	-	GO:0046658//anchored component of plasma membrane	GO:0004553//hydrolase activity, hydrolyzing O-glycosyl compounds;GO:0016787//hydrolase activity;GO:0016798//hydrolase activity, acting on glycosyl bonds	GO:0005975//carbohydrate metabolic process;GO:0008152//metabolic process
Os01g0124401	1.26	0.98	0.8	2.69	3.77	2.07	1.48847	0.000565783	0.00714318	RBBI3-3	Similar to Bowman-Birk type bran trypsin inhibitor	-	-	-	-	GO:0005576//extracellular region	GO:0004867//serine-type endopeptidase inhibitor activity;GO:0030414//peptidase inhibitor activity	GO:0010466//negative regulation of peptidase activity;GO:0010951//negative regulation of endopeptidase activity
Os07g0552800	0.21	0.33	0.27	0.66	0.69	0.93	1.49304	0.00280148	0.0264746	OsCslF2	Cellulose synthase family protein	-	-	-	-	GO:0000139//Golgi membrane;GO:0005794//Golgi apparatus;GO:0005802//trans-Golgi network;GO:0005886//plasma membrane;GO:0016020//membrane;GO:0016021//integral component of membrane	GO:0016740//transferase activity;GO:0016757//transferase activity, transferring glycosyl groups;GO:0016760//cellulose synthase (UDP-forming) activity;GO:0051753//mannan synthase activity	GO:0009833//plant-type primary cell wall biogenesis;GO:0030244//cellulose biosynthetic process;GO:0071555//cell wall organization;GO:0097502//mannosylation
Os12g0550800	3.43	1.81	1.72	6.73	7.11	6.02	1.51271	7.17e-07	2.37e-05	-	Hypothetical conserved gene	-	-	-	-	-	-	-
Os11g0513700	2.13	1.74	1.49	4.65	4.71	5.94	1.51323	4.12e-10	2.76e-08	-	Protein kinase-like domain containing protein	-	-	-	-	-	-	-
Os07g0510500	1.74	1.82	3.56	6.17	8.08	6.08	1.51366	1.68e-08	8.41e-07	-	UDP-glucuronosyl/UDP-glucosyltransferase family protein	-	-	-	-	GO:0043231//intracellular membrane-bounded organelle	GO:0008194//UDP-glycosyltransferase activity;GO:0016758//transferase activity, transferring hexosyl groups	-
Os07g0245100	6.47	10.2	7.34	22.41	28.91	17.37	1.51646	4.32e-16	7.22e-14	-	Similar to Cytosine deaminase (EC 3.5.4.1)	-	-	-	-	-	GO:0003824//catalytic activity;GO:0008270//zinc ion binding;GO:0016787//hydrolase activity;GO:0047974//guanosine deaminase activity	GO:0006152//purine nucleoside catabolic process
Os11g0513000	0.61	0.87	0.72	1.93	2.3	2.09	1.52242	7.85e-06	0.000190939	-	Hypothetical conserved gene	-	-	-	-	-	-	-
Os01g0663051	3.57	1.35	2.63	7.99	5.58	8.18	1.52647	4.46e-05	0.000866713	-	Similar to SANT/MYB protein	-	-	-	-	-	GO:0003677//DNA binding	-
Os10g0478500	0.94	0.63	0.71	2.42	1.72	2.48	1.5378	0.00051085	0.00657856	Os2M1	MATH domain containing protein	-	-	-	-	-	GO:0005515//protein binding	-
Os07g0124900	3.93	3.31	2	7.44	11.46	7.93	1.53788	2.01e-06	5.9e-05	OsPR1#071	Allergen V5/Tpx-1 related family protein	Organismal Systems;Environmental Information Processing;Environmental Information Processing	Environmental adaptation;Signal transduction;Signal transduction	ko04626//Plant-pathogen interaction;ko04075//Plant hormone signal transduction;ko04016//MAPK signaling pathway - plant	K13449;K13449;K13449	GO:0005576//extracellular region;GO:0005615//extracellular space	-	-
Os07g0125500	3.93	3.31	2	7.44	11.46	7.93	1.53788	2.01e-06	5.9e-05	-	Allergen V5/Tpx-1 related family protein	Organismal Systems;Environmental Information Processing;Environmental Information Processing	Environmental adaptation;Signal transduction;Signal transduction	ko04626//Plant-pathogen interaction;ko04075//Plant hormone signal transduction;ko04016//MAPK signaling pathway - plant	K13449;K13449;K13449	GO:0005576//extracellular region;GO:0005615//extracellular space	-	-
Os07g0126301	3.93	3.31	2	7.44	11.46	7.93	1.53788	2.01e-06	5.9e-05	-	Allergen V5/Tpx-1 related family protein	Organismal Systems;Environmental Information Processing;Environmental Information Processing	Environmental adaptation;Signal transduction;Signal transduction	ko04626//Plant-pathogen interaction;ko04075//Plant hormone signal transduction;ko04016//MAPK signaling pathway - plant	K13449;K13449;K13449	GO:0005576//extracellular region;GO:0005615//extracellular space	-	-
Os04g0571600	0.3	0.82	1.27	2.36	2.41	2.2	1.54415	0.000105329	0.00177999	-	Multi antimicrobial extrusion protein MatE family protein	-	-	-	-	GO:0016020//membrane;GO:0016021//integral component of membrane	GO:0015238//drug transmembrane transporter activity;GO:0015297//antiporter activity;GO:0022857//transmembrane transporter activity;GO:0042910//xenobiotic transmembrane transporter activity	GO:0006855//drug transmembrane transport;GO:0042908//xenobiotic transport;GO:0055085//transmembrane transport
Os07g0173601	1.08	0.89	2.18	5.02	3.84	3.29	1.54977	0.00203858	0.0205728	-	Hypothetical conserved gene	-	-	-	-	GO:0016020//membrane;GO:0016021//integral component of membrane	-	-
Os11g0513900	5.73	4.22	5.13	14.72	13.78	15.7	1.55141	7.68e-31	5.33e-28	-	Conserved hypothetical protein	-	-	-	-	GO:0005634//nucleus;GO:0005737//cytoplasm;GO:0042565//RNA nuclear export complex	GO:0003723//RNA binding;GO:0005049//nuclear export signal receptor activity	GO:0000055//ribosomal large subunit export from nucleus;GO:0000056//ribosomal small subunit export from nucleus;GO:0006405//RNA export from nucleus;GO:0046825//regulation of protein export from nucleus
Os02g0807900	0.45	0.32	0.42	1.09	1.27	1.15	1.56051	4.96e-05	0.000943977	OsWAK21	Conserved hypothetical protein	-	-	-	-	GO:0005886//plasma membrane	GO:0004674//protein serine/threonine kinase activity;GO:0030247//polysaccharide binding	GO:0007166//cell surface receptor signaling pathway
Os02g0589000	8.33	3.78	4.93	21.16	15.84	13.62	1.57078	1.11e-09	7.01e-08	-	Lecithin:cholesterol acyltransferase family protein	-	-	-	-	-	GO:0008374//O-acyltransferase activity	GO:0006629//lipid metabolic process
Os04g0556600	2.44	3.18	2.31	9.02	8.08	6.65	1.58253	1.02e-12	1.06e-10	CZOGT2	cis-Zeatin-O-glucosyltransferase, Catalyze O-glucosylation of cZ and cZ-ribosid	Metabolism	Metabolism of terpenoids and polyketides	ko00908//Zeatin biosynthesis	K13495	GO:0043231//intracellular membrane-bounded organelle	GO:0008194//UDP-glycosyltransferase activity;GO:0016740//transferase activity;GO:0016757//transferase activity, transferring glycosyl groups;GO:0016758//transferase activity, transferring hexosyl groups	-
Os02g0759400	0.54	0.78	0.74	1.79	2.88	1.5	1.58263	0.000120271	0.00199146	OsRING-1	Zinc finger, RING/FYVE/PHD-type domain containing protein	-	-	-	-	GO:0016020//membrane;GO:0016021//integral component of membrane	-	-
MSTRG.10229	1.4	1.22	1.32	3.67	3.61	4.59	1.59105	3.56e-26	1.85e-23	--	OSIGBa0124C14.4 [Oryza sativa]	-	-	-	-	GO:0043231//intracellular membrane-bounded organelle	-	-
Os07g0665100	3.62	4.11	3.17	12.45	11.66	8.78	1.59332	1.57e-11	1.33e-09	-	Hypothetical protein	-	-	-	-	-	-	-
Os10g0372800	0.73	1.19	0.74	3.23	2.37	2.45	1.59756	6.52e-06	0.000163085	-	Conserved hypothetical protein	-	-	-	-	-	-	-
Os07g0136800	0.61	0.8	0.54	1.33	2.07	2.66	1.63584	8.32e-07	2.71e-05	-	Homeodomain-like containing protein	Metabolism;Metabolism;Metabolism	Global and overview maps;Global and overview maps;Metabolism of terpenoids and polyketides	ko01100//Metabolic pathways;ko01110//Biosynthesis of secondary metabolites;ko00905//Brassinosteroid biosynthesis	K09589;K09589;K09589	-	GO:0003677//DNA binding;GO:0004497//monooxygenase activity;GO:0005506//iron ion binding;GO:0016491//oxidoreductase activity;GO:0016705//oxidoreductase activity, acting on paired donors, with incorporation or reduction of molecular oxygen;GO:0016709//oxidoreductase activity, acting on paired donors, with incorporation or reduction of molecular oxygen, NAD(P)H as one donor, and incorporation of one…	GO:0007275//multicellular organism development;GO:0010268//brassinosteroid homeostasis;GO:0016125//sterol metabolic process;GO:0016132//brassinosteroid biosynthetic process;GO:0055114//oxidation-reduction process
Os11g0655900	5.89	4.54	3.98	12.58	18.79	13.62	1.64253	2.43e-09	1.45e-07	OsGRX23	Thioredoxin fold domain containing protein	-	-	-	-	GO:0005623//cell;GO:0005634//nucleus;GO:0005737//cytoplasm	GO:0009055//electron transfer activity;GO:0015035//protein disulfide oxidoreductase activity	GO:0022900//electron transport chain;GO:0045454//cell redox homeostasis;GO:0055114//oxidation-reduction process
Os06g0726100	2.96	1.26	1.15	2.93	9.01	4.97	1.65488	0.000174659	0.00273946	Cht3*	Similar to Seed chitinase-c	Metabolism;Environmental Information Processing;Metabolism	Global and overview maps;Signal transduction;Carbohydrate metabolism	ko01100//Metabolic pathways;ko04016//MAPK signaling pathway - plant;ko00520//Amino sugar and nucleotide sugar metabolism	K20547;K20547;K20547	-	GO:0004568//chitinase activity;GO:0008061//chitin binding;GO:0008843//endochitinase activity;GO:0016231//beta-N-acetylglucosaminidase activity;GO:0016787//hydrolase activity;GO:0016798//hydrolase activity, acting on glycosyl bonds;GO:0030247//polysaccharide binding	GO:0000272//polysaccharide catabolic process;GO:0005975//carbohydrate metabolic process;GO:0006032//chitin catabolic process;GO:0006040//amino sugar metabolic process;GO:0006952//defense response;GO:0008152//metabolic process;GO:0016998//cell wall macromolecule catabolic process;GO:0050832//defense response to fungus
Os11g0649300	0.68	0.34	0.22	1.34	1.38	1.19	1.65683	0.00184615	0.0188988	-	Hypothetical conserved gene	-	-	-	-	-	-	-
MSTRG.8835	0.59	0.58	0.31	1.75	1.27	1.66	1.66091	0.00243195	0.0236601	--	Os02g0474450 [Oryza sativa Japonica Group]	-	-	-	-	-	-	-
Os09g0248900	23.09	12.25	13.66	58.94	48.03	50.09	1.68046	1.79e-07	6.82e-06	-	Myb/SANT-like domain domain containing protein	-	-	-	-	-	-	-
Os08g0375400	11.63	8.75	4.33	26.92	27.39	25.26	1.68713	4.2e-11	3.3e-09	-	Plant disease resistance response protein family protein	-	-	-	-	GO:0005576//extracellular region;GO:0048046//apoplast	-	-
Os05g0193900	0.49	0.4	0.76	1.9	2.01	1.45	1.69977	0.000643748	0.00795308	-	Hypothetical conserved gene	Genetic Information Processing;Genetic Information Processing	Folding, sorting and degradation;Folding, sorting and degradation	ko04141//Protein processing in endoplasmic reticulum;ko04120//Ubiquitin mediated proteolysis	K03347;K03347	GO:0019005//SCF ubiquitin ligase complex;GO:0031461//cullin-RING ubiquitin ligase complex	GO:0031625//ubiquitin protein ligase binding	GO:0006511//ubiquitin-dependent protein catabolic process;GO:0016567//protein ubiquitination;GO:0031146//SCF-dependent proteasomal ubiquitin-dependent protein catabolic process;GO:0043161//proteasome-mediated ubiquitin-dependent protein catabolic process
Os02g0751300	1.03	1.13	0.27	2.73	2.5	2.74	1.71362	0.00186357	0.0190524	-	Protein of unknown function DUF581 family protein	-	-	-	-	-	-	-
Os12g0459100	0.27	0.56	0.39	1.03	1.95	1.03	1.71672	0.00192816	0.0196343	-	Similar to Transferase family protein	-	-	-	-	-	GO:0016747//transferase activity, transferring acyl groups other than amino-acyl groups	-
Os11g0168000	1.27	0.94	0.98	4	3.13	3.36	1.71739	0.000650926	0.00801979	-	Protein of unknown function DUF1278 family protein	-	-	-	-	-	-	-
MSTRG.498	0.69	0.83	1.01	2.98	2.84	2.5	1.71745	4.73e-09	2.68e-07	Ttc3	Os01g0175200 [Oryza sativa Japonica Group]	-	-	-	-	-	-	-
Os05g0191500	9.64	6.31	7.82	29.58	26.75	22.02	1.72079	1.76e-21	5.95e-19	-	Similar to stem 28 kDa glycoprotein	-	-	-	-	-	-	-
Os09g0246500	0.71	0.86	1.01	3.26	3.88	1.48	1.74032	7.43e-06	0.000181858	-	Conserved hypothetical protein	-	-	-	-	-	-	-
Os03g0198200	1.06	1.65	0.34	3.9	4.08	2.23	1.7431	0.00275936	0.0262083	-	Hypothetical protein	-	-	-	-	-	-	-
Os11g0477400	0.38	0.44	0.38	1	1.97	1.06	1.74775	0.00131621	0.0142389	-	Hypothetical conserved gene	-	-	-	-	-	-	-
Os08g0136500	0.5	0.32	1.18	2.6	1.93	2.21	1.75275	0.000502202	0.00650124	-	Protein of unknown function DUF26 domain containing protein	-	-	-	-	-	-	-
Os03g0857000	14.23	12.49	11.46	41.83	40.53	46.83	1.75861	1.49e-30	1.01e-27	-	Hypothetical conserved gene	-	-	-	-	GO:0016020//membrane;GO:0016021//integral component of membrane	-	-
Os02g0511600	0.59	0.81	0.42	2.06	2.78	1.53	1.80735	0.00419479	0.0366465	-	Glycosyl transferase, family 31 protein	-	-	-	-	-	-	GO:0001709//cell fate determination
Os10g0432200	6.12	5.59	5.04	8.22	24.24	26.2	1.80822	0.000210175	0.00320185	-	Conserved hypothetical protein	-	-	-	-	GO:0000943//retrotransposon nucleocapsid	-	-
Os07g0151800	1.42	2.32	1.01	6.48	5.42	5.09	1.83869	5.01e-06	0.000129836	-	Conserved hypothetical protein	-	-	-	-	GO:0016020//membrane;GO:0016021//integral component of membrane	-	-
Os02g0697400	0.88	1.35	1.33	4.99	4.77	3	1.84168	1.27e-10	9.08e-09	4CL2	4-coumarate:coenzyme A ligase, Flavonoid biosynthesi	Metabolism;Metabolism;Metabolism;Metabolism	Global and overview maps;Global and overview maps;Biosynthesis of other secondary metabolites;Metabolism of cofactors and vitamins	ko01100//Metabolic pathways;ko01110//Biosynthesis of secondary metabolites;ko00940//Phenylpropanoid biosynthesis;ko00130//Ubiquinone and other terpenoid-quinone biosynthesis	K01904;K01904;K01904;K01904	-	GO:0000166//nucleotide binding;GO:0003824//catalytic activity;GO:0005524//ATP binding;GO:0016207//4-coumarate-CoA ligase activity;GO:0016874//ligase activity	GO:0009698//phenylpropanoid metabolic process;GO:0010584//pollen exine formation
Os06g0129650	0.37	0.25	0.67	2.1	1.17	1.37	1.84675	0.00224564	0.0222435	-	Hypothetical protein	-	-	-	-	-	-	-
Os03g0755700	1.55	1.9	1.03	5.86	5.27	5.11	1.85798	2.51e-06	7.09e-05	-	Similar to Ribosomal protein L13a	Genetic Information Processing	Translation	ko03010//Ribosome	K02872	GO:0005840//ribosome;GO:0022625//cytosolic large ribosomal subunit	GO:0003729//mRNA binding;GO:0003735//structural constituent of ribosome	GO:0006412//translation;GO:0017148//negative regulation of translation
Os01g0530650	0.28	0.54	0.6	1.96	1.67	1.54	1.86427	0.0050463	0.042441	-	Non-protein coding transcript	-	-	-	-	-	-	-
Os03g0251000	77	58.84	76.53	273.47	244.83	262.7	1.87874	5.02e-67	2.72e-63	-	Plant lipid transfer protein/seed storage/trypsin-alpha amylase inhibitor domain containing protein	-	-	-	-	-	-	-
Os04g0196200	0.25	0.41	0.62	2.03	1.21	1.48	1.88264	0.000165004	0.00261226	-	Winged helix repressor DNA-binding domain containing protein	-	-	-	-	GO:0005829//cytosol	GO:0008168//methyltransferase activity;GO:0008171//O-methyltransferase activity;GO:0008757//S-adenosylmethionine-dependent methyltransferase activity;GO:0016740//transferase activity;GO:0046983//protein dimerization activity	GO:0019438//aromatic compound biosynthetic process;GO:0032259//methylation
Os09g0246300	0.47	1.07	0.69	2.46	4.46	1.38	1.89607	0.0026365	0.0253322	-	Hypothetical protein	-	-	-	-	-	-	-
Os01g0850700	44.91	16.38	20.64	106.73	110.27	88.4	1.89824	3.5e-05	0.00070372	OsLAC8	Similar to Laccase-7	-	-	-	-	GO:0005576//extracellular region;GO:0005886//plasma membrane;GO:0048046//apoplast	GO:0004322//ferroxidase activity;GO:0005507//copper ion binding;GO:0016491//oxidoreductase activity;GO:0016722//oxidoreductase activity, oxidizing metal ions;GO:0046872//metal ion binding;GO:0052716//hydroquinone:oxygen oxidoreductase activity	GO:0006826//iron ion transport;GO:0046274//lignin catabolic process;GO:0055072//iron ion homeostasis;GO:0055114//oxidation-reduction process
Os06g0157900	1.04	1.27	2.77	6.52	4.87	7.73	1.91218	0.000191274	0.00296398	OsLTP1.5	Similar to Non-specific lipid-transfer protein	-	-	-	-	GO:0016020//membrane	GO:0008289//lipid binding	GO:0006869//lipid transport
Os10g0469100	0.75	0.87	0.39	1.68	2.61	3.38	1.93203	2.26e-05	0.000482219	-	Hypothetical protein	-	-	-	-	-	-	-
Os02g0163533	5.42	5.75	7.15	21.15	23.04	25.85	1.93476	7.43e-20	2.05e-17	-	Conserved hypothetical protein	-	-	-	-	-	-	-
Os06g0320200	0.3	0.19	0.4	0.91	1.3	1.2	1.93789	0.000153885	0.00246507	Os6bglu24	Similar to OSIGBa0135C13.7 protein	Metabolism;Metabolism;Metabolism;Metabolism;Metabolism	Global and overview maps;Global and overview maps;Biosynthesis of other secondary metabolites;Carbohydrate metabolism;Metabolism of other amino acids	ko01100//Metabolic pathways;ko01110//Biosynthesis of secondary metabolites;ko00940//Phenylpropanoid biosynthesis;ko00500//Starch and sucrose metabolism;ko00460//Cyanoamino acid metabolism	K01188;K01188;K01188;K01188;K01188	-	GO:0004553//hydrolase activity, hydrolyzing O-glycosyl compounds;GO:0008422//beta-glucosidase activity	GO:0005975//carbohydrate metabolic process
MSTRG.15665	4.14	4.42	4.41	9.74	16.43	23.66	1.94184	9.83e-10	6.28e-08	--	nucleolin-like isoform X1 [Oryza sativa Japonica Group]	-	-	-	-	-	-	-
Os10g0419400	2.07	1.39	1.1	7.19	5.2	5.39	1.96315	3.49e-08	1.63e-06	SIP2	Similar to SIPL	Metabolism;Metabolism	Global and overview maps;Amino acid metabolism	ko01100//Metabolic pathways;ko00270//Cysteine and methionine metabolism	K08967;K08967	GO:0005634//nucleus;GO:0005737//cytoplasm	GO:0005506//iron ion binding;GO:0010309//acireductone dioxygenase [iron(II)-requiring] activity;GO:0016491//oxidoreductase activity;GO:0046872//metal ion binding;GO:0051213//dioxygenase activity	GO:0006555//methionine metabolic process;GO:0008652//cellular amino acid biosynthetic process;GO:0009086//methionine biosynthetic process;GO:0019509//L-methionine salvage from methylthioadenosine;GO:0055114//oxidation-reduction process
Os04g0387300	1.24	1.42	1.06	4.91	4.64	5.19	1.98636	1.68e-09	1.03e-07	-	Similar to OSIGBa0075F02.1 protein	-	-	-	-	GO:0005634//nucleus	GO:0000976//transcription regulatory region sequence-specific DNA binding;GO:0000977//RNA polymerase II regulatory region sequence-specific DNA binding;GO:0000981//DNA-binding transcription factor activity, RNA polymerase II-specific;GO:0003677//DNA binding;GO:0008134//transcription factor binding;GO:0043565//sequence-specific DNA binding;GO:0044212//transcription regulatory region DNA binding;GO…	GO:0006357//regulation of transcription by RNA polymerase II;GO:0007275//multicellular organism development
Os07g0168700	1.06	0.61	0.79	2.37	3.81	3.63	1.99559	2.27e-08	1.11e-06	-	Non-protein coding transcript	-	-	-	-	-	-	-
Os02g0163300	4.65	5.23	3.36	19.22	20.56	13.11	1.99809	4.24e-15	6.13e-13	-	Conserved hypothetical protein	-	-	-	-	-	-	-
Os04g0652600	2.26	2.27	2.45	9.62	9.81	8.97	2.02459	2.94e-27	1.69e-24	-	Similar to OSIGBa0113E10.15 protein	-	-	-	-	GO:0005634//nucleus	GO:0004843//thiol-dependent ubiquitin-specific protease activity;GO:0019784//NEDD8-specific protease activity;GO:0043130//ubiquitin binding	GO:0071108//protein K48-linked deubiquitination
Os06g0336500	0.42	0.15	0.27	1.33	0.96	1.15	2.03395	1.33e-06	4.09e-05	OsCSLD5	Similar to CSLD2 (Fragment)	-	-	-	-	GO:0000139//Golgi membrane;GO:0005794//Golgi apparatus;GO:0005802//trans-Golgi network;GO:0005886//plasma membrane;GO:0016020//membrane;GO:0016021//integral component of membrane	GO:0016740//transferase activity;GO:0016757//transferase activity, transferring glycosyl groups;GO:0016760//cellulose synthase (UDP-forming) activity;GO:0051753//mannan synthase activity	GO:0009833//plant-type primary cell wall biogenesis;GO:0030244//cellulose biosynthetic process;GO:0071555//cell wall organization;GO:0097502//mannosylation
Os02g0702300	1.19	0.72	1.33	4.74	5.31	3.23	2.03519	2.84e-14	3.59e-12	-	Conserved hypothetical protein	-	-	-	-	GO:0016020//membrane;GO:0016021//integral component of membrane	-	-
Os01g0738100	0.23	0.3	0.2	1.09	0.64	1.29	2.04858	0.00145084	0.0154421	-	Peptidase C48, SUMO/Sentrin/Ubl1 domain containing protein	-	-	-	-	-	GO:0008234//cysteine-type peptidase activity	GO:0006508//proteolysis
Os01g0124000	1.68	1.49	1.71	7.54	7.6	5.13	2.05439	3e-10	2.05e-08	RBBI2-1	Similar to Bowman Birk trypsin inhibitor	-	-	-	-	GO:0005576//extracellular region	GO:0004867//serine-type endopeptidase inhibitor activity;GO:0030414//peptidase inhibitor activity	GO:0010466//negative regulation of peptidase activity;GO:0010951//negative regulation of endopeptidase activity
Os04g0360500	5.32	2.56	3.05	18.17	14.76	13.31	2.08085	3.1e-09	1.8e-07	-	Similar to OSIGBa0111E13.1 protein	Metabolism;Metabolism	Global and overview maps;Carbohydrate metabolism	ko01100//Metabolic pathways;ko00053//Ascorbate and aldarate metabolism	K00103;K00103	GO:0016020//membrane;GO:0016021//integral component of membrane	GO:0016491//oxidoreductase activity;GO:0050660//flavin adenine dinucleotide binding;GO:0071949//FAD binding	GO:0055114//oxidation-reduction process
Os08g0368000	0.93	1.21	1.06	4.76	4.52	4.38	2.09381	1.04e-19	2.82e-17	-	Similar to Coatomer delta subunit (Delta-coat protein) (Delta-COP)	-	-	-	-	GO:0000139//Golgi membrane;GO:0005737//cytoplasm;GO:0005794//Golgi apparatus;GO:0016020//membrane;GO:0030126//COPI vesicle coat;GO:0030663//COPI-coated vesicle membrane;GO:0031410//cytoplasmic vesicle	-	GO:0006890//retrograde vesicle-mediated transport, Golgi to ER;GO:0015031//protein transport;GO:0016192//vesicle-mediated transport
Os01g0369200	0.28	0.12	0.22	0.88	0.73	1.1	2.12795	3.8e-05	0.000754775	OsCUL1-3	Component of cullin-RING E3 ubiquitin ligase (CRL) complex, Salt/drought stress response, Cold stress respons	Genetic Information Processing;Genetic Information Processing	Folding, sorting and degradation;Folding, sorting and degradation	ko04141//Protein processing in endoplasmic reticulum;ko04120//Ubiquitin mediated proteolysis	K03347;K03347	GO:0019005//SCF ubiquitin ligase complex;GO:0031461//cullin-RING ubiquitin ligase complex	GO:0031625//ubiquitin protein ligase binding	GO:0006511//ubiquitin-dependent protein catabolic process;GO:0016567//protein ubiquitination;GO:0031146//SCF-dependent proteasomal ubiquitin-dependent protein catabolic process;GO:0043161//proteasome-mediated ubiquitin-dependent protein catabolic process
Os07g0432201	37.34	60.36	39.39	198.25	196.38	204.75	2.12835	1.66e-50	3.2e-47	-	Similar to Thionin-like peptide	-	-	-	-	-	-	-
Os03g0283900	0.65	0.59	0.37	2.54	2.36	2.23	2.14684	3.47e-08	1.63e-06	OsRLCK108	Similar to Serine/threonine-protein kinase PBS1 (EC 2.7.1.37) (AvrPphB susceptible protein 1)	Organismal Systems	Environmental adaptation	ko04626//Plant-pathogen interaction	K13430	GO:0005886//plasma membrane	GO:0004672//protein kinase activity;GO:0004675//transmembrane receptor protein serine/threonine kinase activity;GO:0005524//ATP binding;GO:0016301//kinase activity	GO:0006468//protein phosphorylation;GO:0007178//transmembrane receptor protein serine/threonine kinase signaling pathway;GO:0016310//phosphorylation
Os02g0517750	0.65	0.68	0.5	2.86	2.79	2.46	2.14786	9.57e-05	0.00163796	-	Hypothetical gene	-	-	-	-	-	-	-
Os07g0429700	1.96	0.59	1.43	5.64	4.07	8.09	2.16104	5.84e-06	0.00014778	-	Similar to Thionin-like peptide	-	-	-	-	-	-	-
Os04g0491901	0.27	0.18	0.31	1.06	1.8	0.56	2.16993	0.00415128	0.0363957	-	Non-protein coding transcript	-	-	-	-	-	-	-
Os10g0418100	0.15	0.16	0.16	0.54	1	0.58	2.17333	3.51e-05	0.000705857	ACA8	Calcium-transporting ATPase, Salinity stress toleranc	-	-	-	-	GO:0000139//Golgi membrane;GO:0005794//Golgi apparatus;GO:0005887//integral component of plasma membrane;GO:0016020//membrane;GO:0016021//integral component of membrane;GO:0043231//intracellular membrane-bounded organelle	GO:0000166//nucleotide binding;GO:0005388//calcium-transporting ATPase activity;GO:0005516//calmodulin binding;GO:0005524//ATP binding;GO:0019829//cation-transporting ATPase activity;GO:0046872//metal ion binding	GO:0006811//ion transport;GO:0006816//calcium ion transport;GO:0070588//calcium ion transmembrane transport
Os11g0566800	0.09	0.57	0.5	1.81	0.79	2.64	2.17544	0.000576489	0.00725801	OsPKS27	Similar to Bibenzyl synthase (EC 2.3.1.-)	Metabolism;Metabolism;Metabolism;Organismal Systems	Global and overview maps;Global and overview maps;Biosynthesis of other secondary metabolites;Environmental adaptation	ko01100//Metabolic pathways;ko01110//Biosynthesis of secondary metabolites;ko00941//Flavonoid biosynthesis;ko04712//Circadian rhythm - plant	K00660;K00660;K00660;K00660	-	GO:0003824//catalytic activity;GO:0016740//transferase activity;GO:0016746//transferase activity, transferring acyl groups;GO:0016747//transferase activity, transferring acyl groups other than amino-acyl groups	GO:0009058//biosynthetic process
MSTRG.1687	0.83	0.41	0.71	3.04	3.5	2.38	2.19357	2.53e-22	9.49e-20	Tf2-12	OSJNBa0085C10.2 [Oryza sativa Japonica Group]	-	-	-	-	-	-	-
MSTRG.10623	3.72	4.03	3.57	19.72	17.44	14.77	2.19769	2.87e-30	1.89e-27	SPL16	Os02g0545700 [Oryza sativa Japonica Group]	-	-	-	-	-	-	-
Os12g0516800	0.44	0.47	0.29	2.52	1.71	1.41	2.23266	4.54e-08	2.04e-06	OsTBL33	Hypothetical conserved gene	-	-	-	-	GO:0005794//Golgi apparatus	GO:0016407//acetyltransferase activity	GO:0005975//carbohydrate metabolic process
Os08g0240000	0.38	0.88	1.32	3.9	4.39	4.27	2.28339	5.43e-09	3.03e-07	-	Similar to STF-1 (Fragment)	-	-	-	-	-	GO:0008146//sulfotransferase activity;GO:0016740//transferase activity	-
Os03g0826900	2.59	1.99	3.86	13.44	16.88	11.64	2.3137	6.08e-21	1.91e-18	OsEnS-58	Conserved hypothetical protein	-	-	-	-	-	-	-
Os07g0157700	0.1	0.11	0.26	0.98	0.99	0.37	2.31578	0.000928572	0.0106636	-	Conserved hypothetical protein	-	-	-	-	-	-	-
Os08g0136800	1.78	1.36	2.13	10.79	7.8	7.76	2.32193	1.01e-16	1.87e-14	-	Protein of unknown function DUF26 domain containing protein	-	-	-	-	-	-	-
Os10g0552600	4.13	2.87	4.49	22.82	20.99	14.32	2.3389	1.67e-19	4.3e-17	OsHyPRP18	Similar to Tfm5 protein	-	-	-	-	-	-	-
Os05g0580500	0.55	0.3	0.56	2.02	2.55	2.57	2.34023	1.47e-11	1.25e-09	OsRad21-4	Similar to 10A19I.14	-	-	-	-	GO:0000798//nuclear cohesin complex;GO:0008278//cohesin complex	GO:0003682//chromatin binding;GO:0005515//protein binding	GO:0006302//double-strand break repair;GO:0007062//sister chromatid cohesion
Os05g0528701	3.73	4.09	3.07	18.44	17.16	20.72	2.37064	7.44e-41	8.39e-38	-	Non-protein coding transcript	-	-	-	-	-	-	-
Os03g0348200	0.36	0.45	0.04	1.34	1.64	1.56	2.41716	3.39e-05	0.000685184	OsTPS10	Terpene synthase-like domain containing protein	-	-	-	-	-	GO:0000287//magnesium ion binding;GO:0010333//terpene synthase activity;GO:0016829//lyase activity;GO:0046872//metal ion binding	-
Os07g0632000	0.23	0.14	0.06	0.57	1.18	0.57	2.43172	0.00604372	0.0486663	-	Similar to Xylanase inhibitor protein I precursor	Metabolism;Metabolism	Global and overview maps;Carbohydrate metabolism	ko01100//Metabolic pathways;ko00520//Amino sugar and nucleotide sugar metabolism	K01183;K01183	GO:0005576//extracellular region	GO:0004568//chitinase activity	GO:0005975//carbohydrate metabolic process
Os07g0212400	0.05	0.02	0.1	0.51	0.22	0.22	2.48239	0.00432559	0.0375107	-	Transposase, Ptta/En/Spm, plant domain containing protein	-	-	-	-	-	-	-
Os05g0305200	0.82	0.58	1.52	6.42	5.03	5.13	2.5054	2.65e-13	2.96e-11	-	Similar to TRAF-type zinc finger family protein	Metabolism	Metabolism of cofactors and vitamins	ko00130//Ubiquinone and other terpenoid-quinone biosynthesis	K12501	-	GO:0005515//protein binding;GO:0008270//zinc ion binding;GO:0046872//metal ion binding	-
Os08g0486233	0.23	0.48	0.37	2.79	2.42	0.96	2.51424	0.00182437	0.0187325	-	Similar to EIL transcription factor	-	-	-	-	GO:0005634//nucleus	GO:0003700//DNA-binding transcription factor activity	GO:0006355//regulation of transcription, DNA-templated
Os11g0530650	2.67	2.01	5.29	19.77	20.19	18.09	2.54163	2.54e-20	7.46e-18	-	Hypothetical protein	-	-	-	-	-	-	-
Os08g0496700	0.75	0.8	0.4	5.2	3.02	3.14	2.54242	1.86e-07	7.07e-06	-	Myb/SANT-like domain domain containing protein	-	-	-	-	-	-	-
Os10g0208500	6.28	4.97	5.77	29.49	39.81	31.04	2.55959	1.12e-97	1.52e-93	-	Hypothetical protein	-	-	-	-	GO:0016020//membrane;GO:0016021//integral component of membrane	GO:0016491//oxidoreductase activity;GO:0051213//dioxygenase activity	GO:0055114//oxidation-reduction process
MSTRG.13953	0.99	0.84	1.16	7.12	4.87	5.74	2.56798	1.65e-16	2.86e-14	--	OSJNBb0096E05.13 [Oryza sativa Japonica Group]	-	-	-	-	-	-	-
Os09g0537700	6.7	6.03	5.42	45.57	19.48	43.28	2.57739	7.98e-24	3.22e-21	RNS4	S-like ribonuclease, Salinity tolerance, Abiotic stress response, Regulation of photomorphogenesi	-	-	-	-	GO:0005576//extracellular region	GO:0003723//RNA binding;GO:0004521//endoribonuclease activity;GO:0033897//ribonuclease T2 activity	GO:0006401//RNA catabolic process;GO:0090502//RNA phosphodiester bond hydrolysis, endonucleolytic
Os10g0379854	0.3	0.77	0.48	4.23	2.61	2.61	2.60805	3.1e-08	1.46e-06	-	Hypothetical protein	-	-	-	-	-	-	-
Os04g0249600	4.79	7.26	7.88	40.08	42	39.68	2.61103	1.72e-56	5.17e-53	STR6	Similar to senescence-associated protein DIN1	-	-	-	-	-	-	-
Os05g0563300	2.39	1.81	2.27	10.54	16.2	13.4	2.6332	1.52e-19	3.96e-17	-	Conserved hypothetical protein	-	-	-	-	-	-	-
Os08g0336500	0.17	0.29	0.15	1.33	1.54	1	2.66545	8.5e-08	3.55e-06	-	Zinc finger, PHD-type domain containing protein	-	-	-	-	-	-	-
MSTRG.4808	0.35	0.54	0.5	1.69	3.83	3.33	2.67059	9.83e-17	1.84e-14	BPM1	Os10g0429500 [Oryza sativa Japonica Group]	-	-	-	-	-	-	-
Os11g0213000	1.6	1.67	1.59	9.36	11.08	10.51	2.67091	3.33e-52	9e-49	OsWD40-188	Similar to Protein kinase domain containing protein, expressed	-	-	-	-	GO:0005886//plasma membrane	GO:0000166//nucleotide binding;GO:0004672//protein kinase activity;GO:0004674//protein serine/threonine kinase activity;GO:0005524//ATP binding	GO:0006468//protein phosphorylation
Os05g0161500	1.94	1.11	0.96	7.51	10.91	7.61	2.6985	6.49e-24	2.66e-21	-	RelA/SpoT domain containing protein	Metabolism;Metabolism	Global and overview maps;Nucleotide metabolism	ko01100//Metabolic pathways;ko00230//Purine metabolism	K00951;K00951	GO:0009507//chloroplast;GO:0009536//plastid	GO:0000166//nucleotide binding;GO:0005509//calcium ion binding;GO:0005524//ATP binding;GO:0005525//GTP binding;GO:0008728//GTP diphosphokinase activity;GO:0016301//kinase activity;GO:0016740//transferase activity	GO:0015969//guanosine tetraphosphate metabolic process;GO:0016310//phosphorylation
Os05g0515900	0.37	0.26	0.34	1.99	2.48	1.88	2.7107	1.89e-07	7.15e-06	-	Similar to heat- and acid-stable phosphoprotein	-	-	-	-	-	-	-
Os07g0110000	9.62	9.29	10.83	64.22	59.55	72.1	2.71942	1.16e-160	3.14e-156	-	Conserved hypothetical protein	-	-	-	-	GO:0016020//membrane;GO:0016021//integral component of membrane	-	-
Os10g0409400	19.35	13.63	21.54	104.41	149.58	109.23	2.73599	4.43e-64	1.71e-60	RD22	beta subunit of polygalacturonase 1, Abiotic stress respons	-	-	-	-	-	-	-
Os06g0268500	0.15	0.04	0.02	0.47	0.61	0.33	2.74723	0.000365475	0.00501943	-	Similar to OSIGBa0139J17.1 protein	-	-	-	-	-	GO:0043531//ADP binding	-
Os10g0340100	0	0.24	0.24	2	0.63	0.61	2.75489	0.00527071	0.043918	-	Conserved hypothetical protein	-	-	-	-	-	-	-
Os12g0521300	0.12	0.1	0.07	0.73	0.52	0.72	2.76407	0.00554227	0.0456335	-	Similar to HAT family dimerisation domain containing protein	-	-	-	-	GO:0005634//nucleus	GO:0003677//DNA binding;GO:0046983//protein dimerization activity	-
Os08g0136750	0.3	0.33	0	1.33	1.24	1.74	2.77426	0.00391334	0.034726	-	Non-protein coding transcript	-	-	-	-	-	-	-
Os08g0388900	0.29	0.32	0.16	1.75	2.66	1.2	2.86507	1.18e-06	3.71e-05	-	Similar to para-hydroxybenzoate--polyprenyltransferase	Metabolism;Metabolism;Metabolism	Global and overview maps;Global and overview maps;Metabolism of cofactors and vitamins	ko01100//Metabolic pathways;ko01110//Biosynthesis of secondary metabolites;ko00130//Ubiquinone and other terpenoid-quinone biosynthesis	K06125;K06125;K06125	GO:0005739//mitochondrion;GO:0005743//mitochondrial inner membrane;GO:0016020//membrane;GO:0016021//integral component of membrane;GO:0031305//integral component of mitochondrial inner membrane	GO:0002083//4-hydroxybenzoate decaprenyltransferase activity;GO:0002094//polyprenyltransferase activity;GO:0004659//prenyltransferase activity;GO:0016740//transferase activity;GO:0016765//transferase activity, transferring alkyl or aryl (other than methyl) groups;GO:0047293//4-hydroxybenzoate nonaprenyltransferase activity	GO:0006744//ubiquinone biosynthetic process;GO:0008299//isoprenoid biosynthetic process
Os11g0701500	0.33	0	0.14	0.78	2.02	0.83	2.94924	0.00109819	0.0122375	-	Similar to Class III chitinase homologu	Metabolism;Metabolism	Global and overview maps;Carbohydrate metabolism	ko01100//Metabolic pathways;ko00520//Amino sugar and nucleotide sugar metabolism	K01183;K01183	GO:0005576//extracellular region	GO:0004568//chitinase activity;GO:0016787//hydrolase activity;GO:0016798//hydrolase activity, acting on glycosyl bonds	GO:0005975//carbohydrate metabolic process;GO:0008152//metabolic process;GO:0045493//xylan catabolic process
MSTRG.26433	0.42	0.04	0.13	1.74	1.14	1.68	2.95025	1.52e-05	0.000343016	--	OSJNBa0091D06.10 [Oryza sativa Japonica Group]	-	-	-	-	-	GO:0004672//protein kinase activity;GO:0032550//purine ribonucleoside binding;GO:0046872//metal ion binding	GO:0006464//cellular protein modification process
Os07g0646400	0.09	0.02	0.03	0.23	0.24	0.63	2.974	0.00334432	0.0306933	-	Conserved hypothetical protein	-	-	-	-	-	-	-
Os06g0318533	0.41	0.13	0.97	5.56	3.55	2.85	2.9856	2.78e-07	1.01e-05	-	Conserved hypothetical protein	-	-	-	-	-	-	-
Os06g0335950	0.04	0.06	0.25	1.18	0.9	0.7	2.98966	5.81e-05	0.00107437	-	Non-protein coding transcript	-	-	-	-	-	-	-
Os03g0581400	0.12	0.14	0.06	0.8	1.14	0.68	3.03342	0.000731543	0.00882715	OsGELP52	Similar to anther-specific proline-rich protein APG	-	-	-	-	-	-	-
Os06g0192000	0.18	0.17	0.05	1.06	1.28	0.95	3.04002	8.36e-08	3.5e-06	-	Hypothetical gene	-	-	-	-	-	-	-
Os11g0641800	1.24	2.57	3.25	21.22	19.2	18.77	3.06761	3.55e-45	5.06e-42	OsLAC24	Similar to Laccase-20	-	-	-	-	GO:0005576//extracellular region;GO:0005886//plasma membrane;GO:0048046//apoplast	GO:0004322//ferroxidase activity;GO:0005507//copper ion binding;GO:0016491//oxidoreductase activity;GO:0016722//oxidoreductase activity, oxidizing metal ions;GO:0046872//metal ion binding;GO:0052716//hydroquinone:oxygen oxidoreductase activity	GO:0006826//iron ion transport;GO:0046274//lignin catabolic process;GO:0055072//iron ion homeostasis;GO:0055114//oxidation-reduction process
Os02g0322251	0	0	0.32	1.37	0.85	0.48	3.07682	0.00354135	0.0321742	-	Hypothetical protein	-	-	-	-	-	-	-
Os10g0552800	0.95	0.23	0.2	3.19	4	4.92	3.13346	1.84e-07	7e-06	OsHyPRP20	Similar to Tfm5 protein	-	-	-	-	-	-	-
Os02g0677300	0	0.26	0.17	1.14	1.57	1.1	3.14738	4.22e-05	0.000826775	OsDREB1G	Similar to CRT/DRE binding factor 1	-	-	-	-	GO:0005634//nucleus	GO:0003677//DNA binding;GO:0003700//DNA-binding transcription factor activity	GO:0006355//regulation of transcription, DNA-templated
Os03g0183500	0	0.18	0.08	0.88	0.69	0.8	3.1883	0.00433493	0.0375676	-	Protein of unknown function DUF581 family protein	-	-	-	-	-	-	-
MSTRG.21687	0.34	0.22	0.07	1.66	2.39	1.9	3.23947	2.08e-06	6.05e-05	--	Os10g0176700, partial [Oryza sativa Japonica Group]	-	-	-	-	-	-	-
Os09g0119600	0.17	0	0	0.71	0.43	0.54	3.30485	0.00246359	0.0239421	-	UDP-glucuronosyl/UDP-glucosyltransferase family protein	-	-	-	-	GO:0043231//intracellular membrane-bounded organelle	GO:0008194//UDP-glycosyltransferase activity;GO:0016740//transferase activity;GO:0016758//transferase activity, transferring hexosyl groups	-
MSTRG.23733	0.75	0.68	0.48	7.25	3.92	8.41	3.35774	9.84e-32	7.61e-29	RE2	OSJNBa0060N03.9 [Oryza sativa Japonica Group]	Metabolism;Genetic Information Processing;Metabolism;Metabolism	Global and overview maps;Folding, sorting and degradation;Glycan biosynthesis and metabolism;Glycan biosynthesis and metabolism	ko01100//Metabolic pathways;ko04141//Protein processing in endoplasmic reticulum;ko00510//N-Glycan biosynthesis;ko00513//Various types of N-glycan biosynthesis	K07151;K07151;K07151;K07151	-	-	-
Os03g0569000	0.07	0	0.04	0.34	0.35	0.44	3.36075	0.00251281	0.0243157	-	Conserved hypothetical protein	-	-	-	-	-	-	-
Os06g0246200	0.52	0.43	0.7	5	6.19	6.02	3.38271	5.26e-17	1.02e-14	-	Similar to Formin-like protein 14	-	-	-	-	-	-	-
Os12g0147300	0.12	0	0.07	0.61	0.81	0.62	3.4245	0.00250599	0.0242844	-	Similar to Formin-like protein 14	-	-	-	-	-	-	-
MSTRG.13069	0.22	0.07	0.06	1.79	0.82	1.26	3.46691	5.24e-11	4e-09	--	Os03g0199940 [Oryza sativa Japonica Group]	-	-	-	-	-	-	-
Os10g0567900	0.33	0.12	0.2	2.81	0.34	4.29	3.51679	6.57e-07	2.19e-05	-	Similar to F-box protein interaction domain containing protein, expressed	-	-	-	-	-	-	-
Os02g0644900	0.11	0.04	0	0.53	0.64	0.62	3.57693	0.00190014	0.0194001	OsMHX1	Sodium/calcium exchanger membrane region domain containing protein	-	-	-	-	GO:0016020//membrane;GO:0016021//integral component of membrane	-	GO:0055085//transmembrane transport
Os01g0209500	0	0.09	0.05	0.56	0.44	0.7	3.60204	9.57e-06	0.000228614	-	Zinc finger, RING-type domain containing protein	Genetic Information Processing	Folding, sorting and degradation	ko03018//RNA degradation	K10643	GO:0030014//CCR4-NOT complex	GO:0004842//ubiquitin-protein transferase activity	GO:0016567//protein ubiquitination
Os07g0511400	1.77	2.44	1.09	21.27	25.35	18.01	3.60814	1.82e-35	1.76e-32	-	Hypothetical protein	-	-	-	-	-	-	-
Os08g0336700	0.03	0.04	0	0.23	0.4	0.29	3.71621	2.15e-06	6.21e-05	-	Hypothetical gene	-	-	-	-	-	-	-
Os01g0932650	0.09	0	0.19	0.98	1.54	1.24	3.74723	0.000558882	0.00707586	-	Hypothetical protein	-	-	-	-	-	-	-
Os08g0423600	0.5	0.06	0.23	4.14	3.71	2.95	3.77303	3.85e-10	2.59e-08	OsalphaCA4	Similar to carbonic anhydrase	Metabolism;Metabolism	Global and overview maps;Energy metabolism	ko01100//Metabolic pathways;ko00910//Nitrogen metabolism	K01674;K01674	GO:0016020//membrane;GO:0016021//integral component of membrane	GO:0004089//carbonate dehydratase activity;GO:0008270//zinc ion binding;GO:0046872//metal ion binding	-
Os08g0240200	0.07	0	0.04	0.28	0.33	0.92	3.79796	0.000725848	0.00877699	-	Conserved hypothetical protein	-	-	-	-	-	-	-
Os01g0112400	0	0.16	0	0.65	1.1	0.48	3.8009	0.00294711	0.0276289	OsNIP4	Major intrinsic protein family protein	-	-	-	-	GO:0016020//membrane;GO:0016021//integral component of membrane	GO:0015267//channel activity	GO:0055085//transmembrane transport
Os12g0169300	1.13	0.41	0.2	8.14	9.34	8.62	3.90689	7.59e-23	2.89e-20	-	Conserved hypothetical protein	-	-	-	-	-	-	-
MSTRG.22514	1.03	1.13	1.05	16.3	18.51	17.45	4.02506	7.65e-82	5.18e-78	Os05g0583200	Os06g0605100 [Oryza sativa Japonica Group]	-	-	-	-	GO:0043231//intracellular membrane-bounded organelle	GO:0003676//nucleic acid binding	-
MSTRG.20310	0.04	0.04	0.19	2.16	0.79	1.5	4.04277	3.88e-07	1.36e-05	--	Os08g0178900, partial [Oryza sativa Japonica Group]	-	-	-	-	-	-	-
Os01g0607100	0.27	0.11	0.22	2.62	3.88	3.46	4.05311	6.44e-11	4.83e-09	OsAGP29	Bifunctional inhibitor/plant lipid transfer protein/seed storage domain containing protein	-	-	-	-	GO:0016020//membrane;GO:0016021//integral component of membrane	-	-
Os08g0211750	0.21	0.09	0.11	2.82	1.97	2.3	4.11209	6.58e-06	0.000164166	-	Conserved hypothetical protein	-	-	-	-	-	-	-
Os11g0471200	0.53	0.36	0.94	15.28	6.6	11.46	4.18734	8.15e-20	2.23e-17	-	Conserved hypothetical protein	-	-	-	-	-	-	-
Os08g0367300	0.05	0	0.05	0.61	0.65	0.79	4.35755	2.78e-07	1.01e-05	-	Hypothetical conserved gene	-	-	-	-	-	-	-
Os02g0579600	0.12	0.1	0	1.28	1.95	1.56	4.44445	1.49e-06	4.53e-05	OsMADS27	Transcription factor MADS27	-	-	-	-	GO:0005634//nucleus	GO:0000977//RNA polymerase II regulatory region sequence-specific DNA binding;GO:0003677//DNA binding;GO:0003700//DNA-binding transcription factor activity;GO:0046983//protein dimerization activity	GO:0006355//regulation of transcription, DNA-templated;GO:0045944//positive regulation of transcription by RNA polymerase II
MSTRG.4406	0.25	0	0.07	2.57	3.55	2.88	4.81378	2.83e-10	1.95e-08	--	Os05g0286200, partial [Oryza sativa Japonica Group]	-	-	-	-	-	-	-
Os02g0552150	0.07	0	0	0.93	0.35	0.73	4.8437	0.0012501	0.0136879	-	Hypothetical protein	-	-	-	-	-	-	-
Os12g0113600	0.78	0.06	0.75	15.25	18.72	13.68	4.90538	1.69e-34	1.58e-31	-	Hypothetical protein	-	-	-	-	-	-	-
Os12g0113700	0.41	0.08	0.11	7.92	6.14	5.36	5.01644	4.84e-13	5.28e-11	-	Similar to Zinc finger, C3HC4 type family protein, expressed	-	-	-	-	-	GO:0061630//ubiquitin protein ligase activity	GO:0006511//ubiquitin-dependent protein catabolic process;GO:0016567//protein ubiquitination
MSTRG.16172	0.19	0.59	0.36	10.59	0.39	28.02	5.09637	0.000155035	0.00247763	--	Os04g0225400 [Oryza sativa Japonica Group]	-	-	-	-	-	-	-
Os12g0576100	0	0	0.73	7.02	11.34	7.63	5.15392	0.000434537	0.00577164	-	Conserved hypothetical protein	-	-	-	-	GO:0016020//membrane;GO:0016021//integral component of membrane	-	-
Os07g0153150	2.03	0.04	0.25	53.22	24.01	33.67	5.57899	1.67e-05	0.000371244	-	Conserved hypothetical protein	-	-	-	-	-	-	GO:0032196//transposition
Os06g0235500	0	0	0.02	0.3	0.41	0.38	5.76818	2.12e-05	0.000456724	-	Conserved hypothetical protein	-	-	-	-	-	-	-
MSTRG.19921	0.25	0	0	9.81	2.26	4.92	6.08661	3.74e-10	2.52e-08	--	OSJNBb0016D16.9 [Oryza sativa Japonica Group]	-	-	-	-	-	-	-
Os12g0435000	0	0	0.05	2.71	1.21	1.77	6.83036	1.13e-07	4.58e-06	-	Hypothetical conserved gene	-	-	-	-	-	GO:0003676//nucleic acid binding;GO:0008270//zinc ion binding	-
Os06g0602400	0	0	0	0.33	0.27	0.07	7.80305	0.00330043	0.0303626	OsRH52A	Similar to DEAD-box protein 3, X-chromosomal (DEAD-box RNA helicase DEAD3) (mDEAD3) (Embryonic RNA helicase) (D1PAS1 related sequence 2)	-	-	-	-	-	GO:0000166//nucleotide binding;GO:0003676//nucleic acid binding;GO:0004386//helicase activity;GO:0005524//ATP binding;GO:0016787//hydrolase activity	-
Os02g0129000	0	0	0	0.49	0.15	0.11	7.96578	0.000123435	0.00203637	-	Hypothetical conserved gene	-	-	-	-	-	-	-
Os08g0114225	0	0	0	0.09	0.46	0.24	8.04075	0.00378598	0.0338847	-	Hypothetical protein	-	-	-	-	-	-	-
MSTRG.23275	0	0.05	0.06	10.66	6.99	12.36	8.0918	1.81e-14	2.37e-12	--	Os07g0110600 [Oryza sativa Japonica Group]	-	-	-	-	-	-	-
Os08g0125200	0	0	0	0.49	0.19	0.2	8.1964	0.000758497	0.00908853	-	Similar to cDNA, clone: J065032N17, full insert sequence	-	-	-	-	GO:0005886//plasma membrane;GO:0016020//membrane;GO:0016021//integral component of membrane	GO:0004672//protein kinase activity;GO:0004675//transmembrane receptor protein serine/threonine kinase activity;GO:0005524//ATP binding;GO:0030246//carbohydrate binding	GO:0002229//defense response to oomycetes;GO:0006468//protein phosphorylation;GO:0006952//defense response;GO:0007178//transmembrane receptor protein serine/threonine kinase signaling pathway;GO:0042742//defense response to bacterium
Os04g0360650	0	0	0	0.62	0.2	0.06	8.1964	0.00103936	0.0116878	-	Hypothetical protein	-	-	-	-	-	-	-
Os08g0402800	0	0	0	0.09	0.76	0.13	8.35168	0.00275102	0.0261623	-	Protein of unknown function DUF6, transmembrane domain containing protein	-	-	-	-	GO:0005886//plasma membrane;GO:0016020//membrane;GO:0016021//integral component of membrane	GO:0022857//transmembrane transporter activity	GO:0055085//transmembrane transport
Os09g0408300	0	0	0	0.27	0.64	0.25	8.59495	0.00394018	0.0349297	-	Similar to Agenet domain containing protein	-	-	-	-	-	GO:0003682//chromatin binding	-
Os08g0136600	0	0	0	0.42	0.63	0.22	8.72565	0.00380038	0.0339798	-	Hypothetical protein	-	-	-	-	-	-	-
Os05g0296200	0	0	0	0.39	0.63	0.48	8.96578	1.07e-06	3.4e-05	-	Conserved hypothetical protein	-	-	-	-	-	-	-
Os02g0252400	0	0	0	0.34	0.61	0.71	9.11201	1.88e-05	0.000410607	RPBF	Dof zinc finger transcriptional activator, Dof zinc finger transcription factor, Grain filling, GA response in aleurone cel	-	-	-	-	GO:0005634//nucleus	GO:0003677//DNA binding;GO:0046872//metal ion binding	GO:0006355//regulation of transcription, DNA-templated
Os02g0505066	0	0	0	0.72	0.64	0.43	9.22078	1.02e-05	0.000240878	-	Hypothetical protein	-	-	-	-	-	-	-
Os03g0115800	0.05	0	0.17	31.75	62.5	53.42	9.39066	1.76e-31	1.32e-28	-	Conserved hypothetical protein	-	-	-	-	-	-	-
Os11g0587100	0	0	0	1.25	0.79	0.1	9.47843	1.21e-06	3.77e-05	-	Pentatricopeptide repeat domain containing protein	-	-	-	-	GO:0043231//intracellular membrane-bounded organelle	GO:0005515//protein binding	GO:0009451//RNA modification
Os10g0469300	0	0	0	0.7	1.02	0.86	9.74819	5.62e-10	3.72e-08	-	Leucine-rich repeat, N-terminal domain containing protein	-	-	-	-	GO:0016021//integral component of membrane	GO:0005515//protein binding	-
Os03g0105500	0	0	0	1.07	1.16	0.56	9.86109	1.21e-06	3.77e-05	-	Conserved hypothetical protein	-	-	-	-	-	-	-
Os05g0580200	0	0	0	2.33	0.28	1.17	10.2992	9.14e-06	0.000219513	-	Conserved hypothetical protein	-	-	-	-	-	-	-
Os06g0517500	0	0	0	0.8	1.36	1.8	10.3663	1.72e-07	6.61e-06	-	Hypothetical conserved gene	-	-	-	-	-	-	-
Os08g0207300	0	0	0	3.01	0.29	0.78	10.4094	1.07e-05	0.000251562	-	Conserved hypothetical protein	-	-	-	-	-	-	-
Os10g0504900	0	0	0	0.14	3.46	0.62	10.4581	0.000584438	0.00733761	OsLTP2.9	Similar to Lipid transfer protein	-	-	-	-	-	-	GO:0006869//lipid transport
Os05g0227100	0	0	0	1.87	1.38	1.43	10.6073	4.71e-06	0.000122832	-	Conserved hypothetical protein	-	-	-	-	-	-	-
MSTRG.1490	0	0	0	3.45	0.87	1.72	10.9754	3.44e-11	2.76e-09	--	Os11g0126500 [Oryza sativa Japonica Group]	-	-	-	-	-	-	-
MSTRG.4392	0	0	0	0.59	3.2	2.52	11.0385	5.93e-09	3.27e-07	--	OSJNBb0066J23.19 [Oryza sativa Japonica Group]	-	-	-	-	-	-	-
MSTRG.19920	0	0	0	3.55	2.53	2.02	11.3987	1.03e-06	3.27e-05	--	hypothetical protein OsI_24931 [Oryza sativa Indica Group]	-	-	-	-	-	-	-
MSTRG.19630	0	0	0	3.34	2.36	2.62	11.4374	8.58e-14	1.02e-11	--	Os05g0375044 [Oryza sativa Japonica Group]	-	-	-	-	-	-	-
Os03g0629800	0	0	0	4.34	1.35	3.47	11.5762	2.84e-10	1.95e-08	-	Conserved hypothetical protein	-	-	-	-	-	-	-
Os08g0415400	0	0	0	4.11	2.33	3.02	11.6227	4.38e-06	0.000115314	-	Conserved hypothetical protein	-	-	-	-	-	-	-
Os12g0508400	0	0	0	2.68	3.44	3.83	11.6955	7.47e-09	4.01e-07	-	Conserved hypothetical protein	-	-	-	-	-	-	-
Os07g0560400	0	0	0	4.16	2.93	3.38	11.769	4e-14	4.94e-12	-	Hypothetical protein	-	-	-	-	-	-	-
Os04g0397800	0	0	0	2.9	3.45	4.4	11.8071	4.9e-11	3.75e-09	-	Conserved hypothetical protein	-	-	-	-	-	-	-
MSTRG.1902	0	0	0	4.49	4.95	4.3	12.1611	7.45e-11	5.51e-09	--	Os01g0607050 [Oryza sativa Japonica Group]	-	-	-	-	-	-	-
Os07g0442800	0	0	0	8.6	7.39	14.94	13.3318	6.35e-17	1.22e-14	-	Conserved hypothetical protein	-	-	-	-	-	-	-
