# Supplementary material for: DGW1, encoding an hnRNP‐like RNA binding protein, positively regulates grain size and weight by interacting with GW6 mRNA
Source: Plant Biotechnol J. 2023 Oct 20;22(2):512–26. doi: 10.1111/pbi.14202 (PMC10826988; doi:10.1111/pbi.14202)
Supplement: Supplementary file 3 — Table S2 DGW1‐bound transcripts in PBR‐seq data. [file PBI-22-512-s002.xlsx]

## Sheet: Sheet1
Chromosome	PeakFoldEnrichment	#NAME?	#NAME?	Gene ID		ClosestTSS_GO	Downstream_FW_GO	Downstream_REV_GO	Overlap_GO
chr02	32.387	448.45	443.93	Os02g0176300	--	.	GO:0003677::DNA binding;GO:0005634::nucleus	GO:0003677::DNA binding;GO:0004672::protein kinase activity;GO:0005515::protein binding;GO:0005524::ATP binding;GO:0005664::nuclear origin of replication recognition complex;GO:0006260::DNA replication;GO:0006468::protein phosphorylation;GO:0016020::membrane;GO:0016021::integral component of membrane	.
chr03	31.9467	363.696	359.31	Os03g0119900	--	GO:0003677::DNA binding;GO:0005634::nucleus;GO:0006352::DNA-templated transcription, initiation	GO:0003677::DNA binding;GO:0006355::regulation of transcription, DNA-templated;GO:0008544::epidermis development	.	GO:0003677::DNA binding;GO:0005634::nucleus;GO:0006352::DNA-templated transcription, initiation
chr09	29.1131	487.601	483.018	Os09g0553100	--	GO:0003677::DNA binding;GO:0005634::nucleus;GO:0006352::DNA-templated transcription, initiation	GO:0008152::metabolic process;GO:0070569::uridylyltransferase activity	GO:0045735::nutrient reservoir activity	GO:0003677::DNA binding;GO:0005634::nucleus;GO:0006352::DNA-templated transcription, initiation
chr06	28.1937	196.946	192.854	Os06g0172600	--	GO:0003735::structural constituent of ribosome;GO:0005622::intracellular;GO:0005840::ribosome;GO:0006412::translation	GO:0005515::protein binding	.	GO:0003735::structural constituent of ribosome;GO:0005622::intracellular;GO:0005840::ribosome;GO:0006412::translation
chr01	27.6655	279.93	275.671	Os01g0756900	--	.	GO:0016491::oxidoreductase activity;GO:0055114::oxidation-reduction process	.	.
chr06	27.3048	187.028	182.958	Os06g0101600	--	GO:0005507::copper ion binding;GO:0009055::electron carrier activity	GO:0005506::iron ion binding;GO:0016705::oxidoreductase activity, acting on paired donors, with incorporation or reduction of molecular oxygen;GO:0020037::heme binding;GO:0055114::oxidation-reduction process	.	GO:0005507::copper ion binding;GO:0009055::electron carrier activity
chr06	25.7289	1474.51	1469.44	Os06g0230801	--	GO:0009055::electron carrier activity;GO:0016020::membrane;GO:0016491::oxidoreductase activity	GO:0009055::electron carrier activity;GO:0016020::membrane;GO:0016491::oxidoreductase activity	.	.
chr01	25.5816	712.059	707.262	Os01g0822900	Psd1	.	.	GO:0004842::ubiquitin-protein transferase activity;GO:0005515::protein binding;GO:0005680::anaphase-promoting complex;GO:0008270::zinc ion binding;GO:0046872::metal ion binding	GO:0004601::peroxidase activity
chr10	25.3988	217.313	213.173	Os10g0539500	--	GO:0003677::DNA binding;GO:0005634::nucleus;GO:0006352::DNA-templated transcription, initiation	GO:0000166::nucleotide binding;GO:0003676::nucleic acid binding;GO:0004523::RNA-DNA hybrid ribonuclease activity;GO:0004672::protein kinase activity;GO:0004812::aminoacyl-tRNA ligase activity;GO:0005509::calcium ion binding;GO:0005515::protein binding;GO:0005524::ATP binding;GO:0005737::cytoplasm;GO:0006418::tRNA aminoacylation for protein translation;GO:0006468::protein phosphorylation;GO:001602…	.	GO:0003677::DNA binding;GO:0005634::nucleus;GO:0006352::DNA-templated transcription, initiation
chr05	25.3814	203.466	199.359	Os05g0438700	--	GO:0003677::DNA binding	.	GO:0005975::carbohydrate metabolic process;GO:0042132::fructose 1,6-bisphosphate 1-phosphatase activity;GO:0042578::phosphoric ester hydrolase activity	GO:0003677::DNA binding
chr06	25.0683	426.954	422.47	Os06g0266800	GW6	.	GO:0005506::iron ion binding;GO:0016705::oxidoreductase activity, acting on paired donors, with incorporation or reduction of molecular oxygen;GO:0020037::heme binding;GO:0055114::oxidation-reduction process	GO:0005507::copper ion binding;GO:0009055::electron carrier activity;GO:0055114::oxidation-reduction process	.
chr08	24.4533	1392.2	1387.15	Os08g0129800	--	.	.	GO:0003779::actin binding;GO:0007010::cytoskeleton organization	.
chr05	23.964	140.618	136.687	Os05g0528701		.	.	GO:0004499::N,N-dimethylaniline monooxygenase activity;GO:0008033::tRNA processing;GO:0016491::oxidoreductase activity;GO:0050660::flavin adenine dinucleotide binding;GO:0050661::NADP binding;GO:0055114::oxidation-reduction process;GO:0071949::FAD binding	.
chr03	23.5099	215.438	211.302	Os03g0279200	--	GO:0003677::DNA binding	.	GO:0003690::double-stranded DNA binding;GO:0005102::receptor binding;GO:0005198::structural molecule activity;GO:0005576::extracellular region;GO:0005577::fibrinogen complex;GO:0006265::DNA topological change;GO:0006869::lipid transport;GO:0006914::autophagy;GO:0007165::signal transduction;GO:0008289::lipid binding;GO:0015078::hydrogen ion transmembrane transporter activity;GO:0015986::ATP synthe…	GO:0003677::DNA binding
chr10	23.466	132.564	128.664	Os10g0466700	--	GO:0003735::structural constituent of ribosome;GO:0005840::ribosome;GO:0006412::translation	GO:0031419::cobalamin binding;GO:0046872::metal ion binding	GO:0004842::ubiquitin-protein transferase activity;GO:0005515::protein binding;GO:0008270::zinc ion binding;GO:0016567::protein ubiquitination	GO:0003735::structural constituent of ribosome;GO:0005840::ribosome;GO:0006412::translation
chr11	23.466	132.564	128.664	Os11g0151300	--	GO:0003735::structural constituent of ribosome;GO:0006412::translation;GO:0015934::large ribosomal subunit	GO:0003993::acid phosphatase activity;GO:0005515::protein binding;GO:0046872::metal ion binding	.	GO:0003735::structural constituent of ribosome;GO:0006412::translation;GO:0015934::large ribosomal subunit
chr01	22.987	175.451	171.41	Os01g0153300	--	GO:0003677::DNA binding;GO:0005669::transcription factor TFIID complex;GO:0006352::DNA-templated transcription, initiation	GO:0000049::tRNA binding;GO:0000166::nucleotide binding;GO:0004812::aminoacyl-tRNA ligase activity;GO:0005524::ATP binding;GO:0005737::cytoplasm;GO:0006418::tRNA aminoacylation for protein translation;GO:0043039::tRNA aminoacylation	GO:0005515::protein binding;GO:0006417::regulation of translation;GO:0045182::translation regulator activity	GO:0003677::DNA binding;GO:0005669::transcription factor TFIID complex;GO:0006352::DNA-templated transcription, initiation
chr08	22.9167	157.319	153.33	Os08g0200300	--	GO:0009523::photosystem II;GO:0009654::photosystem II oxygen evolving complex;GO:0015979::photosynthesis;GO:0042651::thylakoid membrane	GO:0004672::protein kinase activity;GO:0005524::ATP binding;GO:0006468::protein phosphorylation;GO:0006486::protein glycosylation;GO:0008373::sialyltransferase activity	GO:0006631::fatty acid metabolic process;GO:0016491::oxidoreductase activity;GO:0045300::acyl-[acyl-carrier-protein] desaturase activity;GO:0046872::metal ion binding;GO:0055114::oxidation-reduction process	GO:0009523::photosystem II;GO:0009654::photosystem II oxygen evolving complex;GO:0015979::photosynthesis;GO:0042651::thylakoid membrane
chr08	22.8541	212.613	208.483	Os08g0532300	--	GO:0005622::intracellular;GO:0006810::transport	.	.	GO:0005622::intracellular;GO:0006810::transport
chr08	22.8541	212.613	208.483	Os08g0532350	--	GO:0005622::intracellular;GO:0006810::transport	.	.	GO:0005622::intracellular;GO:0006810::transport
chr03	22.4163	210.69	206.564	Os03g0417800	--	.	GO:0004568::chitinase activity;GO:0006032::chitin catabolic process;GO:0008061::chitin binding;GO:0016998::cell wall macromolecule catabolic process	GO:0005506::iron ion binding;GO:0016705::oxidoreductase activity, acting on paired donors, with incorporation or reduction of molecular oxygen;GO:0020037::heme binding;GO:0055114::oxidation-reduction process	GO:0005213::structural constituent of chorion;GO:0005576::extracellular region;GO:0007304::chorion-containing eggshell formation;GO:0042600::chorion
chr03	22.4163	210.69	206.564	Os03g0417833	--	.	GO:0004568::chitinase activity;GO:0006032::chitin catabolic process;GO:0008061::chitin binding;GO:0016998::cell wall macromolecule catabolic process	GO:0005506::iron ion binding;GO:0016705::oxidoreductase activity, acting on paired donors, with incorporation or reduction of molecular oxygen;GO:0020037::heme binding;GO:0055114::oxidation-reduction process	.
chr11	22.0616	122.138	118.281	Os11g0456300	--	GO:0005515::protein binding;GO:0006511::ubiquitin-dependent protein catabolic process	GO:0006511::ubiquitin-dependent protein catabolic process	GO:0004518::nuclease activity;GO:0050792::regulation of viral process	GO:0005515::protein binding;GO:0006511::ubiquitin-dependent protein catabolic process
chr06	21.9886	327.414	323.073	Os06g0682633	--	.	GO:0003723::RNA binding;GO:0006396::RNA processing	GO:0004222::metalloendopeptidase activity;GO:0006508::proteolysis	.
chr09	21.9253	167.832	163.811	Os09g0485900	--	GO:0003735::structural constituent of ribosome;GO:0005840::ribosome;GO:0006412::translation;GO:0019843::rRNA binding	GO:0042742::defense response to bacterium	GO:0005215::transporter activity;GO:0006814::sodium ion transport;GO:0015558::p-aminobenzoyl-glutamate uptake transmembrane transporter activity;GO:0016020::membrane;GO:0016021::integral component of membrane;GO:0055085::transmembrane transport;GO:1902604::p-aminobenzoyl-glutamate transmembrane transport	GO:0003735::structural constituent of ribosome;GO:0005840::ribosome;GO:0006412::translation;GO:0019843::rRNA binding
chr02	21.4339	691.292	686.514	Os02g0121300	OsCYP2	GO:0000413::protein peptidyl-prolyl isomerization;GO:0003755::peptidyl-prolyl cis-trans isomerase activity;GO:0006457::protein folding	.	GO:0003779::actin binding;GO:0007010::cytoskeleton organization;GO:0008168::methyltransferase activity	GO:0000413::protein peptidyl-prolyl isomerization;GO:0003755::peptidyl-prolyl cis-trans isomerase activity;GO:0006457::protein folding
chr08	21.1871	240.651	236.458	Os08g0490900	--	GO:0003677::DNA binding;GO:0005669::transcription factor TFIID complex;GO:0006352::DNA-templated transcription, initiation;GO:0016020::membrane	.	GO:0003676::nucleic acid binding;GO:0005634::nucleus;GO:0006397::mRNA processing;GO:0046660::female sex differentiation	GO:0003677::DNA binding;GO:0005669::transcription factor TFIID complex;GO:0006352::DNA-templated transcription, initiation;GO:0016020::membrane
chr04	21.0449	113.861	110.04	Os04g0583600	--	GO:0003677::DNA binding;GO:0005634::nucleus;GO:0006352::DNA-templated transcription, initiation	GO:0046872::metal ion binding	.	GO:0003677::DNA binding;GO:0005634::nucleus;GO:0006352::DNA-templated transcription, initiation
chr03	20.9274	136.966	133.048	Os03g0781501		.	.	GO:0004751::ribose-5-phosphate isomerase activity;GO:0009052::pentose-phosphate shunt, non-oxidative branch	.
chr11	20.7554	672.073	667.312	Os11g0660500	--	.	.	.	.
chr03	20.7448	125.587	121.713	Os03g0149200	--	GO:0008168::methyltransferase activity	GO:0005515::protein binding	GO:0008270::zinc ion binding	GO:0008168::methyltransferase activity
chr01	20.7248	183.116	179.057	Os01g0835900	--	GO:0003677::DNA binding;GO:0005634::nucleus;GO:0006352::DNA-templated transcription, initiation	.	GO:0005198::structural molecule activity;GO:0005576::extracellular region;GO:0009405::pathogenesis;GO:0019028::viral capsid;GO:0019031::viral envelope;GO:0019064::fusion of virus membrane with host plasma membrane	GO:0003677::DNA binding;GO:0005634::nucleus;GO:0006352::DNA-templated transcription, initiation
chr03	20.3802	237.119	232.935	Os03g0756000	--	GO:0003735::structural constituent of ribosome;GO:0005840::ribosome;GO:0006412::translation	.	.	GO:0003735::structural constituent of ribosome;GO:0005840::ribosome;GO:0006412::translation
chr10	20.3268	197.477	193.383	Os10g0564300	--	GO:0003735::structural constituent of ribosome;GO:0005622::intracellular;GO:0005840::ribosome;GO:0006412::translation	GO:0003849::3-deoxy-7-phosphoheptulonate synthase activity;GO:0009073::aromatic amino acid family biosynthetic process	.	GO:0003735::structural constituent of ribosome;GO:0005622::intracellular;GO:0005840::ribosome;GO:0006412::translation
chr03	20.1396	144.124	140.181	Os03g0103300		.	.	GO:0005215::transporter activity;GO:0006810::transport;GO:0016020::membrane;GO:0016021::integral component of membrane;GO:0055085::transmembrane transport	.
chr11	20.1255	176.062	172.019	Os11g0115100	--	.	GO:0004672::protein kinase activity;GO:0005524::ATP binding;GO:0006468::protein phosphorylation;GO:0016836::hydro-lyase activity	GO:0004789::thiamine-phosphate diphosphorylase activity;GO:0009228::thiamine biosynthetic process;GO:0016779::nucleotidyltransferase activity	.
chr01	20.1143	674.774	670.009	Os01g0251400	--	GO:0019033::viral tegument	GO:0004672::protein kinase activity;GO:0005524::ATP binding;GO:0006468::protein phosphorylation;GO:0016020::membrane;GO:0016773::phosphotransferase activity, alcohol group as acceptor	.	GO:0019033::viral tegument
chr12	20.036	149.069	145.108	Os12g0554300		.	GO:0004650::polygalacturonase activity;GO:0005975::carbohydrate metabolic process	.	.
chr03	19.9275	105.443	101.662	Os03g0780200	--	.	GO:0009733::response to auxin;GO:0032039::integrator complex	GO:0003723::RNA binding	.
chr12	19.7173	162.842	158.836	Os12g0569700		.	GO:0000902::cell morphogenesis;GO:0016787::hydrolase activity	GO:0005515::protein binding	.
chr05	19.6461	604.751	600.052	Os05g0111300	--	GO:0046872::metal ion binding	GO:0003779::actin binding;GO:0003824::catalytic activity;GO:0007010::cytoskeleton organization	GO:0046332::SMAD binding	GO:0046872::metal ion binding
chr02	19.555	102.668	98.9031	Os02g0175800	--	.	.	GO:0005543::phospholipid binding	.
chr11	19.5213	468.5	463.949	Os11g0167800	--	GO:0006950::response to stress	GO:0004888::transmembrane signaling receptor activity;GO:0005515::protein binding;GO:0005890::sodium:potassium-exchanging ATPase complex;GO:0006813::potassium ion transport;GO:0006814::sodium ion transport;GO:0006935::chemotaxis;GO:0007165::signal transduction;GO:0016020::membrane;GO:0048193::Golgi vesicle transport	.	GO:0006950::response to stress
chr07	19.3688	101.287	97.5293	Os07g0595750	--	.	.	GO:0000775::chromosome, centromeric region;GO:0003677::DNA binding;GO:0003682::chromatin binding;GO:0005634::nucleus;GO:0006355::regulation of transcription, DNA-templated	.
chr02	18.9963	98.538	94.7958	Os02g0193967		.	.	.	.
chr02	18.9963	98.538	94.7958	Os02g0496900	--	GO:0005741::mitochondrial outer membrane;GO:0006886::intracellular protein transport	.	.	GO:0005741::mitochondrial outer membrane;GO:0006886::intracellular protein transport
chr01	18.9532	496.552	491.95	Os01g0899387	--	.	GO:0000287::magnesium ion binding;GO:0009522::photosystem I;GO:0009579::thylakoid;GO:0015979::photosynthesis;GO:0016021::integral component of membrane	GO:0015078::hydrogen ion transmembrane transporter activity;GO:0015991::ATP hydrolysis coupled proton transport;GO:0033177::proton-transporting two-sector ATPase complex, proton-transporting domain	.
chr02	18.874	111.934	108.122	Os02g0175600	--	.	.	GO:0006270::DNA replication initiation;GO:0016020::membrane;GO:0032040::small-subunit processome;GO:0048193::Golgi vesicle transport	.
chr02	18.7386	115.798	111.967	Os02g0284600	--	GO:0003735::structural constituent of ribosome;GO:0005622::intracellular;GO:0005840::ribosome;GO:0006412::translation	GO:0005525::GTP binding;GO:0015093::ferrous iron transmembrane transporter activity;GO:0015684::ferrous iron transport;GO:0016021::integral component of membrane	.	GO:0003735::structural constituent of ribosome;GO:0005622::intracellular;GO:0005840::ribosome;GO:0006412::translation
chr01	18.6161	106.865	103.077	Os01g0938900	--	GO:0009059::macromolecule biosynthetic process;GO:0016020::membrane;GO:0030176::integral component of endoplasmic reticulum membrane	GO:0009059::macromolecule biosynthetic process;GO:0016020::membrane;GO:0030176::integral component of endoplasmic reticulum membrane	GO:0003700::sequence-specific DNA binding transcription factor activity;GO:0006355::regulation of transcription, DNA-templated	.
chr01	18.2513	93.0904	89.3782	Os01g0200700	--	GO:0046872::metal ion binding	.	GO:0003700::sequence-specific DNA binding transcription factor activity;GO:0006355::regulation of transcription, DNA-templated	GO:0046872::metal ion binding
chr12	18.2505	108.291	104.495	Os12g0114800	--	.	.	GO:0016533::cyclin-dependent protein kinase 5 holoenzyme complex;GO:0016534::cyclin-dependent protein kinase 5 activator activity;GO:0016779::nucleotidyltransferase activity	.
chr05	18.163	113.927	110.106	Os05g0477300	--	GO:0003735::structural constituent of ribosome;GO:0005622::intracellular;GO:0005840::ribosome;GO:0006412::translation;GO:0008152::metabolic process;GO:0016301::kinase activity;GO:0016310::phosphorylation;GO:0016774::phosphotransferase activity, carboxyl group as acceptor	.	.	GO:0003735::structural constituent of ribosome;GO:0005622::intracellular;GO:0005840::ribosome;GO:0006412::translation;GO:0008152::metabolic process;GO:0016301::kinase activity;GO:0016310::phosphorylation;GO:0016774::phosphotransferase activity, carboxyl group as acceptor
chr06	18.1493	233.322	229.147	Os06g0612800	OsiSAP8	GO:0008270::zinc ion binding	.	GO:0009405::pathogenesis;GO:0016020::membrane	GO:0003677::DNA binding;GO:0005634::nucleus;GO:0006355::regulation of transcription, DNA-templated;GO:0008270::zinc ion binding;GO:0016021::integral component of membrane;GO:0019031::viral envelope;GO:0046813::receptor-mediated virion attachment to host cell;GO:0061025::membrane fusion
chr02	18.0651	91.7394	88.035	Os02g0793700	--	.	.	GO:0005515::protein binding	.
chr04	18.0135	99.985	96.2345	Os04g0515300	--	.	.	GO:0004672::protein kinase activity;GO:0005524::ATP binding;GO:0006468::protein phosphorylation;GO:0016020::membrane;GO:0016773::phosphotransferase activity, alcohol group as acceptor	GO:0003735::structural constituent of ribosome;GO:0005622::intracellular;GO:0005840::ribosome;GO:0006412::translation
chr04	18.0135	99.985	96.2345	Os04g0515350	--	.	.	GO:0004672::protein kinase activity;GO:0005524::ATP binding;GO:0006468::protein phosphorylation;GO:0016020::membrane;GO:0016773::phosphotransferase activity, alcohol group as acceptor	.
chr05	17.9943	159.712	155.716	Os05g0574300	--	GO:0003677::DNA binding;GO:0005669::transcription factor TFIID complex;GO:0006352::DNA-templated transcription, initiation	.	GO:0006505::GPI anchor metabolic process;GO:0006629::lipid metabolic process;GO:0006886::intracellular protein transport;GO:0016788::hydrolase activity, acting on ester bonds;GO:0019028::viral capsid	GO:0003677::DNA binding;GO:0005669::transcription factor TFIID complex;GO:0006352::DNA-templated transcription, initiation
chr07	17.8789	90.3929	86.6964	Os07g0573900	--	.	GO:0004672::protein kinase activity;GO:0005524::ATP binding;GO:0006468::protein phosphorylation	GO:0004733::pyridoxamine-phosphate oxidase activity;GO:0010181::FMN binding;GO:0055114::oxidation-reduction process	.
chr06	17.7145	94.9315	91.209	Os06g0567200	--	GO:0005507::copper ion binding;GO:0016491::oxidoreductase activity;GO:0055114::oxidation-reduction process	GO:0005507::copper ion binding;GO:0009055::electron carrier activity;GO:0009405::pathogenesis;GO:0016491::oxidoreductase activity;GO:0045735::nutrient reservoir activity;GO:0055114::oxidation-reduction process	.	GO:0005507::copper ion binding;GO:0016491::oxidoreductase activity;GO:0055114::oxidation-reduction process
chr05	17.6808	102.323	98.5608	Os05g0491100	OsCam2	GO:0003899::DNA-directed RNA polymerase activity;GO:0005509::calcium ion binding;GO:0005515::protein binding;GO:0005578::proteinaceous extracellular matrix;GO:0006351::transcription, DNA-templated;GO:0007165::signal transduction;GO:0015159::polysaccharide transmembrane transporter activity;GO:0015774::polysaccharide transport;GO:0016020::membrane	GO:0004672::protein kinase activity;GO:0005524::ATP binding;GO:0006468::protein phosphorylation;GO:0016020::membrane;GO:0016773::phosphotransferase activity, alcohol group as acceptor	GO:0003779::actin binding;GO:0005509::calcium ion binding;GO:0005515::protein binding;GO:0007010::cytoskeleton organization	GO:0003899::DNA-directed RNA polymerase activity;GO:0005509::calcium ion binding;GO:0005515::protein binding;GO:0005578::proteinaceous extracellular matrix;GO:0006351::transcription, DNA-templated;GO:0007165::signal transduction;GO:0015159::polysaccharide transmembrane transporter activity;GO:0015774::polysaccharide transport;GO:0016020::membrane
chr02	17.6491	95.5732	91.8482	Os02g0684500	--	GO:0003677::DNA binding;GO:0005634::nucleus;GO:0006352::DNA-templated transcription, initiation	.	GO:0005944::phosphatidylinositol 3-kinase complex, class IB;GO:0046935::1-phosphatidylinositol-3-kinase regulator activity	GO:0003677::DNA binding;GO:0005634::nucleus;GO:0006352::DNA-templated transcription, initiation
chr02	17.2166	88.5561	84.872	Os02g0814700	--	GO:0003735::structural constituent of ribosome;GO:0005840::ribosome;GO:0006412::translation	GO:0005515::protein binding	GO:0005213::structural constituent of chorion;GO:0005576::extracellular region;GO:0007304::chorion-containing eggshell formation;GO:0042600::chorion	GO:0003735::structural constituent of ribosome;GO:0005840::ribosome;GO:0006412::translation
chr01	17.1549	116.293	112.46	Os01g0773700	--	GO:0009507::chloroplast;GO:0009523::photosystem II;GO:0015979::photosynthesis	GO:0003779::actin binding;GO:0006355::regulation of transcription, DNA-templated;GO:0007010::cytoskeleton organization;GO:0043565::sequence-specific DNA binding;GO:0046983::protein dimerization activity	.	GO:0009507::chloroplast;GO:0009523::photosystem II;GO:0015979::photosynthesis
chr12	17.1504	990.264	985.37	Os12g0274700	--	.	.	GO:0016788::hydrolase activity, acting on ester bonds	.
chr12	17.1504	990.264	985.37	Os12g0274750	--	.	.	GO:0016788::hydrolase activity, acting on ester bonds	.
chr12	17.1339	85.0521	81.39	Os12g0150100	--	GO:0003676::nucleic acid binding;GO:0003735::structural constituent of ribosome;GO:0006412::translation;GO:0015934::large ribosomal subunit	GO:0009055::electron carrier activity	GO:0005515::protein binding	GO:0003676::nucleic acid binding;GO:0003735::structural constituent of ribosome;GO:0006412::translation;GO:0015934::large ribosomal subunit
chr12	17.1273	581.27	576.596	Os12g0632000	--	GO:0003676::nucleic acid binding	.	GO:0006631::fatty acid metabolic process;GO:0008033::tRNA processing;GO:0016117::carotenoid biosynthetic process;GO:0016491::oxidoreductase activity;GO:0016705::oxidoreductase activity, acting on paired donors, with incorporation or reduction of molecular oxygen;GO:0050151::oleate hydratase activity;GO:0050660::flavin adenine dinucleotide binding;GO:0055114::oxidation-reduction process;GO:0071949…	GO:0003676::nucleic acid binding
chr09	16.9477	83.7285	80.0745	Os09g0469600		.	GO:0006400::tRNA modification;GO:0008479::queuine tRNA-ribosyltransferase activity;GO:0008616::queuosine biosynthetic process	GO:0004252::serine-type endopeptidase activity;GO:0004842::ubiquitin-protein transferase activity;GO:0005515::protein binding;GO:0005680::anaphase-promoting complex;GO:0005886::plasma membrane;GO:0006897::endocytosis;GO:0007342::fusion of sperm to egg plasma membrane;GO:0008270::zinc ion binding;GO:0016021::integral component of membrane;GO:0016032::viral process;GO:0046872::metal ion binding;GO:…	.
chr03	16.8799	86.7902	83.1157	Os03g0402400	--	GO:0003735::structural constituent of ribosome;GO:0005622::intracellular;GO:0005840::ribosome;GO:0006412::translation	GO:0003677::DNA binding;GO:0003899::DNA-directed RNA polymerase activity;GO:0004019::adenylosuccinate synthase activity;GO:0005525::GTP binding;GO:0006164::purine nucleotide biosynthetic process;GO:0006351::transcription, DNA-templated	.	GO:0003735::structural constituent of ribosome;GO:0005622::intracellular;GO:0005840::ribosome;GO:0006412::translation
chr08	16.8718	138.947	135.022	Os08g0560900	--	GO:0009522::photosystem I;GO:0009538::photosystem I reaction center;GO:0015979::photosynthesis	.	.	GO:0005576::extracellular region;GO:0009522::photosystem I;GO:0009538::photosystem I reaction center;GO:0015979::photosynthesis;GO:0050840::extracellular matrix binding
chr02	16.7614	82.4097	78.7616	Os02g0159850	--	.	GO:0003678::DNA helicase activity;GO:0003723::RNA binding;GO:0003724::RNA helicase activity;GO:0005267::potassium channel activity;GO:0005524::ATP binding;GO:0006281::DNA repair;GO:0006310::DNA recombination;GO:0009378::four-way junction helicase activity;GO:0016020::membrane;GO:0016887::ATPase activity;GO:0019079::viral genome replication	.	.
chr03	16.5794	101.259	97.5025	Os03g0343900	--	GO:0009523::photosystem II;GO:0015979::photosynthesis;GO:0016020::membrane;GO:0016787::hydrolase activity	GO:0003676::nucleic acid binding;GO:0003723::RNA binding;GO:0005634::nucleus;GO:0006397::mRNA processing;GO:0046660::female sex differentiation	GO:0003735::structural constituent of ribosome;GO:0005622::intracellular;GO:0005840::ribosome;GO:0006412::translation	GO:0009523::photosystem II;GO:0015979::photosynthesis;GO:0016020::membrane;GO:0016787::hydrolase activity
chr07	16.5752	81.0956	77.4555	Os07g0208000	--	.	GO:0004650::polygalacturonase activity;GO:0005975::carbohydrate metabolic process;GO:0030435::sporulation resulting in formation of a cellular spore;GO:0031160::spore wall	GO:0004650::polygalacturonase activity;GO:0005975::carbohydrate metabolic process	GO:0003735::structural constituent of ribosome;GO:0005840::ribosome;GO:0006412::translation
chr07	16.5752	81.0956	77.4555	Os07g0208050		.	GO:0004650::polygalacturonase activity;GO:0005975::carbohydrate metabolic process;GO:0030435::sporulation resulting in formation of a cellular spore;GO:0031160::spore wall	GO:0004650::polygalacturonase activity;GO:0005975::carbohydrate metabolic process	.
chr08	16.5312	153.64	149.665	Os08g0129200	--	GO:0003676::nucleic acid binding;GO:0005515::protein binding;GO:0008270::zinc ion binding	.	.	GO:0003676::nucleic acid binding;GO:0003677::DNA binding;GO:0006355::regulation of transcription, DNA-templated;GO:0008270::zinc ion binding
chr08	16.5312	153.64	149.665	Os08g0129300	--	GO:0003676::nucleic acid binding;GO:0005515::protein binding;GO:0008270::zinc ion binding	.	.	GO:0003676::nucleic acid binding;GO:0005515::protein binding;GO:0008270::zinc ion binding
chr08	16.3829	90.9766	87.2768	Os08g0314800	--	GO:0003676::nucleic acid binding;GO:0003723::RNA binding	GO:0003676::nucleic acid binding;GO:0003723::RNA binding	GO:0003700::sequence-specific DNA binding transcription factor activity;GO:0004197::cysteine-type endopeptidase activity;GO:0005515::protein binding;GO:0006355::regulation of transcription, DNA-templated;GO:0006508::proteolysis;GO:0007049::cell cycle;GO:0016020::membrane;GO:0031514::motile cilium;GO:0048193::Golgi vesicle transport;GO:0048870::cell motility	GO:0003676::nucleic acid binding;GO:0003723::RNA binding
chr08	16.3829	90.9766	87.2768	Os08g0315001	--	GO:0003676::nucleic acid binding;GO:0003723::RNA binding	GO:0003676::nucleic acid binding;GO:0003723::RNA binding	GO:0003700::sequence-specific DNA binding transcription factor activity;GO:0004197::cysteine-type endopeptidase activity;GO:0005515::protein binding;GO:0006355::regulation of transcription, DNA-templated;GO:0006508::proteolysis;GO:0007049::cell cycle;GO:0016020::membrane;GO:0031514::motile cilium;GO:0048193::Golgi vesicle transport;GO:0048870::cell motility	GO:0003676::nucleic acid binding;GO:0003723::RNA binding
chr05	16.319	115.631	111.801	Os05g0412800	--	GO:0005515::protein binding	GO:0003690::double-stranded DNA binding;GO:0003779::actin binding;GO:0005739::mitochondrion;GO:0006355::regulation of transcription, DNA-templated;GO:0007010::cytoskeleton organization	.	GO:0005515::protein binding
chr03	16.2602	95.3945	91.6706	Os03g0818400	--	GO:0005515::protein binding;GO:0006355::regulation of transcription, DNA-templated;GO:0008152::metabolic process;GO:0016846::carbon-sulfur lyase activity;GO:0035556::intracellular signal transduction;GO:0042393::histone binding	GO:0005739::mitochondrion;GO:0032780::negative regulation of ATPase activity;GO:0042030::ATPase inhibitor activity	GO:0005515::protein binding;GO:0006355::regulation of transcription, DNA-templated;GO:0008152::metabolic process;GO:0016846::carbon-sulfur lyase activity;GO:0035556::intracellular signal transduction;GO:0042393::histone binding	GO:0003735::structural constituent of ribosome;GO:0005622::intracellular;GO:0005840::ribosome;GO:0006412::translation
chr03	16.2234	204.262	200.153	Os03g0285700	--	GO:0004601::peroxidase activity;GO:0006979::response to oxidative stress;GO:0020037::heme binding;GO:0055114::oxidation-reduction process	.	.	GO:0004601::peroxidase activity;GO:0006979::response to oxidative stress;GO:0020037::heme binding;GO:0055114::oxidation-reduction process
chr03	16.1821	103.123	99.3554	Os03g0576700	--	.	GO:0003333::amino acid transmembrane transport;GO:0006810::transport;GO:0015171::amino acid transmembrane transporter activity;GO:0016020::membrane;GO:0055085::transmembrane transport	GO:0000062::fatty-acyl-CoA binding	GO:0003735::structural constituent of ribosome;GO:0005622::intracellular;GO:0005840::ribosome;GO:0006412::translation;GO:0006814::sodium ion transport;GO:0016655::oxidoreductase activity, acting on NAD(P)H, quinone or similar compound as acceptor;GO:0055114::oxidation-reduction process
chr03	16.1821	103.123	99.3554	Os03g0576801		.	GO:0003333::amino acid transmembrane transport;GO:0006810::transport;GO:0015171::amino acid transmembrane transporter activity;GO:0016020::membrane;GO:0055085::transmembrane transport	GO:0000062::fatty-acyl-CoA binding	.
chr01	16.0912	85.3136	81.6491	Os01g0675100	--	GO:0003774::motor activity;GO:0009427::bacterial-type flagellum basal body, distal rod, L ring;GO:0016209::antioxidant activity;GO:0016491::oxidoreductase activity;GO:0055114::oxidation-reduction process;GO:0071973::bacterial-type flagellum-dependent cell motility	GO:0005634::nucleus;GO:0006355::regulation of transcription, DNA-templated	GO:0005515::protein binding	GO:0003774::motor activity;GO:0009427::bacterial-type flagellum basal body, distal rod, L ring;GO:0016209::antioxidant activity;GO:0016491::oxidoreductase activity;GO:0055114::oxidation-reduction process;GO:0071973::bacterial-type flagellum-dependent cell motility
chr04	16.0296	195.002	190.915	Os04g0667800		.	GO:0006282::regulation of DNA repair	GO:0004843::ubiquitin-specific protease activity;GO:0005622::intracellular;GO:0006511::ubiquitin-dependent protein catabolic process	GO:0005515::protein binding;GO:0006464::cellular protein modification process;GO:0015031::protein transport
chr04	16.0296	195.002	190.915	Os04g0667850		.	GO:0006282::regulation of DNA repair	GO:0004843::ubiquitin-specific protease activity;GO:0005622::intracellular;GO:0006511::ubiquitin-dependent protein catabolic process	.
chr08	15.9825	89.7407	86.0496	Os08g0366100	--	GO:0043565::sequence-specific DNA binding	.	GO:0006099::tricarboxylic acid cycle;GO:0008964::phosphoenolpyruvate carboxylase activity;GO:0015977::carbon fixation	GO:0043565::sequence-specific DNA binding
chr04	15.8872	79.1913	75.5633	Os04g0517000	--	GO:0015035::protein disulfide oxidoreductase activity	.	.	GO:0015035::protein disulfide oxidoreductase activity
chr03	15.8796	161.5	157.498	Os03g0592500	--	.	.	.	.
chr01	15.8302	75.8884	72.2807	Os01g0559825	--	.	GO:0005515::protein binding;GO:0006886::intracellular protein transport;GO:0007165::signal transduction;GO:0016020::membrane;GO:0016021::integral component of membrane	.	.
chr01	15.8302	75.8884	72.2807	Os01g0559900		.	GO:0005515::protein binding;GO:0006886::intracellular protein transport;GO:0007165::signal transduction;GO:0016020::membrane;GO:0016021::integral component of membrane	.	.
chr01	15.8302	75.8884	72.2807	Os01g0750800	--	.	.	GO:0004672::protein kinase activity;GO:0005524::ATP binding;GO:0006468::protein phosphorylation	.
chr08	15.8302	75.8884	72.2807	Os08g0104600	--	GO:0009055::electron carrier activity;GO:0051536::iron-sulfur cluster binding	GO:0004222::metalloendopeptidase activity;GO:0005524::ATP binding;GO:0005576::extracellular region;GO:0005618::cell wall;GO:0005634::nucleus;GO:0006355::regulation of transcription, DNA-templated;GO:0008033::tRNA processing;GO:0008270::zinc ion binding;GO:0016307::phosphatidylinositol phosphate kinase activity;GO:0046488::phosphatidylinositol metabolic process;GO:0051028::mRNA transport	.	GO:0009055::electron carrier activity;GO:0051536::iron-sulfur cluster binding
chr03	15.8118	102.613	98.849	Os03g0758500	--	.	.	GO:0005515::protein binding	GO:0003677::DNA binding;GO:0005886::plasma membrane;GO:0007067::mitotic nuclear division;GO:0009055::electron carrier activity;GO:0016021::integral component of membrane;GO:0051382::kinetochore assembly
chr12	15.7639	100.866	97.1114	Os12g0291400	OsRBCS5	.	.	.	.
chr12	15.7639	100.866	97.1114	Os12g0291733	--	.	.	.	.
chr11	15.6576	126.435	122.558	Os11g0127900	--	GO:0003735::structural constituent of ribosome;GO:0005840::ribosome;GO:0006412::translation	.	.	GO:0003735::structural constituent of ribosome;GO:0005840::ribosome;GO:0006412::translation
chr05	15.644	74.5991	71	Os05g0188100	--	.	.	GO:0007275::multicellular organismal development;GO:0042600::chorion	.
chr01	15.5581	93.8777	90.1614	Os01g0974200	--	GO:0046872::metal ion binding	GO:0005515::protein binding;GO:0008270::zinc ion binding;GO:0046872::metal ion binding	GO:0004672::protein kinase activity;GO:0005524::ATP binding;GO:0006468::protein phosphorylation	GO:0046872::metal ion binding
chr03	15.5166	194.019	189.934	Os03g0177400	--	GO:0003942::N-acetyl-gamma-glutamyl-phosphate reductase activity;GO:0005525::GTP binding;GO:0005737::cytoplasm;GO:0008652::cellular amino acid biosynthetic process;GO:0015948::methanogenesis;GO:0016620::oxidoreductase activity, acting on the aldehyde or oxo group of donors, NAD or NADP as acceptor;GO:0046983::protein dimerization activity;GO:0055114::oxidation-reduction process	GO:0003942::N-acetyl-gamma-glutamyl-phosphate reductase activity;GO:0005525::GTP binding;GO:0005737::cytoplasm;GO:0008652::cellular amino acid biosynthetic process;GO:0015948::methanogenesis;GO:0016620::oxidoreductase activity, acting on the aldehyde or oxo group of donors, NAD or NADP as acceptor;GO:0046983::protein dimerization activity;GO:0055114::oxidation-reduction process	GO:0003911::DNA ligase (NAD+) activity;GO:0006260::DNA replication;GO:0006281::DNA repair	GO:0003942::N-acetyl-gamma-glutamyl-phosphate reductase activity;GO:0005525::GTP binding;GO:0005737::cytoplasm;GO:0008652::cellular amino acid biosynthetic process;GO:0015948::methanogenesis;GO:0016620::oxidoreductase activity, acting on the aldehyde or oxo group of donors, NAD or NADP as acceptor;GO:0046983::protein dimerization activity;GO:0055114::oxidation-reduction process
chr12	15.4818	85.0459	81.3849	Os12g0189400	--	GO:0003677::DNA binding;GO:0005516::calmodulin binding;GO:0006355::regulation of transcription, DNA-templated;GO:0009522::photosystem I;GO:0015979::photosynthesis;GO:0042651::thylakoid membrane	GO:0005515::protein binding;GO:0042802::identical protein binding	.	GO:0003677::DNA binding;GO:0005516::calmodulin binding;GO:0006355::regulation of transcription, DNA-templated;GO:0009522::photosystem I;GO:0015979::photosynthesis;GO:0042651::thylakoid membrane
chr05	15.4578	73.315	69.7249	Os05g0466600	--	GO:0003677::DNA binding;GO:0005634::nucleus;GO:0006352::DNA-templated transcription, initiation	.	GO:0005198::structural molecule activity;GO:0008942::nitrite reductase [NAD(P)H] activity;GO:0019028::viral capsid;GO:0019031::viral envelope;GO:0042128::nitrate assimilation;GO:0055114::oxidation-reduction process	GO:0003677::DNA binding;GO:0005634::nucleus;GO:0006352::DNA-templated transcription, initiation
chr10	15.4578	73.315	69.7249	Os10g0411800	--	GO:0003735::structural constituent of ribosome;GO:0005622::intracellular;GO:0005840::ribosome;GO:0006412::translation;GO:0034464::BBSome	.	GO:0003700::sequence-specific DNA binding transcription factor activity;GO:0003747::translation release factor activity;GO:0005737::cytoplasm;GO:0005783::endoplasmic reticulum;GO:0005886::plasma membrane;GO:0006355::regulation of transcription, DNA-templated;GO:0006415::translational termination;GO:0006810::transport;GO:0006886::intracellular protein transport;GO:0006914::autophagy;GO:0007049::ce…	GO:0003735::structural constituent of ribosome;GO:0005622::intracellular;GO:0005840::ribosome;GO:0006412::translation;GO:0034464::BBSome
chr10	15.4578	73.315	69.7249	Os10g0563700	--	GO:0004550::nucleoside diphosphate kinase activity;GO:0006165::nucleoside diphosphate phosphorylation;GO:0006183::GTP biosynthetic process;GO:0006228::UTP biosynthetic process;GO:0006241::CTP biosynthetic process	GO:0000079::regulation of cyclin-dependent protein serine/threonine kinase activity;GO:0019901::protein kinase binding	GO:0004175::endopeptidase activity;GO:0005515::protein binding;GO:0006511::ubiquitin-dependent protein catabolic process;GO:0015886::heme transport;GO:0016021::integral component of membrane;GO:0017004::cytochrome complex assembly;GO:0019773::proteasome core complex, alpha-subunit complex	GO:0004550::nucleoside diphosphate kinase activity;GO:0006165::nucleoside diphosphate phosphorylation;GO:0006183::GTP biosynthetic process;GO:0006228::UTP biosynthetic process;GO:0006241::CTP biosynthetic process
chr04	15.3863	121.338	117.484	Os04g0349500	--	.	.	.	.
chr04	15.3293	134.326	130.418	Os04g0252850	--	GO:0000786::nucleosome;GO:0001522::pseudouridine synthesis;GO:0003677::DNA binding;GO:0003723::RNA binding;GO:0005634::nucleus;GO:0006334::nucleosome assembly;GO:0009451::RNA modification;GO:0009982::pseudouridine synthase activity	.	GO:0005576::extracellular region;GO:0006904::vesicle docking involved in exocytosis;GO:0009405::pathogenesis;GO:0016192::vesicle-mediated transport;GO:0019871::sodium channel inhibitor activity	GO:0000786::nucleosome;GO:0001522::pseudouridine synthesis;GO:0003677::DNA binding;GO:0003723::RNA binding;GO:0005634::nucleus;GO:0006334::nucleosome assembly;GO:0009451::RNA modification;GO:0009982::pseudouridine synthase activity
chr04	15.3293	134.326	130.418	Os04g0253000	--	GO:0000786::nucleosome;GO:0001522::pseudouridine synthesis;GO:0003677::DNA binding;GO:0003723::RNA binding;GO:0005634::nucleus;GO:0006334::nucleosome assembly;GO:0009451::RNA modification;GO:0009982::pseudouridine synthase activity	.	GO:0005576::extracellular region;GO:0006904::vesicle docking involved in exocytosis;GO:0009405::pathogenesis;GO:0016192::vesicle-mediated transport;GO:0019871::sodium channel inhibitor activity	GO:0000786::nucleosome;GO:0001522::pseudouridine synthesis;GO:0003677::DNA binding;GO:0003723::RNA binding;GO:0005634::nucleus;GO:0006334::nucleosome assembly;GO:0009451::RNA modification;GO:0009982::pseudouridine synthase activity
chr04	15.3251	85.3348	81.6701	Os04g0586200	--	.	.	GO:0008270::zinc ion binding;GO:0015979::photosynthesis	.
chr11	15.3124	104.694	100.918	Os11g0671000	--	.	.	GO:0005516::calmodulin binding;GO:0006950::response to stress	GO:0003677::DNA binding;GO:0003735::structural constituent of ribosome;GO:0005622::intracellular;GO:0005634::nucleus;GO:0005840::ribosome;GO:0006355::regulation of transcription, DNA-templated;GO:0006412::translation;GO:0019028::viral capsid;GO:0045122::aflatoxin biosynthetic process
chr11	15.3124	104.694	100.918	Os11g0671100	--	.	.	GO:0005516::calmodulin binding;GO:0006950::response to stress	.
chr07	15.2969	87.5701	83.8924	Os07g0545400	--	GO:0003677::DNA binding	.	.	GO:0003677::DNA binding
chr03	15.2715	72.0361	68.4555	Os03g0606200	--	GO:0008168::methyltransferase activity;GO:0016706::oxidoreductase activity, acting on paired donors, with incorporation or reduction of molecular oxygen, 2-oxoglutarate as one donor, and incorporation of one atom each of oxygen into both donors;GO:0055114::oxidation-reduction process	.	.	GO:0008168::methyltransferase activity;GO:0016706::oxidoreductase activity, acting on paired donors, with incorporation or reduction of molecular oxygen, 2-oxoglutarate as one donor, and incorporation of one atom each of oxygen into both donors;GO:0055114::oxidation-reduction process
chr01	15.2502	77.3747	73.7575	Os01g0191100	--	GO:0003779::actin binding;GO:0007010::cytoskeleton organization	.	.	GO:0003779::actin binding;GO:0007010::cytoskeleton organization
chr01	15.1731	74.0741	70.4796	Os01g0153100	--	GO:0003677::DNA binding;GO:0005669::transcription factor TFIID complex;GO:0006352::DNA-templated transcription, initiation	.	GO:0005515::protein binding	GO:0003677::DNA binding;GO:0005669::transcription factor TFIID complex;GO:0006352::DNA-templated transcription, initiation
chr02	15.0853	70.7624	67.1921	Os02g0235600	--	.	GO:0016491::oxidoreductase activity;GO:0050660::flavin adenine dinucleotide binding;GO:0055114::oxidation-reduction process	.	.
chr02	15.0853	70.7624	67.1921	Os02g0235701	--	.	GO:0016491::oxidoreductase activity;GO:0050660::flavin adenine dinucleotide binding;GO:0055114::oxidation-reduction process	.	.
chr08	15.0491	83.695	80.0418	Os08g0234000	--	.	.	.	.
chr08	15.0491	83.695	80.0418	Os08g0234050	--	.	.	.	.
chr01	14.9642	78.835	75.2098	Os01g0799500	--	GO:0006284::base-excision repair;GO:0008725::DNA-3-methyladenine glycosylase activity	.	GO:0005515::protein binding;GO:0043531::ADP binding	GO:0006284::base-excision repair;GO:0008725::DNA-3-methyladenine glycosylase activity
chr04	14.9508	129.426	125.538	Os04g0559700	OsPIP1; 2	GO:0005215::transporter activity;GO:0006810::transport;GO:0016020::membrane	.	.	GO:0005215::transporter activity;GO:0006810::transport;GO:0016020::membrane
chr04	14.9508	129.426	125.538	Os04g0559750	--	GO:0005215::transporter activity;GO:0006810::transport;GO:0016020::membrane	.	.	GO:0005215::transporter activity;GO:0006810::transport;GO:0016020::membrane
chr01	14.8991	69.494	65.9328	Os01g0140500	--	GO:0003735::structural constituent of ribosome;GO:0006412::translation;GO:0015934::large ribosomal subunit	GO:0003677::DNA binding;GO:0003700::sequence-specific DNA binding transcription factor activity;GO:0006355::regulation of transcription, DNA-templated;GO:0016032::viral process	.	GO:0003735::structural constituent of ribosome;GO:0006412::translation;GO:0015934::large ribosomal subunit
chr07	14.8991	69.494	65.9328	Os07g0590700	--	.	.	.	.
chr01	14.8265	259.809	255.582	Os01g0600900	--	GO:0003824::catalytic activity;GO:0046537::2,3-bisphosphoglycerate-independent phosphoglycerate mutase activity	GO:0004672::protein kinase activity;GO:0005524::ATP binding;GO:0006468::protein phosphorylation	GO:0008152::metabolic process;GO:0016791::phosphatase activity	.
chr01	14.7141	87.945	84.2644	Os01g0256500	--	GO:0006950::response to stress	.	GO:0043531::ADP binding	GO:0006950::response to stress
chr02	14.6943	263.894	259.66	Os02g0105900	--	.	GO:0004564::beta-fructofuranosidase activity;GO:0004575::sucrose alpha-glucosidase activity	GO:0000145::exocyst;GO:0005515::protein binding;GO:0006281::DNA repair;GO:0006310::DNA recombination;GO:0006887::exocytosis	GO:0003723::RNA binding;GO:0006355::regulation of transcription, DNA-templated
chr02	14.6943	263.894	259.66	Os02g0106001	--	.	GO:0004564::beta-fructofuranosidase activity;GO:0004575::sucrose alpha-glucosidase activity	GO:0000145::exocyst;GO:0005515::protein binding;GO:0006281::DNA repair;GO:0006310::DNA recombination;GO:0006887::exocytosis	.
chr03	14.6811	379.632	375.221	Os03g0670700	--	GO:0003676::nucleic acid binding	GO:0046983::protein dimerization activity	GO:0006506::GPI anchor biosynthetic process;GO:0016021::integral component of membrane;GO:0016758::transferase activity, transferring hexosyl groups	GO:0003676::nucleic acid binding;GO:0016817::hydrolase activity, acting on acid anhydrides
chr11	14.6036	135.349	131.437	Os11g0150400	--	.	.	GO:0005515::protein binding	.
chr01	14.5935	167.187	163.169	Os01g0282800	--	GO:0003924::GTPase activity	GO:0005515::protein binding;GO:0016772::transferase activity, transferring phosphorus-containing groups	GO:0009055::electron carrier activity	GO:0003924::GTPase activity
chr01	14.5935	167.187	163.169	Os01g0282866	--	GO:0003924::GTPase activity	GO:0005515::protein binding;GO:0016772::transferase activity, transferring phosphorus-containing groups	GO:0009055::electron carrier activity	GO:0003924::GTPase activity
chr06	14.5266	66.9735	63.4323	Os06g0152100	--	.	GO:0005622::intracellular;GO:0008270::zinc ion binding;GO:0048598::embryonic morphogenesis;GO:0072669::tRNA-splicing ligase complex	.	.
chr06	14.5266	66.9735	63.4323	Os06g0342200	--	GO:0003723::RNA binding;GO:0003743::translation initiation factor activity;GO:0006413::translational initiation	.	GO:0006614::SRP-dependent cotranslational protein targeting to membrane;GO:0008312::7S RNA binding;GO:0048500::signal recognition particle	GO:0003723::RNA binding;GO:0003743::translation initiation factor activity;GO:0006413::translational initiation
chr08	14.5266	66.9735	63.4323	Os08g0558000	--	GO:0019079::viral genome replication	GO:0005515::protein binding;GO:0009055::electron carrier activity;GO:0015035::protein disulfide oxidoreductase activity;GO:0045454::cell redox homeostasis	.	GO:0019079::viral genome replication
chr02	14.503	69.9114	66.3476	Os02g0478600	--	.	GO:0003735::structural constituent of ribosome;GO:0005622::intracellular;GO:0005840::ribosome;GO:0006412::translation	GO:0004664::prephenate dehydratase activity;GO:0009094::L-phenylalanine biosynthetic process	GO:0003735::structural constituent of ribosome;GO:0005840::ribosome;GO:0006412::translation
chr02	14.503	69.9114	66.3476	Os02g0478650		.	GO:0003735::structural constituent of ribosome;GO:0005622::intracellular;GO:0005840::ribosome;GO:0006412::translation	GO:0004664::prephenate dehydratase activity;GO:0009094::L-phenylalanine biosynthetic process	.
chr05	14.4345	80.9738	77.3351	Os05g0461400	--	GO:0003677::DNA binding	.	.	GO:0003677::DNA binding
chr12	14.4184	406.149	401.7	Os12g0291066	--	.	.	GO:0000445::THO complex part of transcription export complex;GO:0006397::mRNA processing;GO:0007049::cell cycle;GO:0019079::viral genome replication;GO:0030337::DNA polymerase processivity factor activity	.
chr12	14.4184	406.149	401.7	Os12g0291100	--	.	.	GO:0000445::THO complex part of transcription export complex;GO:0006397::mRNA processing;GO:0007049::cell cycle;GO:0019079::viral genome replication;GO:0030337::DNA polymerase processivity factor activity	.
chr02	14.3404	65.7215	62.1914	Os02g0203700	--	GO:0004930::G-protein coupled receptor activity;GO:0007186::G-protein coupled receptor signaling pathway;GO:0008270::zinc ion binding	.	GO:0003924::GTPase activity;GO:0005524::ATP binding;GO:0005525::GTP binding;GO:0005856::cytoskeleton;GO:0008092::cytoskeletal protein binding;GO:0016787::hydrolase activity;GO:0030866::cortical actin cytoskeleton organization;GO:0043531::ADP binding	GO:0004930::G-protein coupled receptor activity;GO:0007186::G-protein coupled receptor signaling pathway;GO:0008270::zinc ion binding
chr12	14.3358	75.4159	71.8127	Os12g0124200	--	GO:0003735::structural constituent of ribosome;GO:0005840::ribosome;GO:0006412::translation	.	GO:0003677::DNA binding;GO:0003824::catalytic activity	GO:0003735::structural constituent of ribosome;GO:0005840::ribosome;GO:0006412::translation
chr03	14.299	76.7976	73.1845	Os03g0803000	--	GO:0016021::integral component of membrane;GO:0016192::vesicle-mediated transport	.	GO:0005740::mitochondrial envelope;GO:0016021::integral component of membrane;GO:0043065::positive regulation of apoptotic process;GO:0046983::protein dimerization activity	GO:0016021::integral component of membrane;GO:0016192::vesicle-mediated transport
chr01	14.2474	71.4201	67.8458	Os01g0328400	--	GO:0003735::structural constituent of ribosome;GO:0005515::protein binding;GO:0005840::ribosome;GO:0006412::translation	.	GO:0005216::ion channel activity;GO:0005515::protein binding;GO:0006810::transport;GO:0016021::integral component of membrane	GO:0003735::structural constituent of ribosome;GO:0005515::protein binding;GO:0005840::ribosome;GO:0006412::translation
chr04	14.1825	86.8595	83.1846	Os04g0462500	OsGF14b; 14-3-3	GO:0005198::structural molecule activity;GO:0019028::viral capsid	.	GO:0003333::amino acid transmembrane transport;GO:0003677::DNA binding	GO:0005198::structural molecule activity;GO:0019028::viral capsid
chr04	14.1825	86.8595	83.1846	Os04g0462550	--	GO:0005198::structural molecule activity;GO:0019028::viral capsid	.	GO:0003333::amino acid transmembrane transport;GO:0003677::DNA binding	.
chr12	14.1544	122.559	118.701	Os12g0207500	--	GO:0003723::RNA binding;GO:0003724::RNA helicase activity;GO:0003924::GTPase activity;GO:0005524::ATP binding;GO:0005525::GTP binding;GO:0015991::ATP hydrolysis coupled proton transport;GO:0015992::proton transport;GO:0016820::hydrolase activity, acting on acid anhydrides, catalyzing transmembrane movement of substances;GO:0016887::ATPase activity;GO:0033178::proton-transporting two-sector ATPase…	GO:0000287::magnesium ion binding;GO:0015977::carbon fixation;GO:0016984::ribulose-bisphosphate carboxylase activity	.	GO:0003723::RNA binding;GO:0003724::RNA helicase activity;GO:0003924::GTPase activity;GO:0005524::ATP binding;GO:0005525::GTP binding;GO:0015991::ATP hydrolysis coupled proton transport;GO:0015992::proton transport;GO:0016820::hydrolase activity, acting on acid anhydrides, catalyzing transmembrane movement of substances;GO:0016887::ATPase activity;GO:0033178::proton-transporting two-sector ATPase…
chr04	14.1541	64.4751	60.955	Os04g0501000	--	GO:0003735::structural constituent of ribosome;GO:0005840::ribosome;GO:0006412::translation;GO:0009401::phosphoenolpyruvate-dependent sugar phosphotransferase system	GO:0003779::actin binding;GO:0005249::voltage-gated potassium channel activity;GO:0006813::potassium ion transport;GO:0007010::cytoskeleton organization;GO:0016021::integral component of membrane;GO:0030955::potassium ion binding	.	GO:0003735::structural constituent of ribosome;GO:0005840::ribosome;GO:0006412::translation;GO:0009401::phosphoenolpyruvate-dependent sugar phosphotransferase system
chr02	14.0041	67.7517	64.2058	Os02g0757100	--	.	.	.	.
chr09	13.9848	680.906	676.136	Os09g0484200	--	.	.	GO:0031072::heat shock protein binding;GO:0046872::metal ion binding;GO:0051082::unfolded protein binding	.
chr03	13.9787	116.508	112.674	Os03g0390600	--	GO:0003677::DNA binding	.	GO:0004672::protein kinase activity;GO:0005524::ATP binding;GO:0005576::extracellular region;GO:0006468::protein phosphorylation;GO:0009405::pathogenesis;GO:0016020::membrane;GO:0016773::phosphotransferase activity, alcohol group as acceptor;GO:0019871::sodium channel inhibitor activity	GO:0003677::DNA binding;GO:0006974::cellular response to DNA damage stimulus;GO:0051726::regulation of cell cycle
chr03	13.9787	116.508	112.674	Os03g0390633	--	GO:0003677::DNA binding	.	GO:0004672::protein kinase activity;GO:0005524::ATP binding;GO:0005576::extracellular region;GO:0006468::protein phosphorylation;GO:0009405::pathogenesis;GO:0016020::membrane;GO:0016773::phosphotransferase activity, alcohol group as acceptor;GO:0019871::sodium channel inhibitor activity	GO:0003677::DNA binding
chr12	13.976	86.8679	83.1928	Os12g0586500	--	GO:0000166::nucleotide binding;GO:0005516::calmodulin binding;GO:0046872::metal ion binding	.	GO:0004672::protein kinase activity;GO:0005524::ATP binding;GO:0006468::protein phosphorylation;GO:0008270::zinc ion binding;GO:0016020::membrane;GO:0016773::phosphotransferase activity, alcohol group as acceptor	GO:0003779::actin binding;GO:0005516::calmodulin binding;GO:0007010::cytoskeleton organization
chr12	13.976	86.8679	83.1928	Os12g0586600	--	GO:0000166::nucleotide binding;GO:0005516::calmodulin binding;GO:0046872::metal ion binding	.	GO:0004672::protein kinase activity;GO:0005524::ATP binding;GO:0006468::protein phosphorylation;GO:0008270::zinc ion binding;GO:0016020::membrane;GO:0016773::phosphotransferase activity, alcohol group as acceptor	GO:0000166::nucleotide binding;GO:0005516::calmodulin binding;GO:0005525::GTP binding;GO:0015093::ferrous iron transmembrane transporter activity;GO:0015684::ferrous iron transport;GO:0016021::integral component of membrane;GO:0046872::metal ion binding
chr01	13.9581	69.8287	66.2655	Os01g0358400	--	.	GO:0008080::N-acetyltransferase activity	GO:0005515::protein binding;GO:0005742::mitochondrial outer membrane translocase complex;GO:0006605::protein targeting;GO:0006886::intracellular protein transport	GO:0003723::RNA binding
chr01	13.9581	69.8287	66.2655	Os01g0358551	--	.	GO:0008080::N-acetyltransferase activity	GO:0005515::protein binding;GO:0005742::mitochondrial outer membrane translocase complex;GO:0006605::protein targeting;GO:0006886::intracellular protein transport	.
chr04	13.9149	84.4348	80.7774	Os04g0414700	--	.	.	.	.
chr01	13.9019	116.884	113.048	Os01g0866200	--	GO:0003677::DNA binding;GO:0006974::cellular response to DNA damage stimulus;GO:0051726::regulation of cell cycle	GO:0003779::actin binding;GO:0007010::cytoskeleton organization;GO:0016021::integral component of membrane;GO:0016192::vesicle-mediated transport	.	GO:0003677::DNA binding;GO:0006974::cellular response to DNA damage stimulus;GO:0051726::regulation of cell cycle
chr01	13.7816	61.9994	58.5005	Os01g0369000	--	GO:0006511::ubiquitin-dependent protein catabolic process;GO:0031625::ubiquitin protein ligase binding	GO:0003677::DNA binding;GO:0003713::transcription coactivator activity;GO:0006355::regulation of transcription, DNA-templated;GO:0006511::ubiquitin-dependent protein catabolic process;GO:0031625::ubiquitin protein ligase binding	GO:0003676::nucleic acid binding;GO:0003677::DNA binding;GO:0003735::structural constituent of ribosome;GO:0005524::ATP binding;GO:0005622::intracellular;GO:0005634::nucleus;GO:0005840::ribosome;GO:0006338::chromatin remodeling;GO:0006412::translation;GO:0016787::hydrolase activity;GO:0016818::hydrolase activity, acting on acid anhydrides, in phosphorus-containing anhydrides;GO:0031491::nucleosom…	GO:0006511::ubiquitin-dependent protein catabolic process;GO:0031625::ubiquitin protein ligase binding
chr01	13.7816	61.9994	58.5005	Os01g0819466		.	GO:0003677::DNA binding;GO:0005634::nucleus;GO:0006355::regulation of transcription, DNA-templated;GO:0007517::muscle organ development;GO:0035556::intracellular signal transduction;GO:0046872::metal ion binding	.	.
chr01	13.7816	61.9994	58.5005	Os01g0819500	--	.	GO:0003677::DNA binding;GO:0005634::nucleus;GO:0006355::regulation of transcription, DNA-templated;GO:0007517::muscle organ development;GO:0035556::intracellular signal transduction;GO:0046872::metal ion binding	.	.
chr06	13.7816	61.9994	58.5005	Os06g0246000	--	.	.	GO:0004553::hydrolase activity, hydrolyzing O-glycosyl compounds;GO:0004559::alpha-mannosidase activity;GO:0005975::carbohydrate metabolic process;GO:0006013::mannose metabolic process;GO:0008270::zinc ion binding;GO:0015923::mannosidase activity;GO:0016021::integral component of membrane;GO:0051287::NAD binding;GO:0055114::oxidation-reduction process	.
chr06	13.7816	61.9994	58.5005	Os06g0335500	--	GO:0005634::nucleus;GO:0006355::regulation of transcription, DNA-templated	GO:0005634::nucleus;GO:0006355::regulation of transcription, DNA-templated	.	GO:0005634::nucleus;GO:0006355::regulation of transcription, DNA-templated
chr08	13.7816	61.9994	58.5005	Os08g0162800	--	GO:0000062::fatty-acyl-CoA binding	.	.	GO:0000062::fatty-acyl-CoA binding
chr09	13.7481	292.696	288.416	Os09g0346500	--	.	.	GO:0003951::NAD+ kinase activity;GO:0006741::NADP biosynthetic process;GO:0008152::metabolic process	.
chr02	13.7426	86.0249	82.356	Os02g0534800	--	GO:0003735::structural constituent of ribosome;GO:0005840::ribosome;GO:0006412::translation;GO:2001070::starch binding	.	GO:0004857::enzyme inhibitor activity;GO:0007596::blood coagulation;GO:0008191::metalloendopeptidase inhibitor activity;GO:0010951::negative regulation of endopeptidase activity	GO:0003735::structural constituent of ribosome;GO:0005840::ribosome;GO:0006412::translation;GO:2001070::starch binding
chr03	13.7255	94.7579	91.0366	Os03g0139100	--	GO:0003735::structural constituent of ribosome;GO:0005840::ribosome;GO:0006412::translation	.	GO:0005215::transporter activity;GO:0006810::transport;GO:0016020::membrane;GO:0016021::integral component of membrane;GO:0055085::transmembrane transport	GO:0003735::structural constituent of ribosome;GO:0005840::ribosome;GO:0006412::translation
chr04	13.6683	115.761	111.931	Os04g0631200	--	GO:0004553::hydrolase activity, hydrolyzing O-glycosyl compounds;GO:0005618::cell wall;GO:0005975::carbohydrate metabolic process;GO:0006073::cellular glucan metabolic process;GO:0016762::xyloglucan:xyloglucosyl transferase activity;GO:0040008::regulation of growth;GO:0048046::apoplast	.	GO:0005198::structural molecule activity;GO:0009405::pathogenesis	GO:0004553::hydrolase activity, hydrolyzing O-glycosyl compounds;GO:0005618::cell wall;GO:0005975::carbohydrate metabolic process;GO:0006073::cellular glucan metabolic process;GO:0016762::xyloglucan:xyloglucosyl transferase activity;GO:0040008::regulation of growth;GO:0048046::apoplast
chr05	13.6142	84.8269	81.1672	Os05g0567100	--	GO:0004190::aspartic-type endopeptidase activity;GO:0006508::proteolysis;GO:0006629::lipid metabolic process	GO:0004190::aspartic-type endopeptidase activity;GO:0006508::proteolysis;GO:0006629::lipid metabolic process	.	GO:0004190::aspartic-type endopeptidase activity;GO:0006508::proteolysis;GO:0006629::lipid metabolic process
chr05	13.5954	60.7703	57.2828	Os05g0149701	--	GO:0001558::regulation of cell growth;GO:0005509::calcium ion binding;GO:0005520::insulin-like growth factor binding;GO:0005576::extracellular region;GO:0005578::proteinaceous extracellular matrix;GO:0007165::signal transduction;GO:0050840::extracellular matrix binding	GO:0001558::regulation of cell growth;GO:0005509::calcium ion binding;GO:0005520::insulin-like growth factor binding;GO:0005576::extracellular region;GO:0005578::proteinaceous extracellular matrix;GO:0007165::signal transduction	GO:0003779::actin binding;GO:0006511::ubiquitin-dependent protein catabolic process;GO:0007010::cytoskeleton organization;GO:0031625::ubiquitin protein ligase binding	.
chr05	13.5954	60.7703	57.2828	Os05g0149800	--	GO:0001558::regulation of cell growth;GO:0005509::calcium ion binding;GO:0005520::insulin-like growth factor binding;GO:0005576::extracellular region;GO:0005578::proteinaceous extracellular matrix;GO:0007165::signal transduction;GO:0050840::extracellular matrix binding	GO:0001558::regulation of cell growth;GO:0005509::calcium ion binding;GO:0005520::insulin-like growth factor binding;GO:0005576::extracellular region;GO:0005578::proteinaceous extracellular matrix;GO:0007165::signal transduction	GO:0003779::actin binding;GO:0006511::ubiquitin-dependent protein catabolic process;GO:0007010::cytoskeleton organization;GO:0031625::ubiquitin protein ligase binding	GO:0001558::regulation of cell growth;GO:0005509::calcium ion binding;GO:0005520::insulin-like growth factor binding;GO:0005576::extracellular region;GO:0005578::proteinaceous extracellular matrix;GO:0007165::signal transduction;GO:0050840::extracellular matrix binding
chr05	13.5336	60.6033	57.12	Os05g0445500	--	GO:0003779::actin binding;GO:0007010::cytoskeleton organization	GO:0006397::mRNA processing	GO:0005506::iron ion binding;GO:0016705::oxidoreductase activity, acting on paired donors, with incorporation or reduction of molecular oxygen;GO:0020037::heme binding;GO:0055114::oxidation-reduction process	GO:0043565::sequence-specific DNA binding
chr08	13.5336	60.6033	57.12	Os08g0481400	--	GO:0003677::DNA binding;GO:0003700::sequence-specific DNA binding transcription factor activity;GO:0005886::plasma membrane;GO:0006355::regulation of transcription, DNA-templated;GO:0006810::transport;GO:0007049::cell cycle;GO:0043565::sequence-specific DNA binding	.	GO:0004842::ubiquitin-protein transferase activity;GO:0005515::protein binding;GO:0008270::zinc ion binding;GO:0016567::protein ubiquitination	GO:0003677::DNA binding;GO:0003700::sequence-specific DNA binding transcription factor activity;GO:0005886::plasma membrane;GO:0006355::regulation of transcription, DNA-templated;GO:0006810::transport;GO:0007049::cell cycle;GO:0043565::sequence-specific DNA binding
chr06	13.5272	65.6469	62.1189	Os06g0697000	--	GO:0004553::hydrolase activity, hydrolyzing O-glycosyl compounds;GO:0005618::cell wall;GO:0005975::carbohydrate metabolic process;GO:0006073::cellular glucan metabolic process;GO:0016762::xyloglucan:xyloglucosyl transferase activity;GO:0048046::apoplast	GO:0000390::spliceosomal complex disassembly;GO:0003676::nucleic acid binding;GO:0003677::DNA binding;GO:0005524::ATP binding;GO:0008270::zinc ion binding;GO:0016020::membrane;GO:0016787::hydrolase activity;GO:0017038::protein import;GO:0071008::U2-type post-mRNA release spliceosomal complex	.	GO:0004553::hydrolase activity, hydrolyzing O-glycosyl compounds;GO:0005975::carbohydrate metabolic process
chr11	13.5023	125.143	121.272	Os11g0147800	--	.	GO:0016021::integral component of membrane;GO:0055085::transmembrane transport	.	GO:0003779::actin binding;GO:0007010::cytoskeleton organization
chr11	13.5023	125.143	121.272	Os11g0147901		.	GO:0016021::integral component of membrane;GO:0055085::transmembrane transport	.	.
chr03	13.4336	116.069	112.237	Os03g0791800	--	.	GO:0004222::metalloendopeptidase activity;GO:0005737::cytoplasm;GO:0006508::proteolysis	GO:0016021::integral component of membrane;GO:0016192::vesicle-mediated transport	GO:0005515::protein binding
chr03	13.4336	116.069	112.237	Os03g0792050		.	GO:0004222::metalloendopeptidase activity;GO:0005737::cytoplasm;GO:0006508::proteolysis	GO:0016021::integral component of membrane;GO:0016192::vesicle-mediated transport	.
chr03	13.4092	59.547	56.0712	Os03g0115200	--	GO:0003723::RNA binding	GO:0005515::protein binding	GO:0005524::ATP binding;GO:0016772::transferase activity, transferring phosphorus-containing groups	GO:0003723::RNA binding
chr12	13.4092	59.547	56.0712	Os12g0507200	--	GO:0000184::nuclear-transcribed mRNA catabolic process, nonsense-mediated decay;GO:0003723::RNA binding;GO:0003746::translation elongation factor activity;GO:0004674::protein serine/threonine kinase activity;GO:0006452::translational frameshifting;GO:0016310::phosphorylation;GO:0043022::ribosome binding;GO:0045901::positive regulation of translational elongation;GO:0045905::positive regulation of…	GO:0003700::sequence-specific DNA binding transcription factor activity;GO:0006355::regulation of transcription, DNA-templated;GO:0043565::sequence-specific DNA binding	GO:0003677::DNA binding;GO:0005516::calmodulin binding;GO:0005634::nucleus;GO:0005680::anaphase-promoting complex;GO:0006355::regulation of transcription, DNA-templated;GO:0030071::regulation of mitotic metaphase/anaphase transition;GO:0031145::anaphase-promoting complex-dependent proteasomal ubiquitin-dependent protein catabolic process	GO:0000184::nuclear-transcribed mRNA catabolic process, nonsense-mediated decay;GO:0003723::RNA binding;GO:0003746::translation elongation factor activity;GO:0004674::protein serine/threonine kinase activity;GO:0006452::translational frameshifting;GO:0016310::phosphorylation;GO:0043022::ribosome binding;GO:0045901::positive regulation of translational elongation;GO:0045905::positive regulation of…
chr07	13.3929	100.657	96.9039	Os07g0148900	--	GO:0005198::structural molecule activity;GO:0009405::pathogenesis;GO:0009522::photosystem I;GO:0015979::photosynthesis;GO:0016020::membrane	.	GO:0000226::microtubule cytoskeleton organization;GO:0000910::cytokinesis;GO:0008017::microtubule binding;GO:0008146::sulfotransferase activity	GO:0005198::structural molecule activity;GO:0009405::pathogenesis;GO:0009522::photosystem I;GO:0015979::photosynthesis;GO:0016020::membrane
chr03	13.3602	189.55	185.474	Os03g0177900	--	.	GO:0003942::N-acetyl-gamma-glutamyl-phosphate reductase activity;GO:0005525::GTP binding;GO:0005737::cytoplasm;GO:0008652::cellular amino acid biosynthetic process;GO:0015948::methanogenesis;GO:0016620::oxidoreductase activity, acting on the aldehyde or oxo group of donors, NAD or NADP as acceptor;GO:0046983::protein dimerization activity;GO:0055114::oxidation-reduction process	GO:0003911::DNA ligase (NAD+) activity;GO:0006260::DNA replication;GO:0006281::DNA repair	GO:0003942::N-acetyl-gamma-glutamyl-phosphate reductase activity;GO:0005525::GTP binding;GO:0005737::cytoplasm;GO:0008652::cellular amino acid biosynthetic process;GO:0015948::methanogenesis;GO:0016620::oxidoreductase activity, acting on the aldehyde or oxo group of donors, NAD or NADP as acceptor;GO:0046983::protein dimerization activity;GO:0055114::oxidation-reduction process
chr02	13.3011	70.7294	67.1604	Os02g0651500	--	.	.	GO:0031072::heat shock protein binding;GO:0051082::unfolded protein binding	.
chr08	13.2843	134.802	130.893	Os08g0430500		.	.	.	GO:0005198::structural molecule activity;GO:0019028::viral capsid
chr08	13.2843	134.802	130.893	Os08g0430550		.	.	.	.
chr03	13.2593	69.1626	65.6047	Os03g0276500	--	GO:0000902::cell morphogenesis;GO:0005975::carbohydrate metabolic process;GO:0016773::phosphotransferase activity, alcohol group as acceptor;GO:0016787::hydrolase activity	.	.	GO:0000902::cell morphogenesis;GO:0005975::carbohydrate metabolic process;GO:0016773::phosphotransferase activity, alcohol group as acceptor;GO:0016787::hydrolase activity
chr06	13.253	62.6981	59.1947	Os06g0157000	--	GO:0016788::hydrolase activity, acting on ester bonds	.	GO:0003779::actin binding;GO:0007010::cytoskeleton organization	GO:0016788::hydrolase activity, acting on ester bonds
chr06	13.253	62.6981	59.1947	Os06g0157125	--	GO:0016788::hydrolase activity, acting on ester bonds	.	GO:0003779::actin binding;GO:0007010::cytoskeleton organization	GO:0001104::RNA polymerase II transcription cofactor activity;GO:0006357::regulation of transcription from RNA polymerase II promoter;GO:0016592::mediator complex;GO:0016788::hydrolase activity, acting on ester bonds
chr09	13.2344	72.6678	69.0837	Os09g0481200	--	GO:0009522::photosystem I;GO:0015979::photosynthesis;GO:0016020::membrane	GO:0000155::phosphorelay sensor kinase activity;GO:0000160::phosphorelay signal transduction system;GO:0003677::DNA binding;GO:0004672::protein kinase activity;GO:0005524::ATP binding;GO:0006109::regulation of carbohydrate metabolic process;GO:0016787::hydrolase activity;GO:0016887::ATPase activity;GO:0043531::ADP binding	.	GO:0009522::photosystem I;GO:0015979::photosynthesis;GO:0016020::membrane
chr10	13.2018	69.6982	66.1358	Os10g0465800	--	GO:0003735::structural constituent of ribosome;GO:0005622::intracellular;GO:0005840::ribosome;GO:0006412::translation	.	.	GO:0003735::structural constituent of ribosome;GO:0005622::intracellular;GO:0005840::ribosome;GO:0006412::translation
chr03	13.1708	83.9115	80.2566	Os03g0177500	--	GO:0003942::N-acetyl-gamma-glutamyl-phosphate reductase activity;GO:0005525::GTP binding;GO:0005737::cytoplasm;GO:0008652::cellular amino acid biosynthetic process;GO:0015948::methanogenesis;GO:0016620::oxidoreductase activity, acting on the aldehyde or oxo group of donors, NAD or NADP as acceptor;GO:0046983::protein dimerization activity;GO:0055114::oxidation-reduction process	GO:0003942::N-acetyl-gamma-glutamyl-phosphate reductase activity;GO:0005525::GTP binding;GO:0005737::cytoplasm;GO:0008652::cellular amino acid biosynthetic process;GO:0015948::methanogenesis;GO:0016620::oxidoreductase activity, acting on the aldehyde or oxo group of donors, NAD or NADP as acceptor;GO:0046983::protein dimerization activity;GO:0055114::oxidation-reduction process	GO:0003911::DNA ligase (NAD+) activity;GO:0006260::DNA replication;GO:0006281::DNA repair	GO:0003942::N-acetyl-gamma-glutamyl-phosphate reductase activity;GO:0005525::GTP binding;GO:0005737::cytoplasm;GO:0008652::cellular amino acid biosynthetic process;GO:0015948::methanogenesis;GO:0016620::oxidoreductase activity, acting on the aldehyde or oxo group of donors, NAD or NADP as acceptor;GO:0046983::protein dimerization activity;GO:0055114::oxidation-reduction process
chr10	13.1122	66.5641	63.0289	Os10g0501500	--	GO:0016868::intramolecular transferase activity, phosphotransferases;GO:0071704::organic substance metabolic process	GO:0005515::protein binding	.	GO:0016868::intramolecular transferase activity, phosphotransferases;GO:0071704::organic substance metabolic process
chr03	13.0985	69.3707	65.8114	Os03g0408300	--	.	.	GO:0004672::protein kinase activity;GO:0005524::ATP binding;GO:0006468::protein phosphorylation	.
chr03	13.0814	97.1434	93.41	Os03g0577000	--	GO:0003723::RNA binding	.	GO:0003735::structural constituent of ribosome;GO:0005622::intracellular;GO:0005840::ribosome;GO:0006412::translation;GO:0006814::sodium ion transport;GO:0016655::oxidoreductase activity, acting on NAD(P)H, quinone or similar compound as acceptor;GO:0055114::oxidation-reduction process	GO:0003723::RNA binding
chr06	13.0788	122.153	118.296	Os06g0194000	OsERF71	GO:0003700::sequence-specific DNA binding transcription factor activity;GO:0006355::regulation of transcription, DNA-templated	GO:0003677::DNA binding	GO:0046983::protein dimerization activity	GO:0003700::sequence-specific DNA binding transcription factor activity;GO:0006355::regulation of transcription, DNA-templated
chr08	13.0585	66.3998	62.8655	Os08g0157500	--	GO:0006480::N-terminal protein amino acid methylation;GO:0008168::methyltransferase activity;GO:0008171::O-methyltransferase activity;GO:0046983::protein dimerization activity	.	GO:0004842::ubiquitin-protein transferase activity;GO:0005515::protein binding;GO:0005680::anaphase-promoting complex;GO:0008233::peptidase activity;GO:0008270::zinc ion binding;GO:0046872::metal ion binding	GO:0006480::N-terminal protein amino acid methylation;GO:0008168::methyltransferase activity;GO:0008171::O-methyltransferase activity;GO:0046983::protein dimerization activity
chr04	13.0373	72.0191	68.4405	Os04g0564600	--	.	GO:0008152::metabolic process;GO:0016758::transferase activity, transferring hexosyl groups	.	.
chr04	13.0367	57.1185	53.6659	Os04g0413600	--	GO:0003735::structural constituent of ribosome;GO:0005840::ribosome;GO:0006412::translation;GO:2001070::starch binding	.	.	GO:0003735::structural constituent of ribosome;GO:0005840::ribosome;GO:0006412::translation;GO:2001070::starch binding
chr12	13.0282	59.9259	56.4473	Os12g0601300	--	GO:0005634::nucleus;GO:0006355::regulation of transcription, DNA-templated	GO:0005515::protein binding;GO:0005634::nucleus;GO:0006355::regulation of transcription, DNA-templated;GO:0019028::viral capsid	.	GO:0005634::nucleus;GO:0006355::regulation of transcription, DNA-templated
chr05	13.0187	140.378	136.448	Os05g0152201	--	.	GO:0008375::acetylglucosaminyltransferase activity;GO:0016020::membrane	.	.
chr05	13.0187	140.378	136.448	Os05g0152366		.	GO:0008375::acetylglucosaminyltransferase activity;GO:0016020::membrane	.	.
chr07	12.9043	63.1016	59.5957	Os07g0673550	--	GO:0009523::photosystem II;GO:0015979::photosynthesis;GO:0016020::membrane	GO:0005515::protein binding	GO:0003676::nucleic acid binding;GO:0003723::RNA binding	GO:0009523::photosystem II;GO:0015979::photosynthesis;GO:0016020::membrane
chr07	12.9043	63.1016	59.5957	Os07g0673600	--	GO:0009523::photosystem II;GO:0015979::photosynthesis;GO:0016020::membrane	GO:0005515::protein binding	GO:0003676::nucleic acid binding;GO:0003723::RNA binding	GO:0009523::photosystem II;GO:0015979::photosynthesis;GO:0016020::membrane
chr01	12.8504	55.9134	52.4703	Os01g0131300	--	.	GO:0008121::ubiquinol-cytochrome-c reductase activity;GO:0055114::oxidation-reduction process	.	.
chr08	12.8504	55.9134	52.4703	Os08g0524400	--	GO:0009306::protein secretion;GO:0016020::membrane	GO:0003735::structural constituent of ribosome;GO:0005622::intracellular;GO:0005840::ribosome;GO:0006412::translation	GO:0009055::electron carrier activity;GO:0016020::membrane;GO:0016021::integral component of membrane;GO:0022904::respiratory electron transport chain	GO:0009306::protein secretion;GO:0016020::membrane
chr02	12.845	73.4959	69.9046	Os02g0717800	--	GO:0003735::structural constituent of ribosome;GO:0005622::intracellular;GO:0005840::ribosome;GO:0006412::translation	.	.	GO:0003735::structural constituent of ribosome;GO:0005622::intracellular;GO:0005840::ribosome;GO:0006412::translation
chr03	12.7202	80.0868	76.4528	Os03g0794700	--	GO:0003723::RNA binding;GO:0003735::structural constituent of ribosome;GO:0005622::intracellular;GO:0005840::ribosome;GO:0006412::translation	GO:0003676::nucleic acid binding;GO:0004527::exonuclease activity;GO:0008270::zinc ion binding	GO:0006520::cellular amino acid metabolic process;GO:0016491::oxidoreductase activity;GO:0043565::sequence-specific DNA binding;GO:0051287::NAD binding;GO:0055114::oxidation-reduction process	GO:0003723::RNA binding;GO:0003735::structural constituent of ribosome;GO:0005622::intracellular;GO:0005840::ribosome;GO:0006412::translation
chr12	12.692	63.8647	60.3508	Os12g0530000	--	GO:0003677::DNA binding	.	GO:0000917::barrier septum assembly;GO:0003700::sequence-specific DNA binding transcription factor activity;GO:0005102::receptor binding;GO:0005577::fibrinogen complex;GO:0005737::cytoplasm;GO:0005801::cis-Golgi network;GO:0006260::DNA replication;GO:0006355::regulation of transcription, DNA-templated;GO:0006886::intracellular protein transport;GO:0006914::autophagy;GO:0007165::signal transductio…	GO:0003677::DNA binding
chr02	12.6909	86.2933	82.6226	Os02g0197600	--	.	.	.	.
chr04	12.6757	77.8158	74.1967	Os04g0449900	--	.	.	GO:0000271::polysaccharide biosynthetic process;GO:0016020::membrane	GO:0003676::nucleic acid binding;GO:0003723::RNA binding
chr04	12.6757	77.8158	74.1967	Os04g0449950		.	.	GO:0000271::polysaccharide biosynthetic process;GO:0016020::membrane	.
chr03	12.6642	54.7146	51.2831	Os03g0598800	--	GO:0003735::structural constituent of ribosome;GO:0005840::ribosome;GO:0006412::translation	.	.	GO:0003735::structural constituent of ribosome;GO:0005840::ribosome;GO:0006412::translation
chr05	12.6642	54.7146	51.2831	Os05g0113900	--	GO:0003677::DNA binding	.	GO:0001104::RNA polymerase II transcription cofactor activity;GO:0004190::aspartic-type endopeptidase activity;GO:0005886::plasma membrane;GO:0006357::regulation of transcription from RNA polymerase II promoter;GO:0016021::integral component of membrane;GO:0016592::mediator complex	GO:0003677::DNA binding
chr05	12.6642	54.7146	51.2831	Os05g0160200	--	GO:0003735::structural constituent of ribosome;GO:0005515::protein binding;GO:0005840::ribosome;GO:0006412::translation	GO:0003677::DNA binding;GO:0003887::DNA-directed DNA polymerase activity;GO:0006260::DNA replication	.	GO:0003735::structural constituent of ribosome;GO:0005515::protein binding;GO:0005840::ribosome;GO:0006412::translation
chr06	12.6642	54.7146	51.2831	Os06g0181566	--	GO:0003735::structural constituent of ribosome;GO:0005622::intracellular;GO:0005840::ribosome;GO:0006412::translation	GO:0003700::sequence-specific DNA binding transcription factor activity;GO:0006355::regulation of transcription, DNA-templated	GO:0000166::nucleotide binding;GO:0046872::metal ion binding	GO:0003735::structural constituent of ribosome;GO:0005622::intracellular;GO:0005840::ribosome;GO:0006412::translation
chr03	12.6527	67.9356	64.3889	Os03g0200500	--	GO:0003690::double-stranded DNA binding;GO:0003735::structural constituent of ribosome;GO:0005622::intracellular;GO:0005739::mitochondrion;GO:0005840::ribosome;GO:0006355::regulation of transcription, DNA-templated;GO:0006412::translation;GO:0006629::lipid metabolic process	GO:0016020::membrane	GO:0016021::integral component of membrane	GO:0003690::double-stranded DNA binding;GO:0003735::structural constituent of ribosome;GO:0005622::intracellular;GO:0005739::mitochondrion;GO:0005840::ribosome;GO:0006355::regulation of transcription, DNA-templated;GO:0006412::translation;GO:0006629::lipid metabolic process
chr12	12.5867	75.3925	71.7894	Os12g0567700	--	GO:0003735::structural constituent of ribosome;GO:0005622::intracellular;GO:0005840::ribosome;GO:0006412::translation	.	GO:0004672::protein kinase activity;GO:0005515::protein binding;GO:0005524::ATP binding;GO:0005886::plasma membrane;GO:0006468::protein phosphorylation;GO:0016021::integral component of membrane	GO:0003735::structural constituent of ribosome;GO:0005622::intracellular;GO:0005840::ribosome;GO:0006412::translation
chr03	12.5806	61.4345	57.9425	Os03g0266100	--	GO:0003700::sequence-specific DNA binding transcription factor activity;GO:0006355::regulation of transcription, DNA-templated;GO:0008270::zinc ion binding;GO:0043565::sequence-specific DNA binding	.	.	GO:0003700::sequence-specific DNA binding transcription factor activity;GO:0006355::regulation of transcription, DNA-templated;GO:0008270::zinc ion binding;GO:0043565::sequence-specific DNA binding
chr03	12.5762	168.38	164.358	Os03g0327600	--	.	.	GO:0003677::DNA binding;GO:0006355::regulation of transcription, DNA-templated;GO:0016787::hydrolase activity	.
chr02	12.5153	77.9177	74.2977	Os02g0729700	--	GO:0003677::DNA binding;GO:0003700::sequence-specific DNA binding transcription factor activity;GO:0006260::DNA replication;GO:0006355::regulation of transcription, DNA-templated;GO:0016020::membrane;GO:0043565::sequence-specific DNA binding;GO:0055085::transmembrane transport	GO:0003723::RNA binding;GO:0004842::ubiquitin-protein transferase activity;GO:0005515::protein binding;GO:0005680::anaphase-promoting complex;GO:0008152::metabolic process;GO:0008270::zinc ion binding;GO:0016491::oxidoreductase activity;GO:0046872::metal ion binding;GO:0055114::oxidation-reduction process	.	GO:0003677::DNA binding;GO:0003700::sequence-specific DNA binding transcription factor activity;GO:0006260::DNA replication;GO:0006355::regulation of transcription, DNA-templated;GO:0016020::membrane;GO:0043565::sequence-specific DNA binding;GO:0055085::transmembrane transport
chr02	12.5153	77.9177	74.2977	Os02g0729801	--	GO:0003677::DNA binding;GO:0003700::sequence-specific DNA binding transcription factor activity;GO:0006260::DNA replication;GO:0006355::regulation of transcription, DNA-templated;GO:0016020::membrane;GO:0043565::sequence-specific DNA binding;GO:0055085::transmembrane transport	GO:0003723::RNA binding;GO:0004842::ubiquitin-protein transferase activity;GO:0005515::protein binding;GO:0005680::anaphase-promoting complex;GO:0008152::metabolic process;GO:0008270::zinc ion binding;GO:0016491::oxidoreductase activity;GO:0046872::metal ion binding;GO:0055114::oxidation-reduction process	.	.
chr04	12.4161	109.46	105.66	Os04g0297800	--	.	GO:0000786::nucleosome;GO:0003677::DNA binding;GO:0005634::nucleus;GO:0007283::spermatogenesis	.	.
chr02	12.399	98.2712	94.5315	Os02g0610600	--	GO:0003676::nucleic acid binding;GO:0008270::zinc ion binding	.	GO:0003676::nucleic acid binding;GO:0003723::RNA binding	GO:0003676::nucleic acid binding;GO:0008270::zinc ion binding
chr03	12.3173	88.2129	84.5309	Os03g0599800	--	GO:0016866::intramolecular transferase activity;GO:0030244::cellulose biosynthetic process	.	GO:0005515::protein binding;GO:0043531::ADP binding	GO:0016866::intramolecular transferase activity;GO:0030244::cellulose biosynthetic process
chr05	12.2993	155.831	151.849	Os05g0437800	--	.	.	GO:0003700::sequence-specific DNA binding transcription factor activity;GO:0006355::regulation of transcription, DNA-templated;GO:0043565::sequence-specific DNA binding	.
chr03	12.2917	52.336	48.9256	Os03g0712700	--	.	GO:0003677::DNA binding;GO:0005975::carbohydrate metabolic process;GO:0016868::intramolecular transferase activity, phosphotransferases;GO:0060567::negative regulation of DNA-templated transcription, termination;GO:0071704::organic substance metabolic process	.	GO:0003677::DNA binding;GO:0005975::carbohydrate metabolic process;GO:0016868::intramolecular transferase activity, phosphotransferases;GO:0060567::negative regulation of DNA-templated transcription, termination;GO:0071704::organic substance metabolic process
chr08	12.2917	52.336	48.9256	Os08g0282400	--	GO:0005515::protein binding	.	GO:0007165::signal transduction;GO:0016020::membrane;GO:0016021::integral component of membrane	GO:0005515::protein binding
chr06	12.2719	60.5001	57.0178	Os06g0691200	--	.	GO:0003677::DNA binding;GO:0005634::nucleus;GO:0006351::transcription, DNA-templated	GO:0003684::damaged DNA binding;GO:0006281::DNA repair	.
chr07	12.2578	79.0067	75.3801	Os07g0694700	--	GO:0004601::peroxidase activity;GO:0006979::response to oxidative stress;GO:0020037::heme binding;GO:0055114::oxidation-reduction process	GO:0000160::phosphorelay signal transduction system;GO:0003677::DNA binding;GO:0005515::protein binding;GO:0006355::regulation of transcription, DNA-templated	GO:0004664::prephenate dehydratase activity;GO:0008152::metabolic process;GO:0009094::L-phenylalanine biosynthetic process;GO:0016597::amino acid binding	GO:0004601::peroxidase activity;GO:0006979::response to oxidative stress;GO:0020037::heme binding;GO:0055114::oxidation-reduction process
chr09	12.2526	78.2986	74.6763	Os09g0512950	--	GO:0005515::protein binding	GO:0003779::actin binding;GO:0006629::lipid metabolic process;GO:0007010::cytoskeleton organization;GO:0008374::O-acyltransferase activity	GO:0016020::membrane;GO:0055114::oxidation-reduction process	.
chr09	12.2526	78.2986	74.6763	Os09g0513000	--	GO:0005515::protein binding	GO:0003779::actin binding;GO:0006629::lipid metabolic process;GO:0007010::cytoskeleton organization;GO:0008374::O-acyltransferase activity	GO:0016020::membrane;GO:0055114::oxidation-reduction process	GO:0005515::protein binding
chr08	12.2014	71.9261	68.3484	Os08g0130500	--	GO:0003677::DNA binding	GO:0003700::sequence-specific DNA binding transcription factor activity;GO:0006355::regulation of transcription, DNA-templated;GO:0008134::transcription factor binding;GO:0042803::protein homodimerization activity;GO:0043565::sequence-specific DNA binding;GO:0045502::dynein binding;GO:0070206::protein trimerization	GO:0003824::catalytic activity;GO:0008152::metabolic process	GO:0005622::intracellular;GO:0042254::ribosome biogenesis
chr08	12.2014	71.9261	68.3484	Os08g0130550	--	GO:0003677::DNA binding	GO:0003700::sequence-specific DNA binding transcription factor activity;GO:0006355::regulation of transcription, DNA-templated;GO:0008134::transcription factor binding;GO:0042803::protein homodimerization activity;GO:0043565::sequence-specific DNA binding;GO:0045502::dynein binding;GO:0070206::protein trimerization	GO:0003824::catalytic activity;GO:0008152::metabolic process	.
chr02	12.1396	61.4584	57.9661	Os02g0162500	--	GO:0003735::structural constituent of ribosome;GO:0005840::ribosome;GO:0006412::translation;GO:2001070::starch binding	.	.	GO:0003735::structural constituent of ribosome;GO:0005840::ribosome;GO:0006412::translation;GO:2001070::starch binding
chr09	12.1265	92.1768	88.4704	Os09g0369050	--	.	GO:0003824::catalytic activity;GO:0004553::hydrolase activity, hydrolyzing O-glycosyl compounds;GO:0005576::extracellular region;GO:0005975::carbohydrate metabolic process;GO:0005992::trehalose biosynthetic process;GO:0008200::ion channel inhibitor activity;GO:0009405::pathogenesis	GO:0008033::tRNA processing;GO:0016491::oxidoreductase activity;GO:0050660::flavin adenine dinucleotide binding;GO:0055114::oxidation-reduction process;GO:0071949::FAD binding	.
chr05	12.1187	67.5308	63.9868	Os05g0169100	--	GO:0003735::structural constituent of ribosome;GO:0005840::ribosome;GO:0006412::translation	GO:0005515::protein binding;GO:0016021::integral component of membrane	GO:0000398::mRNA splicing, via spliceosome;GO:0005681::spliceosomal complex;GO:0016209::antioxidant activity;GO:0016491::oxidoreductase activity;GO:0045454::cell redox homeostasis;GO:0055114::oxidation-reduction process	GO:0003735::structural constituent of ribosome;GO:0005840::ribosome;GO:0006355::regulation of transcription, DNA-templated;GO:0006412::translation
chr01	12.1058	58.6291	55.1624	Os01g0267200	--	GO:0005515::protein binding	.	.	GO:0005515::protein binding
chr07	12.0504	51.0088	47.6117	Os07g0558400	--	.	.	GO:0046854::phosphatidylinositol phosphorylation	.
chr06	12.009	71.9077	68.3307	Os06g0133600	--	.	GO:0003700::sequence-specific DNA binding transcription factor activity;GO:0006355::regulation of transcription, DNA-templated;GO:0016765::transferase activity, transferring alkyl or aryl (other than methyl) groups	.	.
chr02	11.9638	137.652	133.732	Os02g0666200	OsPIP1;1	.	GO:0003779::actin binding;GO:0007010::cytoskeleton organization;GO:0019079::viral genome replication;GO:0030337::DNA polymerase processivity factor activity	.	GO:0005215::transporter activity;GO:0006810::transport;GO:0016020::membrane
chr11	11.9192	49.9834	46.5943	Os11g0104900	--	GO:0005515::protein binding;GO:0006886::intracellular protein transport;GO:0008270::zinc ion binding;GO:0016192::vesicle-mediated transport	.	.	GO:0005515::protein binding;GO:0006886::intracellular protein transport;GO:0008270::zinc ion binding;GO:0016192::vesicle-mediated transport
chr06	11.8745	101.158	97.4016	Os06g0708600	--	.	GO:0004616::phosphogluconate dehydrogenase (decarboxylating) activity;GO:0004665::prephenate dehydrogenase (NADP+) activity;GO:0004867::serine-type endopeptidase inhibitor activity;GO:0005576::extracellular region;GO:0006571::tyrosine biosynthetic process;GO:0006813::potassium ion transport;GO:0008677::2-dehydropantoate 2-reductase activity;GO:0008977::prephenate dehydrogenase activity;GO:0016616…	GO:0006508::proteolysis;GO:0008152::metabolic process;GO:0008236::serine-type peptidase activity;GO:0016787::hydrolase activity	.
chr08	11.8548	71.337	67.7634	Os08g0155000	--	GO:0005515::protein binding;GO:0008608::attachment of spindle microtubules to kinetochore;GO:0042729::DASH complex;GO:0072686::mitotic spindle	.	GO:0003723::RNA binding;GO:0003779::actin binding;GO:0005634::nucleus;GO:0005737::cytoplasm;GO:0006397::mRNA processing;GO:0007010::cytoskeleton organization	GO:0005515::protein binding;GO:0008608::attachment of spindle microtubules to kinetochore;GO:0042729::DASH complex;GO:0072686::mitotic spindle
chr05	11.847	62.5497	59.047	Os05g0560000	--	GO:0009522::photosystem I;GO:0009538::photosystem I reaction center;GO:0015979::photosynthesis	GO:0005515::protein binding	.	GO:0009522::photosystem I;GO:0009538::photosystem I reaction center;GO:0015979::photosynthesis
chr04	11.8016	59.7145	56.2371	Os04g0504800	--	GO:0003676::nucleic acid binding;GO:0003723::RNA binding;GO:0003779::actin binding;GO:0004535::poly(A)-specific ribonuclease activity;GO:0005634::nucleus;GO:0005737::cytoplasm;GO:0006402::mRNA catabolic process;GO:0007010::cytoskeleton organization;GO:0046872::metal ion binding	GO:0006221::pyrimidine nucleotide biosynthetic process;GO:0007049::cell cycle;GO:0045747::positive regulation of Notch signaling pathway	GO:0003723::RNA binding;GO:0009882::blue light photoreceptor activity;GO:0071949::FAD binding	GO:0003676::nucleic acid binding;GO:0003723::RNA binding;GO:0003779::actin binding;GO:0004535::poly(A)-specific ribonuclease activity;GO:0005634::nucleus;GO:0005737::cytoplasm;GO:0006402::mRNA catabolic process;GO:0007010::cytoskeleton organization;GO:0046872::metal ion binding
chr04	11.8016	59.7145	56.2371	Os04g0504901	--	GO:0003676::nucleic acid binding;GO:0003723::RNA binding;GO:0003779::actin binding;GO:0004535::poly(A)-specific ribonuclease activity;GO:0005634::nucleus;GO:0005737::cytoplasm;GO:0006402::mRNA catabolic process;GO:0007010::cytoskeleton organization;GO:0046872::metal ion binding	GO:0006221::pyrimidine nucleotide biosynthetic process;GO:0007049::cell cycle;GO:0045747::positive regulation of Notch signaling pathway	GO:0003723::RNA binding;GO:0009882::blue light photoreceptor activity;GO:0071949::FAD binding	GO:0003676::nucleic acid binding;GO:0003779::actin binding;GO:0007010::cytoskeleton organization;GO:0009523::photosystem II;GO:0009539::photosystem II reaction center;GO:0015979::photosynthesis;GO:0016020::membrane
chr09	11.7972	69.7773	66.2144	Os09g0551600	--	.	GO:0003677::DNA binding;GO:0003779::actin binding;GO:0006355::regulation of transcription, DNA-templated;GO:0007010::cytoskeleton organization	GO:0004672::protein kinase activity;GO:0004674::protein serine/threonine kinase activity;GO:0005524::ATP binding;GO:0006468::protein phosphorylation;GO:0042302::structural constituent of cuticle;GO:0048544::recognition of pollen	.
chr01	11.733	48.8172	45.4376	Os01g0327500	--	.	.	GO:0004601::peroxidase activity;GO:0006979::response to oxidative stress;GO:0020037::heme binding;GO:0055114::oxidation-reduction process	.
chr04	11.733	48.8172	45.4376	Os04g0598200	--	GO:0003735::structural constituent of ribosome;GO:0005840::ribosome;GO:0006412::translation	GO:0004672::protein kinase activity;GO:0005509::calcium ion binding;GO:0005515::protein binding;GO:0005524::ATP binding;GO:0006468::protein phosphorylation	GO:0006950::response to stress	GO:0003735::structural constituent of ribosome;GO:0005840::ribosome;GO:0006412::translation
chr06	11.733	48.8172	45.4376	Os06g0160100	--	GO:0003677::DNA binding	GO:0015098::molybdate ion transmembrane transporter activity;GO:0015689::molybdate ion transport;GO:0016021::integral component of membrane	GO:0003677::DNA binding;GO:0006352::DNA-templated transcription, initiation;GO:0006974::cellular response to DNA damage stimulus;GO:0051726::regulation of cell cycle	GO:0003677::DNA binding
chr10	11.733	48.8172	45.4376	Os10g0371000	--	.	GO:0003700::sequence-specific DNA binding transcription factor activity;GO:0006355::regulation of transcription, DNA-templated	GO:0004553::hydrolase activity, hydrolyzing O-glycosyl compounds;GO:0005515::protein binding;GO:0005975::carbohydrate metabolic process;GO:0006120::mitochondrial electron transport, NADH to ubiquinone;GO:0008137::NADH dehydrogenase (ubiquinone) activity;GO:0030674::protein binding, bridging;GO:0051015::actin filament binding;GO:0055114::oxidation-reduction process	.
chr10	11.733	48.8172	45.4376	Os10g0576000	--	.	.	.	.
chr12	11.733	48.8172	45.4376	Os12g0563600	--	.	GO:0005509::calcium ion binding;GO:0009523::photosystem II;GO:0009654::photosystem II oxygen evolving complex;GO:0015979::photosynthesis;GO:0019898::extrinsic component of membrane	GO:0016788::hydrolase activity, acting on ester bonds	.
chr12	11.7255	88.9676	85.2815	Os12g0292301	--	.	.	.	.
chr12	11.7255	88.9676	85.2815	Os12g0292400	OsRBCS4	.	.	.	.
chr03	11.6919	86.1306	82.4606	Os03g0811900	--	GO:0003873::6-phosphofructo-2-kinase activity;GO:0003924::GTPase activity;GO:0004871::signal transducer activity;GO:0005524::ATP binding;GO:0005525::GTP binding;GO:0006000::fructose metabolic process;GO:0007186::G-protein coupled receptor signaling pathway;GO:0007264::small GTPase mediated signal transduction;GO:0019001::guanyl nucleotide binding;GO:0031683::G-protein beta/gamma-subunit complex b…	GO:0003723::RNA binding;GO:0004842::ubiquitin-protein transferase activity;GO:0005515::protein binding;GO:0005680::anaphase-promoting complex;GO:0006364::rRNA processing;GO:0006464::cellular protein modification process;GO:0008270::zinc ion binding;GO:0016151::nickel cation binding;GO:0032040::small-subunit processome;GO:0046872::metal ion binding;GO:0061630::ubiquitin protein ligase activity	GO:0003735::structural constituent of ribosome;GO:0003779::actin binding;GO:0005622::intracellular;GO:0005840::ribosome;GO:0006412::translation;GO:0007010::cytoskeleton organization	GO:0003873::6-phosphofructo-2-kinase activity;GO:0003924::GTPase activity;GO:0004871::signal transducer activity;GO:0005524::ATP binding;GO:0005525::GTP binding;GO:0006000::fructose metabolic process;GO:0007186::G-protein coupled receptor signaling pathway;GO:0007264::small GTPase mediated signal transduction;GO:0019001::guanyl nucleotide binding;GO:0031683::G-protein beta/gamma-subunit complex b…
chr03	11.6697	93.3945	89.6802	Os03g0146100	OsTIP1; 1	GO:0005215::transporter activity;GO:0006810::transport;GO:0016020::membrane	GO:0007049::cell cycle;GO:0016538::cyclin-dependent protein serine/threonine kinase regulator activity	GO:0005515::protein binding	GO:0005215::transporter activity;GO:0006810::transport;GO:0016020::membrane
chr03	11.6697	93.3945	89.6802	Os03g0146200	--	GO:0005215::transporter activity;GO:0006810::transport;GO:0016020::membrane	GO:0007049::cell cycle;GO:0016538::cyclin-dependent protein serine/threonine kinase regulator activity	GO:0005515::protein binding	GO:0005215::transporter activity;GO:0006810::transport;GO:0016020::membrane
chr03	11.658	114.761	110.936	Os03g0234200		GO:0003735::structural constituent of ribosome;GO:0005840::ribosome;GO:0006412::translation	GO:0004601::peroxidase activity;GO:0006979::response to oxidative stress;GO:0020037::heme binding;GO:0055114::oxidation-reduction process	.	GO:0003735::structural constituent of ribosome;GO:0005840::ribosome;GO:0006412::translation
chr03	11.658	114.761	110.936	Os03g0234350		GO:0003735::structural constituent of ribosome;GO:0005840::ribosome;GO:0006412::translation	GO:0004601::peroxidase activity;GO:0006979::response to oxidative stress;GO:0020037::heme binding;GO:0055114::oxidation-reduction process	.	.
chr04	11.5615	60.2732	56.7921	Os04g0573200	--	GO:0004252::serine-type endopeptidase activity;GO:0006508::proteolysis	.	GO:0006855::drug transmembrane transport;GO:0015238::drug transmembrane transporter activity;GO:0015297::antiporter activity;GO:0016020::membrane;GO:0055085::transmembrane transport	GO:0006801::superoxide metabolic process;GO:0030001::metal ion transport;GO:0046872::metal ion binding;GO:0055114::oxidation-reduction process
chr04	11.5615	60.2732	56.7921	Os04g0573300	--	GO:0004252::serine-type endopeptidase activity;GO:0006508::proteolysis	.	GO:0006855::drug transmembrane transport;GO:0015238::drug transmembrane transporter activity;GO:0015297::antiporter activity;GO:0016020::membrane;GO:0055085::transmembrane transport	GO:0004252::serine-type endopeptidase activity;GO:0006508::proteolysis
chr01	11.5468	47.6578	44.289	Os01g0357900	--	GO:0003700::sequence-specific DNA binding transcription factor activity;GO:0006355::regulation of transcription, DNA-templated;GO:0071203::WASH complex	GO:0003723::RNA binding	GO:0016491::oxidoreductase activity;GO:0020037::heme binding;GO:0051536::iron-sulfur cluster binding;GO:0055114::oxidation-reduction process	GO:0003700::sequence-specific DNA binding transcription factor activity;GO:0006355::regulation of transcription, DNA-templated;GO:0071203::WASH complex
chr03	11.5468	47.6578	44.289	Os03g0733600	gif1	GO:0003677::DNA binding;GO:0004882::androgen receptor activity;GO:0005496::steroid binding;GO:0005634::nucleus;GO:0005672::transcription factor TFIIA complex;GO:0006355::regulation of transcription, DNA-templated;GO:0006367::transcription initiation from RNA polymerase II promoter;GO:0030521::androgen receptor signaling pathway	.	GO:0003677::DNA binding;GO:0046983::protein dimerization activity	GO:0003677::DNA binding;GO:0004882::androgen receptor activity;GO:0005496::steroid binding;GO:0005634::nucleus;GO:0005672::transcription factor TFIIA complex;GO:0006355::regulation of transcription, DNA-templated;GO:0006367::transcription initiation from RNA polymerase II promoter;GO:0030521::androgen receptor signaling pathway
chr03	11.5468	47.6578	44.289	Os03g0756300	--	.	.	GO:0004672::protein kinase activity;GO:0005515::protein binding;GO:0005524::ATP binding;GO:0006468::protein phosphorylation	.
chr03	11.5468	47.6578	44.289	Os03g0798600	--	GO:0003735::structural constituent of ribosome;GO:0005840::ribosome;GO:0006412::translation	GO:0000786::nucleosome;GO:0003677::DNA binding;GO:0005634::nucleus;GO:0006334::nucleosome assembly	.	GO:0003735::structural constituent of ribosome;GO:0005840::ribosome;GO:0006412::translation
chr05	11.5468	47.6578	44.289	Os05g0350600	--	GO:0046907::intracellular transport	.	GO:0046983::protein dimerization activity	GO:0046907::intracellular transport
chr07	11.5468	47.6578	44.289	Os07g0185900	--	GO:0003779::actin binding;GO:0007010::cytoskeleton organization	.	GO:0003677::DNA binding;GO:0005664::nuclear origin of replication recognition complex;GO:0006260::DNA replication;GO:0016020::membrane	GO:0003779::actin binding;GO:0007010::cytoskeleton organization
chr09	11.5468	47.6578	44.289	Os09g0258600	--	GO:0003735::structural constituent of ribosome;GO:0005840::ribosome;GO:0006412::translation	GO:0016021::integral component of membrane;GO:0055085::transmembrane transport	GO:0004672::protein kinase activity;GO:0005524::ATP binding;GO:0006468::protein phosphorylation;GO:0016020::membrane;GO:0016773::phosphotransferase activity, alcohol group as acceptor;GO:0045095::keratin filament	GO:0003735::structural constituent of ribosome;GO:0005840::ribosome;GO:0006412::translation
chr01	11.4713	67.2464	63.7038	Os01g0147900	--	.	GO:0008270::zinc ion binding	GO:0003779::actin binding;GO:0007010::cytoskeleton organization	GO:0004807::triose-phosphate isomerase activity;GO:0008152::metabolic process
chr01	11.4713	67.2464	63.7038	Os01g0147950		.	GO:0008270::zinc ion binding	GO:0003779::actin binding;GO:0007010::cytoskeleton organization	.
chr02	11.3877	62.9877	59.4823	Os02g0782700	--	GO:0003677::DNA binding;GO:0003700::sequence-specific DNA binding transcription factor activity;GO:0005664::nuclear origin of replication recognition complex;GO:0006260::DNA replication;GO:0006355::regulation of transcription, DNA-templated;GO:0016021::integral component of membrane	GO:0003735::structural constituent of ribosome;GO:0005515::protein binding;GO:0005840::ribosome;GO:0006412::translation	.	GO:0003677::DNA binding;GO:0003700::sequence-specific DNA binding transcription factor activity;GO:0005664::nuclear origin of replication recognition complex;GO:0006260::DNA replication;GO:0006355::regulation of transcription, DNA-templated;GO:0016021::integral component of membrane
chr06	11.3796	102.515	98.752	Os06g0113900	--	GO:0003824::catalytic activity;GO:0030976::thiamine pyrophosphate binding	GO:0005524::ATP binding	.	GO:0003824::catalytic activity;GO:0030976::thiamine pyrophosphate binding
chr11	11.3605	46.5053	43.1484	Os11g0455800	--	GO:0004371::glycerone kinase activity;GO:0006071::glycerol metabolic process;GO:0006520::cellular amino acid metabolic process;GO:0009058::biosynthetic process;GO:0016740::transferase activity;GO:0016829::lyase activity;GO:0030170::pyridoxal phosphate binding	.	GO:0003824::catalytic activity;GO:0003857::3-hydroxyacyl-CoA dehydrogenase activity;GO:0004013::adenosylhomocysteinase activity;GO:0004488::methylenetetrahydrofolate dehydrogenase (NADP+) activity;GO:0006520::cellular amino acid metabolic process;GO:0006631::fatty acid metabolic process;GO:0006730::one-carbon metabolic process;GO:0006779::porphyrin-containing compound biosynthetic process;GO:0006…	GO:0004371::glycerone kinase activity;GO:0006071::glycerol metabolic process;GO:0006520::cellular amino acid metabolic process;GO:0009058::biosynthetic process;GO:0016740::transferase activity;GO:0016829::lyase activity;GO:0030170::pyridoxal phosphate binding
chr05	11.3589	78.6778	75.0533	Os05g0106600	--	GO:0005634::nucleus	GO:0000774::adenyl-nucleotide exchange factor activity;GO:0003677::DNA binding;GO:0003700::sequence-specific DNA binding transcription factor activity;GO:0003774::motor activity;GO:0005876::spindle microtubule;GO:0006352::DNA-templated transcription, initiation;GO:0006355::regulation of transcription, DNA-templated;GO:0006457::protein folding;GO:0006606::protein import into nucleus;GO:0008608::at…	GO:0015078::hydrogen ion transmembrane transporter activity;GO:0015991::ATP hydrolysis coupled proton transport;GO:0033177::proton-transporting two-sector ATPase complex, proton-transporting domain	GO:0005634::nucleus
chr05	11.3589	78.6778	75.0533	Os05g0106650	--	GO:0005634::nucleus	GO:0000774::adenyl-nucleotide exchange factor activity;GO:0003677::DNA binding;GO:0003700::sequence-specific DNA binding transcription factor activity;GO:0003774::motor activity;GO:0005876::spindle microtubule;GO:0006352::DNA-templated transcription, initiation;GO:0006355::regulation of transcription, DNA-templated;GO:0006457::protein folding;GO:0006606::protein import into nucleus;GO:0008608::at…	GO:0015078::hydrogen ion transmembrane transporter activity;GO:0015991::ATP hydrolysis coupled proton transport;GO:0033177::proton-transporting two-sector ATPase complex, proton-transporting domain	GO:0005634::nucleus
chr05	11.3514	47.7865	44.4171	Os05g0402700	--	GO:0004332::fructose-bisphosphate aldolase activity;GO:0006096::glycolytic process	GO:0005634::nucleus;GO:0006974::cellular response to DNA damage stimulus;GO:0007049::cell cycle;GO:0016021::integral component of membrane;GO:0048478::replication fork protection	.	GO:0004332::fructose-bisphosphate aldolase activity;GO:0006096::glycolytic process
chr06	11.3416	106.256	102.472	Os06g0644200	OsVP1	.	GO:0004427::inorganic diphosphatase activity;GO:0009678::hydrogen-translocating pyrophosphatase activity;GO:0015992::proton transport;GO:0016020::membrane	GO:0003993::acid phosphatase activity;GO:0016787::hydrolase activity;GO:0046872::metal ion binding	GO:0004427::inorganic diphosphatase activity;GO:0009678::hydrogen-translocating pyrophosphatase activity;GO:0015992::proton transport;GO:0016020::membrane
chr06	11.3416	106.256	102.472	Os06g0644250	--	.	GO:0004427::inorganic diphosphatase activity;GO:0009678::hydrogen-translocating pyrophosphatase activity;GO:0015992::proton transport;GO:0016020::membrane	GO:0003993::acid phosphatase activity;GO:0016787::hydrolase activity;GO:0046872::metal ion binding	GO:0004427::inorganic diphosphatase activity;GO:0009678::hydrogen-translocating pyrophosphatase activity;GO:0015992::proton transport;GO:0016020::membrane
chr01	11.2708	51.4735	48.0716	Os01g0710000	--	GO:0005515::protein binding;GO:0016021::integral component of membrane	GO:0003779::actin binding;GO:0004564::beta-fructofuranosidase activity;GO:0004575::sucrose alpha-glucosidase activity;GO:0007010::cytoskeleton organization	.	GO:0005515::protein binding;GO:0016021::integral component of membrane
chr07	11.248	116.202	112.37	Os07g0448800	OsPIP2; 1	GO:0005215::transporter activity;GO:0006810::transport;GO:0016020::membrane	.	GO:0005215::transporter activity;GO:0006810::transport;GO:0016020::membrane	GO:0005215::transporter activity;GO:0006810::transport;GO:0016020::membrane
chr02	11.2344	57.8808	54.422	Os02g0591700	--	GO:0003735::structural constituent of ribosome;GO:0005622::intracellular;GO:0005840::ribosome;GO:0006412::translation;GO:0035438::cyclic-di-GMP binding	.	GO:0005515::protein binding;GO:0005634::nucleus;GO:0006355::regulation of transcription, DNA-templated	GO:0003735::structural constituent of ribosome;GO:0005622::intracellular;GO:0005840::ribosome;GO:0006412::translation;GO:0035438::cyclic-di-GMP binding
chr01	11.1902	63.5957	60.0839	Os01g0876800	--	GO:0003676::nucleic acid binding	GO:0007094::mitotic spindle assembly checkpoint;GO:0016021::integral component of membrane	.	GO:0003676::nucleic acid binding
chr01	11.1743	45.3599	42.0142	Os01g0226250		.	.	.	.
chr03	11.1743	45.3599	42.0142	Os03g0154700	--	GO:0003723::RNA binding;GO:0005622::intracellular;GO:0019843::rRNA binding	GO:0004506::squalene monooxygenase activity;GO:0016021::integral component of membrane;GO:0050660::flavin adenine dinucleotide binding;GO:0055114::oxidation-reduction process;GO:0071949::FAD binding	.	GO:0003723::RNA binding;GO:0005622::intracellular;GO:0019843::rRNA binding
chr03	11.1743	45.3599	42.0142	Os03g0154750	--	GO:0003723::RNA binding;GO:0005622::intracellular;GO:0019843::rRNA binding	GO:0004506::squalene monooxygenase activity;GO:0016021::integral component of membrane;GO:0050660::flavin adenine dinucleotide binding;GO:0055114::oxidation-reduction process;GO:0071949::FAD binding	.	GO:0003723::RNA binding;GO:0005622::intracellular;GO:0019843::rRNA binding
chr05	11.1743	45.3599	42.0142	Os05g0149600	--	GO:0003779::actin binding;GO:0006511::ubiquitin-dependent protein catabolic process;GO:0007010::cytoskeleton organization;GO:0031625::ubiquitin protein ligase binding	GO:0001558::regulation of cell growth;GO:0005509::calcium ion binding;GO:0005520::insulin-like growth factor binding;GO:0005576::extracellular region;GO:0005578::proteinaceous extracellular matrix;GO:0007165::signal transduction;GO:0050840::extracellular matrix binding	GO:0003700::sequence-specific DNA binding transcription factor activity;GO:0006355::regulation of transcription, DNA-templated;GO:0006511::ubiquitin-dependent protein catabolic process;GO:0031625::ubiquitin protein ligase binding	GO:0003779::actin binding;GO:0006511::ubiquitin-dependent protein catabolic process;GO:0007010::cytoskeleton organization;GO:0031625::ubiquitin protein ligase binding
chr05	11.1743	45.3599	42.0142	Os05g0176700	--	.	.	.	.
chr09	11.1743	45.3599	42.0142	Os09g0114500	--	GO:0003777::microtubule motor activity;GO:0003824::catalytic activity;GO:0005524::ATP binding;GO:0006281::DNA repair;GO:0007018::microtubule-based movement;GO:0008017::microtubule binding	GO:0003777::microtubule motor activity;GO:0003824::catalytic activity;GO:0005524::ATP binding;GO:0006281::DNA repair;GO:0007018::microtubule-based movement;GO:0008017::microtubule binding	.	GO:0003777::microtubule motor activity;GO:0003824::catalytic activity;GO:0005524::ATP binding;GO:0006281::DNA repair;GO:0007018::microtubule-based movement;GO:0008017::microtubule binding
chr09	11.1743	45.3599	42.0142	Os09g0297400	--	GO:0016020::membrane;GO:0016021::integral component of membrane	GO:0003714::transcription corepressor activity;GO:0003872::6-phosphofructokinase activity;GO:0006096::glycolytic process;GO:0006351::transcription, DNA-templated;GO:0006364::rRNA processing	GO:0016021::integral component of membrane;GO:0022857::transmembrane transporter activity;GO:0055085::transmembrane transport	GO:0016020::membrane;GO:0016021::integral component of membrane
chr02	11.1534	63.4623	59.9511	Os02g0742000	--	GO:0003677::DNA binding;GO:0003682::chromatin binding;GO:0005634::nucleus;GO:0006351::transcription, DNA-templated;GO:0008171::O-methyltransferase activity	.	.	GO:0003677::DNA binding;GO:0003682::chromatin binding;GO:0005634::nucleus;GO:0006351::transcription, DNA-templated;GO:0008171::O-methyltransferase activity
chr06	11.081	96.2915	92.562	Os06g0701100	--	GO:0003676::nucleic acid binding;GO:0003677::DNA binding;GO:0005524::ATP binding;GO:0008026::ATP-dependent helicase activity;GO:0016787::hydrolase activity;GO:0019079::viral genome replication	GO:0009733::response to auxin	.	GO:0003676::nucleic acid binding;GO:0003677::DNA binding;GO:0005524::ATP binding;GO:0008026::ATP-dependent helicase activity;GO:0016787::hydrolase activity;GO:0019079::viral genome replication
chr11	11.0701	45.0818	41.7416	Os11g0482000	--	.	GO:0006886::intracellular protein transport;GO:0006888::ER to Golgi vesicle-mediated transport;GO:0030127::COPII vesicle coat	GO:0007275::multicellular organismal development;GO:0042600::chorion	.
chr11	11.0147	48.7841	45.4076	Os11g0242800	--	.	GO:0005515::protein binding;GO:0005634::nucleus	GO:0000772::mating pheromone activity;GO:0016020::membrane;GO:0019028::viral capsid;GO:0071203::WASH complex	.
chr03	10.9881	44.2216	40.8875	Os03g0685900	--	GO:0000014::single-stranded DNA endodeoxyribonuclease activity;GO:0000077::DNA damage checkpoint;GO:0006281::DNA repair	.	.	GO:0000014::single-stranded DNA endodeoxyribonuclease activity;GO:0000077::DNA damage checkpoint;GO:0006281::DNA repair
chr04	10.9881	44.2216	40.8875	Os04g0628100	--	.	.	GO:0003723::RNA binding	GO:0003677::DNA binding;GO:0005515::protein binding;GO:0006355::regulation of transcription, DNA-templated;GO:0006364::rRNA processing;GO:0008168::methyltransferase activity
chr05	10.9881	44.2216	40.8875	Os05g0460200	--	GO:0005515::protein binding	GO:0003677::DNA binding;GO:0003700::sequence-specific DNA binding transcription factor activity;GO:0005669::transcription factor TFIID complex;GO:0006352::DNA-templated transcription, initiation;GO:0006355::regulation of transcription, DNA-templated;GO:0016620::oxidoreductase activity, acting on the aldehyde or oxo group of donors, NAD or NADP as acceptor;GO:0042025::host cell nucleus;GO:0055114:…	GO:0000902::cell morphogenesis;GO:0005975::carbohydrate metabolic process;GO:0016773::phosphotransferase activity, alcohol group as acceptor;GO:0016787::hydrolase activity	GO:0005515::protein binding
chr05	10.9881	44.2216	40.8875	Os05g0460350		GO:0005515::protein binding	GO:0003677::DNA binding;GO:0003700::sequence-specific DNA binding transcription factor activity;GO:0005669::transcription factor TFIID complex;GO:0006352::DNA-templated transcription, initiation;GO:0006355::regulation of transcription, DNA-templated;GO:0016620::oxidoreductase activity, acting on the aldehyde or oxo group of donors, NAD or NADP as acceptor;GO:0042025::host cell nucleus;GO:0055114:…	GO:0000902::cell morphogenesis;GO:0005975::carbohydrate metabolic process;GO:0016773::phosphotransferase activity, alcohol group as acceptor;GO:0016787::hydrolase activity	.
chr07	10.9478	53.0769	49.6619	Os07g0184800	--	GO:0000786::nucleosome;GO:0003677::DNA binding;GO:0005634::nucleus;GO:0006334::nucleosome assembly	GO:0003677::DNA binding;GO:0004003::ATP-dependent DNA helicase activity;GO:0006303::double-strand break repair via nonhomologous end joining	.	GO:0000786::nucleosome;GO:0003677::DNA binding;GO:0005634::nucleus;GO:0006334::nucleosome assembly
chr07	10.9478	53.0769	49.6619	Os07g0184850	--	GO:0000786::nucleosome;GO:0003677::DNA binding;GO:0005634::nucleus;GO:0006334::nucleosome assembly	GO:0003677::DNA binding;GO:0004003::ATP-dependent DNA helicase activity;GO:0006303::double-strand break repair via nonhomologous end joining	.	GO:0000786::nucleosome;GO:0003677::DNA binding;GO:0005634::nucleus;GO:0006334::nucleosome assembly
chr02	10.9219	49.7944	46.4083	Os02g0625500	--	GO:0004373::glycogen (starch) synthase activity;GO:0005978::glycogen biosynthetic process	GO:0035091::phosphatidylinositol binding	.	GO:0004373::glycogen (starch) synthase activity;GO:0005978::glycogen biosynthetic process
chr03	10.8596	66.8695	63.3328	Os03g0683800	--	GO:0016788::hydrolase activity, acting on ester bonds	.	GO:0017148::negative regulation of translation;GO:0030598::rRNA N-glycosylase activity	GO:0016788::hydrolase activity, acting on ester bonds
chr03	10.8596	66.8695	63.3328	Os03g0683816	--	GO:0016788::hydrolase activity, acting on ester bonds	.	GO:0017148::negative regulation of translation;GO:0030598::rRNA N-glycosylase activity	GO:0019028::viral capsid
chr01	10.8554	102.112	98.3509	Os01g0501800	--	GO:0005509::calcium ion binding;GO:0009523::photosystem II;GO:0009654::photosystem II oxygen evolving complex;GO:0015979::photosynthesis;GO:0019898::extrinsic component of membrane;GO:0042549::photosystem II stabilization	GO:0006633::fatty acid biosynthetic process;GO:0016790::thiolester hydrolase activity	GO:0016021::integral component of membrane;GO:0016655::oxidoreductase activity, acting on NAD(P)H, quinone or similar compound as acceptor;GO:0055114::oxidation-reduction process	GO:0005509::calcium ion binding;GO:0009523::photosystem II;GO:0009654::photosystem II oxygen evolving complex;GO:0015979::photosynthesis;GO:0019898::extrinsic component of membrane;GO:0042549::photosystem II stabilization
chr05	10.854	64.287	60.77	Os05g0498700	--	.	.	.	.
chr02	10.8018	43.0906	39.7693	Os02g0465900	--	.	GO:0000287::magnesium ion binding;GO:0005524::ATP binding;GO:0005622::intracellular;GO:0032957::inositol trisphosphate metabolic process;GO:0047325::inositol tetrakisphosphate 1-kinase activity;GO:0052725::inositol-1,3,4-trisphosphate 6-kinase activity;GO:0052726::inositol-1,3,4-trisphosphate 5-kinase activity	GO:0005515::protein binding	.
chr02	10.8018	43.0906	39.7693	Os02g0606600	--	.	.	.	.
chr02	10.8018	43.0906	39.7693	Os02g0662100	--	.	GO:0002161::aminoacyl-tRNA editing activity	.	.
chr02	10.8018	43.0906	39.7693	Os02g0805200	--	GO:0000077::DNA damage checkpoint;GO:0003677::DNA binding;GO:0006275::regulation of DNA replication;GO:0006281::DNA repair;GO:0007067::mitotic nuclear division;GO:0030896::checkpoint clamp complex;GO:0042729::DASH complex;GO:0072686::mitotic spindle	GO:0005515::protein binding	GO:0006886::intracellular protein transport;GO:0016192::vesicle-mediated transport;GO:0030117::membrane coat	GO:0000077::DNA damage checkpoint;GO:0003677::DNA binding;GO:0006275::regulation of DNA replication;GO:0006281::DNA repair;GO:0007067::mitotic nuclear division;GO:0030896::checkpoint clamp complex;GO:0042729::DASH complex;GO:0072686::mitotic spindle
chr04	10.8018	43.0906	39.7693	Os04g0496300	--	.	GO:0003676::nucleic acid binding;GO:0004252::serine-type endopeptidase activity;GO:0005515::protein binding;GO:0005886::plasma membrane	GO:0003824::catalytic activity;GO:0004852::uroporphyrinogen-III synthase activity;GO:0008152::metabolic process;GO:0008677::2-dehydropantoate 2-reductase activity;GO:0016491::oxidoreductase activity;GO:0033014::tetrapyrrole biosynthetic process;GO:0050662::coenzyme binding;GO:0055114::oxidation-reduction process	.
chr07	10.8018	43.0906	39.7693	Os07g0662500	--	GO:0003676::nucleic acid binding;GO:0006276::plasmid maintenance	GO:0003676::nucleic acid binding;GO:0006276::plasmid maintenance	GO:0004222::metalloendopeptidase activity;GO:0005576::extracellular region;GO:0006508::proteolysis;GO:0008270::zinc ion binding	GO:0003746::translation elongation factor activity;GO:0005853::eukaryotic translation elongation factor 1 complex;GO:0006414::translational elongation
chr01	10.7628	100.924	97.1688	Os01g0805900	--	GO:0003924::GTPase activity;GO:0009512::cytochrome b6f complex;GO:0017004::cytochrome complex assembly;GO:0045158::electron transporter, transferring electrons within cytochrome b6/f complex of photosystem II activity	.	GO:0003677::DNA binding;GO:0003735::structural constituent of ribosome;GO:0003899::DNA-directed RNA polymerase activity;GO:0004519::endonuclease activity;GO:0005622::intracellular;GO:0005634::nucleus;GO:0005840::ribosome;GO:0006351::transcription, DNA-templated;GO:0006412::translation;GO:0009307::DNA restriction-modification system	GO:0003924::GTPase activity;GO:0009512::cytochrome b6f complex;GO:0017004::cytochrome complex assembly;GO:0045158::electron transporter, transferring electrons within cytochrome b6/f complex of photosystem II activity
chr04	10.7372	67.6568	64.1119	Os04g0457000	--	.	GO:0016020::membrane;GO:0016021::integral component of membrane	.	.
chr04	10.7372	67.6568	64.1119	Os04g0457100	--	.	GO:0016020::membrane;GO:0016021::integral component of membrane	.	.
chr05	10.7116	96.8021	93.0704	Os05g0227600	--	GO:0016020::membrane	.	.	GO:0016020::membrane
chr01	10.6816	59.1923	55.7217	Os01g0131450	--	GO:0003700::sequence-specific DNA binding transcription factor activity;GO:0005524::ATP binding;GO:0005975::carbohydrate metabolic process;GO:0006355::regulation of transcription, DNA-templated;GO:0016773::phosphotransferase activity, alcohol group as acceptor	GO:0005787::signal peptidase complex;GO:0006465::signal peptide processing;GO:0008233::peptidase activity;GO:0016021::integral component of membrane	.	GO:0005886::plasma membrane;GO:0016021::integral component of membrane
chr01	10.6816	59.1923	55.7217	Os01g0131600	--	GO:0003700::sequence-specific DNA binding transcription factor activity;GO:0005524::ATP binding;GO:0005975::carbohydrate metabolic process;GO:0006355::regulation of transcription, DNA-templated;GO:0016773::phosphotransferase activity, alcohol group as acceptor	GO:0005787::signal peptidase complex;GO:0006465::signal peptide processing;GO:0008233::peptidase activity;GO:0016021::integral component of membrane	.	GO:0008121::ubiquinol-cytochrome-c reductase activity;GO:0055114::oxidation-reduction process
chr07	10.6677	59.7751	56.2973	Os07g0556200	--	GO:0009496::plastoquinol--plastocyanin reductase activity;GO:0016491::oxidoreductase activity;GO:0042651::thylakoid membrane;GO:0051537::2 iron, 2 sulfur cluster binding;GO:0055114::oxidation-reduction process	.	GO:0005634::nucleus	GO:0009496::plastoquinol--plastocyanin reductase activity;GO:0016491::oxidoreductase activity;GO:0042651::thylakoid membrane;GO:0051537::2 iron, 2 sulfur cluster binding;GO:0055114::oxidation-reduction process
chr04	10.642	44.5484	41.2117	Os04g0507700	--	GO:0016788::hydrolase activity, acting on ester bonds	GO:0005515::protein binding	GO:0005515::protein binding;GO:0006886::intracellular protein transport;GO:0016192::vesicle-mediated transport;GO:0030117::membrane coat	GO:0016788::hydrolase activity, acting on ester bonds
chr07	10.6318	94.4437	90.7245	Os07g0614500	--	GO:0003746::translation elongation factor activity;GO:0005853::eukaryotic translation elongation factor 1 complex;GO:0006414::translational elongation	GO:0016021::integral component of membrane	.	GO:0000808::origin recognition complex;GO:0003746::translation elongation factor activity;GO:0005634::nucleus;GO:0005853::eukaryotic translation elongation factor 1 complex;GO:0006260::DNA replication;GO:0006414::translational elongation
chr04	10.6156	41.967	38.6577	Os04g0605900	--	GO:0051537::2 iron, 2 sulfur cluster binding	.	GO:0000166::nucleotide binding;GO:0005516::calmodulin binding;GO:0046872::metal ion binding	GO:0051537::2 iron, 2 sulfur cluster binding
chr05	10.6156	41.967	38.6577	Os05g0129300	--	GO:0000917::barrier septum assembly;GO:0003677::DNA binding;GO:0003700::sequence-specific DNA binding transcription factor activity;GO:0005634::nucleus;GO:0005737::cytoplasm;GO:0006355::regulation of transcription, DNA-templated;GO:0006914::autophagy;GO:0007049::cell cycle;GO:0043093::FtsZ-dependent cytokinesis;GO:0043565::sequence-specific DNA binding	.	GO:0003677::DNA binding;GO:0004553::hydrolase activity, hydrolyzing O-glycosyl compounds;GO:0004882::androgen receptor activity;GO:0005496::steroid binding;GO:0005634::nucleus;GO:0005975::carbohydrate metabolic process;GO:0006355::regulation of transcription, DNA-templated;GO:0030521::androgen receptor signaling pathway	GO:0000917::barrier septum assembly;GO:0003677::DNA binding;GO:0003700::sequence-specific DNA binding transcription factor activity;GO:0005634::nucleus;GO:0005737::cytoplasm;GO:0006355::regulation of transcription, DNA-templated;GO:0006914::autophagy;GO:0007049::cell cycle;GO:0043093::FtsZ-dependent cytokinesis;GO:0043565::sequence-specific DNA binding
chr07	10.6156	41.967	38.6577	Os07g0613200	--	.	GO:0003677::DNA binding;GO:0005515::protein binding	.	.
chr08	10.6156	41.967	38.6577	Os08g0191700	--	GO:0003735::structural constituent of ribosome;GO:0005515::protein binding;GO:0005622::intracellular;GO:0005840::ribosome;GO:0006412::translation	GO:0005515::protein binding;GO:0016740::transferase activity;GO:0016773::phosphotransferase activity, alcohol group as acceptor;GO:0019475::L-lysine catabolic process to acetate	.	GO:0003735::structural constituent of ribosome;GO:0005515::protein binding;GO:0005622::intracellular;GO:0005840::ribosome;GO:0006412::translation
chr12	10.6156	41.967	38.6577	Os12g0225150	--	GO:0003676::nucleic acid binding;GO:0003723::RNA binding;GO:0016021::integral component of membrane	GO:0000287::magnesium ion binding;GO:0004016::adenylate cyclase activity;GO:0006171::cAMP biosynthetic process	GO:0003676::nucleic acid binding;GO:0003723::RNA binding;GO:0016021::integral component of membrane	GO:0003723::RNA binding;GO:0016021::integral component of membrane
chr03	10.572	76.4396	72.8288	Os03g0799000	--	GO:0000786::nucleosome;GO:0003677::DNA binding;GO:0005634::nucleus;GO:0006334::nucleosome assembly	GO:0005515::protein binding;GO:0005516::calmodulin binding;GO:0030507::spectrin binding;GO:0031175::neuron projection development	GO:0003735::structural constituent of ribosome;GO:0005840::ribosome;GO:0006412::translation	GO:0000786::nucleosome;GO:0003677::DNA binding;GO:0005634::nucleus;GO:0006334::nucleosome assembly
chr03	10.572	76.4396	72.8288	Os03g0799050	--	GO:0000786::nucleosome;GO:0003677::DNA binding;GO:0005634::nucleus;GO:0006334::nucleosome assembly	GO:0005515::protein binding;GO:0005516::calmodulin binding;GO:0030507::spectrin binding;GO:0031175::neuron projection development	GO:0003735::structural constituent of ribosome;GO:0005840::ribosome;GO:0006412::translation	GO:0000786::nucleosome;GO:0003677::DNA binding;GO:0005634::nucleus;GO:0006334::nucleosome assembly
chr07	10.5247	50.4741	47.0812	Os07g0505200	--	.	GO:0007155::cell adhesion	.	GO:0003677::DNA binding;GO:0005634::nucleus
chr07	10.5247	50.4741	47.0812	Os07g0505300	--	.	GO:0007155::cell adhesion	.	.
chr07	10.4541	45.8881	42.5381	Os07g0616600	--	GO:0003735::structural constituent of ribosome;GO:0005622::intracellular;GO:0005840::ribosome;GO:0006412::translation;GO:0016021::integral component of membrane	GO:0005985::sucrose metabolic process;GO:0008083::growth factor activity;GO:0016157::sucrose synthase activity	GO:0004564::beta-fructofuranosidase activity;GO:0004575::sucrose alpha-glucosidase activity;GO:0005886::plasma membrane;GO:0008152::metabolic process;GO:0016021::integral component of membrane;GO:0016747::transferase activity, transferring acyl groups other than amino-acyl groups	GO:0003735::structural constituent of ribosome;GO:0005622::intracellular;GO:0005840::ribosome;GO:0006412::translation;GO:0016021::integral component of membrane
chr02	10.4293	40.8509	37.5551	Os02g0785800	--	GO:0003735::structural constituent of ribosome;GO:0005622::intracellular;GO:0005840::ribosome;GO:0006364::rRNA processing;GO:0006412::translation	GO:0005198::structural molecule activity;GO:0005515::protein binding;GO:0006886::intracellular protein transport;GO:0016192::vesicle-mediated transport;GO:0030117::membrane coat	GO:0006486::protein glycosylation;GO:0007059::chromosome segregation;GO:0008378::galactosyltransferase activity;GO:0016020::membrane;GO:0034508::centromere complex assembly	GO:0003735::structural constituent of ribosome;GO:0005622::intracellular;GO:0005840::ribosome;GO:0006364::rRNA processing;GO:0006412::translation
chr03	10.4293	40.8509	37.5551	Os03g0105600	--	GO:0003924::GTPase activity	.	.	GO:0003924::GTPase activity
chr03	10.4293	40.8509	37.5551	Os03g0105633	--	GO:0003924::GTPase activity	.	.	GO:0003924::GTPase activity
chr05	10.4293	40.8509	37.5551	Os05g0503500		.	GO:0005515::protein binding	GO:0016491::oxidoreductase activity;GO:0020037::heme binding;GO:0051536::iron-sulfur cluster binding;GO:0055114::oxidation-reduction process	.
chr07	10.4293	40.8509	37.5551	Os07g0229900	--	.	GO:0003779::actin binding;GO:0007010::cytoskeleton organization	GO:0003857::3-hydroxyacyl-CoA dehydrogenase activity;GO:0004553::hydrolase activity, hydrolyzing O-glycosyl compounds;GO:0005975::carbohydrate metabolic process;GO:0006631::fatty acid metabolic process;GO:0008677::2-dehydropantoate 2-reductase activity;GO:0016117::carotenoid biosynthetic process;GO:0016491::oxidoreductase activity;GO:0016616::oxidoreductase activity, acting on the CH-OH group of …	.
chr08	10.4293	40.8509	37.5551	Os08g0478700	--	.	GO:0003779::actin binding;GO:0003824::catalytic activity;GO:0005634::nucleus;GO:0007010::cytoskeleton organization	GO:0005261::cation channel activity;GO:0016579::protein deubiquitination;GO:0019076::viral release from host cell;GO:0032183::SUMO binding;GO:0032801::receptor catabolic process;GO:0033644::host cell membrane;GO:0036459::ubiquitinyl hydrolase activity;GO:0070140::SUMO-specific isopeptidase activity	.
chr12	10.4293	40.8509	37.5551	Os12g0188566	--	GO:0016209::antioxidant activity;GO:0016491::oxidoreductase activity;GO:0045454::cell redox homeostasis;GO:0055114::oxidation-reduction process	.	.	GO:0016209::antioxidant activity;GO:0016491::oxidoreductase activity;GO:0045454::cell redox homeostasis;GO:0055114::oxidation-reduction process
chr12	10.4293	40.8509	37.5551	Os12g0188700	--	GO:0016209::antioxidant activity;GO:0016491::oxidoreductase activity;GO:0045454::cell redox homeostasis;GO:0055114::oxidation-reduction process	.	.	GO:0016209::antioxidant activity;GO:0016491::oxidoreductase activity;GO:0045454::cell redox homeostasis;GO:0055114::oxidation-reduction process
chr06	10.4146	71.955	68.377	Os06g0320500	--	GO:0005213::structural constituent of chorion;GO:0005576::extracellular region;GO:0007304::chorion-containing eggshell formation;GO:0042600::chorion	.	GO:0006120::mitochondrial electron transport, NADH to ubiquinone;GO:0055114::oxidation-reduction process	GO:0005213::structural constituent of chorion;GO:0005576::extracellular region;GO:0007304::chorion-containing eggshell formation;GO:0042600::chorion
chr01	10.3821	68.0689	64.521	Os01g0905800	--	GO:0004332::fructose-bisphosphate aldolase activity;GO:0006096::glycolytic process	GO:0005515::protein binding	GO:0003677::DNA binding;GO:0005576::extracellular region;GO:0006506::GPI anchor biosynthetic process;GO:0009405::pathogenesis;GO:0016021::integral component of membrane;GO:0017176::phosphatidylinositol N-acetylglucosaminyltransferase activity	GO:0004332::fructose-bisphosphate aldolase activity;GO:0006096::glycolytic process
chr07	10.378	187.231	183.161	Os07g0529600	--	GO:0008033::tRNA processing;GO:0016117::carotenoid biosynthetic process;GO:0016491::oxidoreductase activity;GO:0016614::oxidoreductase activity, acting on CH-OH group of donors;GO:0016705::oxidoreductase activity, acting on paired donors, with incorporation or reduction of molecular oxygen;GO:0050660::flavin adenine dinucleotide binding;GO:0055114::oxidation-reduction process;GO:0071949::FAD bind…	GO:0004553::hydrolase activity, hydrolyzing O-glycosyl compounds;GO:0005975::carbohydrate metabolic process	GO:0004451::isocitrate lyase activity;GO:0019752::carboxylic acid metabolic process	GO:0008033::tRNA processing;GO:0016117::carotenoid biosynthetic process;GO:0016491::oxidoreductase activity;GO:0016614::oxidoreductase activity, acting on CH-OH group of donors;GO:0016705::oxidoreductase activity, acting on paired donors, with incorporation or reduction of molecular oxygen;GO:0050660::flavin adenine dinucleotide binding;GO:0055114::oxidation-reduction process;GO:0071949::FAD bind…
chr02	10.2795	45.3738	42.028	Os02g0232900	--	GO:0005215::transporter activity;GO:0006810::transport;GO:0016020::membrane	GO:0046872::metal ion binding	GO:0000917::barrier septum assembly;GO:0000921::septin ring assembly;GO:0003723::RNA binding;GO:0005102::receptor binding;GO:0005515::protein binding;GO:0005737::cytoplasm;GO:0005940::septin ring;GO:0006914::autophagy;GO:0008270::zinc ion binding;GO:0008855::exodeoxyribonuclease VII activity;GO:0015078::hydrogen ion transmembrane transporter activity;GO:0015743::malate transport;GO:0015991::ATP h…	GO:0005215::transporter activity;GO:0006810::transport;GO:0016020::membrane
chr03	10.252	86.6921	83.0184	Os03g0710800	GF14f; 14-3-3	.	GO:0005886::plasma membrane;GO:0006891::intra-Golgi vesicle-mediated transport;GO:0016021::integral component of membrane;GO:0030173::integral component of Golgi membrane	GO:0005737::cytoplasm;GO:0017089::glycolipid transporter activity;GO:0046836::glycolipid transport;GO:0051861::glycolipid binding	.
chr03	10.252	86.6921	83.0184	Os03g0710850		.	GO:0005886::plasma membrane;GO:0006891::intra-Golgi vesicle-mediated transport;GO:0016021::integral component of membrane;GO:0030173::integral component of Golgi membrane	GO:0005737::cytoplasm;GO:0017089::glycolipid transporter activity;GO:0046836::glycolipid transport;GO:0051861::glycolipid binding	.
chr01	10.2431	39.7425	36.4584	Os01g0834600	--	GO:0003735::structural constituent of ribosome;GO:0005622::intracellular;GO:0005840::ribosome;GO:0006412::translation	GO:0004797::thymidine kinase activity;GO:0005524::ATP binding;GO:0046872::metal ion binding	GO:0003735::structural constituent of ribosome;GO:0005622::intracellular;GO:0005840::ribosome;GO:0006412::translation	GO:0003735::structural constituent of ribosome;GO:0005622::intracellular;GO:0005840::ribosome;GO:0006412::translation
chr02	10.2431	39.7425	36.4584	Os02g0469600	--	GO:0004197::cysteine-type endopeptidase activity;GO:0006508::proteolysis;GO:0008234::cysteine-type peptidase activity	GO:0003677::DNA binding	GO:0006417::regulation of translation;GO:0045182::translation regulator activity	GO:0004197::cysteine-type endopeptidase activity;GO:0006508::proteolysis;GO:0008234::cysteine-type peptidase activity
chr03	10.2431	39.7425	36.4584	Os03g0337800	--	.	GO:0005576::extracellular region;GO:0006952::defense response;GO:0008483::transaminase activity;GO:0030170::pyridoxal phosphate binding	GO:0003723::RNA binding;GO:0003724::RNA helicase activity;GO:0005524::ATP binding;GO:0005525::GTP binding;GO:0016887::ATPase activity	GO:0003735::structural constituent of ribosome;GO:0005622::intracellular;GO:0005840::ribosome;GO:0006412::translation
chr03	10.2431	39.7425	36.4584	Os03g0337850		.	GO:0005576::extracellular region;GO:0006952::defense response;GO:0008483::transaminase activity;GO:0030170::pyridoxal phosphate binding	GO:0003723::RNA binding;GO:0003724::RNA helicase activity;GO:0005524::ATP binding;GO:0005525::GTP binding;GO:0016887::ATPase activity	.
chr08	10.2431	39.7425	36.4584	Os08g0478200	--	GO:0005247::voltage-gated chloride channel activity;GO:0006821::chloride transport;GO:0016020::membrane;GO:0020037::heme binding;GO:0055085::transmembrane transport	GO:0003779::actin binding;GO:0003824::catalytic activity;GO:0005634::nucleus;GO:0007010::cytoskeleton organization	.	GO:0005247::voltage-gated chloride channel activity;GO:0006821::chloride transport;GO:0016020::membrane;GO:0020037::heme binding;GO:0055085::transmembrane transport
chr09	10.2431	39.7425	36.4584	Os09g0402100	--	GO:0000786::nucleosome;GO:0003677::DNA binding;GO:0005634::nucleus;GO:0006334::nucleosome assembly	.	.	GO:0000786::nucleosome;GO:0003677::DNA binding;GO:0005634::nucleus;GO:0006334::nucleosome assembly
chr12	10.2431	39.7425	36.4584	Os12g0285100	--	GO:0005215::transporter activity;GO:0005634::nucleus;GO:0006810::transport;GO:0016020::membrane;GO:0051090::regulation of sequence-specific DNA binding transcription factor activity;GO:0055085::transmembrane transport	GO:0005634::nucleus;GO:0051090::regulation of sequence-specific DNA binding transcription factor activity	GO:0001533::cornified envelope	.
chr08	10.2259	100.148	96.3967	Os08g0435900	--	.	GO:0005886::plasma membrane;GO:0016021::integral component of membrane;GO:0016787::hydrolase activity	.	.
chr03	10.2142	43.9529	40.625	Os03g0279000	--	GO:0003677::DNA binding;GO:0005669::transcription factor TFIID complex;GO:0006352::DNA-templated transcription, initiation;GO:0009372::quorum sensing;GO:0023052::signaling	.	GO:0003690::double-stranded DNA binding;GO:0005102::receptor binding;GO:0005198::structural molecule activity;GO:0005576::extracellular region;GO:0005577::fibrinogen complex;GO:0006265::DNA topological change;GO:0006869::lipid transport;GO:0006914::autophagy;GO:0007165::signal transduction;GO:0008289::lipid binding;GO:0015078::hydrogen ion transmembrane transporter activity;GO:0015986::ATP synthe…	GO:0003677::DNA binding;GO:0005669::transcription factor TFIID complex;GO:0006352::DNA-templated transcription, initiation;GO:0009372::quorum sensing;GO:0023052::signaling
chr03	10.1764	51.8126	48.4083	Os03g0718100	--	.	GO:0003677::DNA binding;GO:0004803::transposase activity;GO:0006313::transposition, DNA-mediated;GO:0016491::oxidoreductase activity;GO:0055114::oxidation-reduction process	GO:0006541::glutamine metabolic process;GO:0016787::hydrolase activity	.
chr03	10.1764	51.8126	48.4083	Os03g0718150	--	.	GO:0003677::DNA binding;GO:0004803::transposase activity;GO:0006313::transposition, DNA-mediated;GO:0016491::oxidoreductase activity;GO:0055114::oxidation-reduction process	GO:0006541::glutamine metabolic process;GO:0016787::hydrolase activity	.
chr02	10.1629	98.5159	94.7754	Os02g0167300	--	GO:0003924::GTPase activity	.	GO:0000372::Group I intron splicing;GO:0030529::ribonucleoprotein complex	GO:0003924::GTPase activity;GO:0006508::proteolysis;GO:0008237::metallopeptidase activity
chr02	10.1629	98.5159	94.7754	Os02g0167366	--	GO:0003924::GTPase activity	.	GO:0000372::Group I intron splicing;GO:0030529::ribonucleoprotein complex	GO:0003924::GTPase activity
chr06	10.1513	68.3042	64.7533	Os06g0178900	--	GO:0004427::inorganic diphosphatase activity;GO:0009678::hydrogen-translocating pyrophosphatase activity;GO:0015992::proton transport;GO:0016020::membrane	GO:0016020::membrane;GO:0016798::hydrolase activity, acting on glycosyl bonds;GO:0046872::metal ion binding	GO:0006955::immune response;GO:0019882::antigen processing and presentation	GO:0004427::inorganic diphosphatase activity;GO:0009678::hydrogen-translocating pyrophosphatase activity;GO:0015992::proton transport;GO:0016020::membrane
chr06	10.1513	68.3042	64.7533	Os06g0178950	--	GO:0004427::inorganic diphosphatase activity;GO:0009678::hydrogen-translocating pyrophosphatase activity;GO:0015992::proton transport;GO:0016020::membrane	GO:0016020::membrane;GO:0016798::hydrolase activity, acting on glycosyl bonds;GO:0046872::metal ion binding	GO:0006955::immune response;GO:0019882::antigen processing and presentation	GO:0004427::inorganic diphosphatase activity;GO:0009678::hydrogen-translocating pyrophosphatase activity;GO:0015992::proton transport;GO:0016020::membrane
chr06	10.1376	40.0715	36.7854	Os06g0633800	--	GO:0003333::amino acid transmembrane transport;GO:0003700::sequence-specific DNA binding transcription factor activity;GO:0006355::regulation of transcription, DNA-templated;GO:0019028::viral capsid;GO:0043565::sequence-specific DNA binding	.	GO:0003723::RNA binding;GO:0004842::ubiquitin-protein transferase activity;GO:0005515::protein binding;GO:0005680::anaphase-promoting complex;GO:0008270::zinc ion binding;GO:0046872::metal ion binding	GO:0003333::amino acid transmembrane transport;GO:0003700::sequence-specific DNA binding transcription factor activity;GO:0006355::regulation of transcription, DNA-templated;GO:0019028::viral capsid;GO:0043565::sequence-specific DNA binding
chr03	10.127	46.7519	43.3936	Os03g0736500	--	GO:0005096::GTPase activator activity;GO:0005515::protein binding;GO:0005524::ATP binding;GO:0006298::mismatch repair;GO:0007264::small GTPase mediated signal transduction;GO:0016020::membrane;GO:0030983::mismatched DNA binding	GO:0015986::ATP synthesis coupled proton transport;GO:0046933::proton-transporting ATP synthase activity, rotational mechanism	GO:0008168::methyltransferase activity;GO:0031167::rRNA methylation	GO:0005096::GTPase activator activity;GO:0005515::protein binding;GO:0005524::ATP binding;GO:0006298::mismatch repair;GO:0007264::small GTPase mediated signal transduction;GO:0016020::membrane;GO:0030983::mismatched DNA binding
chr03	10.1051	51.5701	48.1676	Os03g0713100	--	GO:0003924::GTPase activity;GO:0005525::GTP binding	GO:0004672::protein kinase activity;GO:0005524::ATP binding;GO:0006468::protein phosphorylation;GO:0009055::electron carrier activity;GO:0051536::iron-sulfur cluster binding	GO:0003697::single-stranded DNA binding;GO:0004356::glutamate-ammonia ligase activity;GO:0005576::extracellular region;GO:0006542::glutamine biosynthetic process;GO:0006807::nitrogen compound metabolic process;GO:0009405::pathogenesis;GO:0019870::potassium channel inhibitor activity	GO:0003924::GTPase activity;GO:0005525::GTP binding
chr03	10.1051	51.5701	48.1676	Os03g0713150	--	GO:0003924::GTPase activity;GO:0005525::GTP binding	GO:0004672::protein kinase activity;GO:0005524::ATP binding;GO:0006468::protein phosphorylation;GO:0009055::electron carrier activity;GO:0051536::iron-sulfur cluster binding	GO:0003697::single-stranded DNA binding;GO:0004356::glutamate-ammonia ligase activity;GO:0005576::extracellular region;GO:0006542::glutamine biosynthetic process;GO:0006807::nitrogen compound metabolic process;GO:0009405::pathogenesis;GO:0019870::potassium channel inhibitor activity	.
chr12	10.0595	48.9771	45.5964	Os12g0560900		.	.	GO:0003677::DNA binding;GO:0003735::structural constituent of ribosome;GO:0005524::ATP binding;GO:0005622::intracellular;GO:0005840::ribosome;GO:0006260::DNA replication;GO:0006412::translation;GO:0016887::ATPase activity;GO:0098519::nucleotide phosphatase activity, acting on free nucleotides	.
chr03	10.0569	38.6419	35.3714	Os03g0244200	--	GO:0003779::actin binding;GO:0005634::nucleus;GO:0006355::regulation of transcription, DNA-templated;GO:0007010::cytoskeleton organization;GO:0007275::multicellular organismal development	GO:0003677::DNA binding;GO:0005665::DNA-directed RNA polymerase II, core complex;GO:0006366::transcription from RNA polymerase II promoter	.	.
chr03	10.0569	38.6419	35.3714	Os03g0244466	--	GO:0003779::actin binding;GO:0005634::nucleus;GO:0006355::regulation of transcription, DNA-templated;GO:0007010::cytoskeleton organization;GO:0007275::multicellular organismal development	GO:0003677::DNA binding;GO:0005665::DNA-directed RNA polymerase II, core complex;GO:0006366::transcription from RNA polymerase II promoter	.	GO:0003779::actin binding;GO:0005634::nucleus;GO:0006355::regulation of transcription, DNA-templated;GO:0007010::cytoskeleton organization;GO:0007275::multicellular organismal development
chr03	10.0569	38.6419	35.3714	Os03g0342900	--	GO:0003779::actin binding;GO:0007010::cytoskeleton organization	GO:0005515::protein binding;GO:0006364::rRNA processing;GO:0008270::zinc ion binding;GO:0032040::small-subunit processome	.	GO:0003779::actin binding;GO:0007010::cytoskeleton organization
chr04	10.0569	38.6419	35.3714	Os04g0611266	--	.	GO:0005509::calcium ion binding	GO:0004672::protein kinase activity;GO:0005524::ATP binding;GO:0006468::protein phosphorylation	.
chr04	10.0569	38.6419	35.3714	Os04g0611300	--	.	GO:0005509::calcium ion binding	GO:0004672::protein kinase activity;GO:0005524::ATP binding;GO:0006468::protein phosphorylation	.
chr08	10.0569	38.6419	35.3714	Os08g0562500	slg	GO:0016747::transferase activity, transferring acyl groups other than amino-acyl groups	.	GO:0046872::metal ion binding	GO:0000786::nucleosome;GO:0003677::DNA binding;GO:0005634::nucleus;GO:0007283::spermatogenesis;GO:0016747::transferase activity, transferring acyl groups other than amino-acyl groups
chr10	10.0569	38.6419	35.3714	Os10g0423000	--	.	GO:0005515::protein binding	.	.
chr02	10.0519	81.3068	77.6652	Os02g0716500	--	GO:0003735::structural constituent of ribosome;GO:0005622::intracellular;GO:0005840::ribosome;GO:0006412::translation;GO:0006629::lipid metabolic process	GO:0005215::transporter activity;GO:0006810::transport;GO:0016020::membrane	.	GO:0006629::lipid metabolic process;GO:0016717::oxidoreductase activity, acting on paired donors, with oxidation of a pair of donors resulting in the reduction of molecular oxygen to two molecules of water;GO:0055114::oxidation-reduction process
chr08	10.0081	65.8404	62.3096	Os08g0509600	IPA1	GO:0003677::DNA binding;GO:0005634::nucleus;GO:0006629::lipid metabolic process	GO:0015079::potassium ion transmembrane transporter activity;GO:0016020::membrane;GO:0071805::potassium ion transmembrane transport	GO:0004553::hydrolase activity, hydrolyzing O-glycosyl compounds;GO:0005975::carbohydrate metabolic process;GO:0006810::transport;GO:0016020::membrane	GO:0003677::DNA binding;GO:0005634::nucleus;GO:0006629::lipid metabolic process
chr02	9.93995	63.7238	60.2109	Os02g0626100	--	.	.	.	.
chr10	9.91343	48.4967	45.122	Os10g0508000	--	GO:0005507::copper ion binding;GO:0016491::oxidoreductase activity;GO:0055114::oxidation-reduction process	.	GO:0005856::cytoskeleton	GO:0005507::copper ion binding;GO:0016491::oxidoreductase activity;GO:0055114::oxidation-reduction process
chr10	9.91343	48.4967	45.122	Os10g0508050	--	GO:0005507::copper ion binding;GO:0016491::oxidoreductase activity;GO:0055114::oxidation-reduction process	.	GO:0005856::cytoskeleton	GO:0005507::copper ion binding;GO:0016491::oxidoreductase activity;GO:0055114::oxidation-reduction process
chr01	9.87063	37.5493	34.2918	Os01g0756600	--	GO:0003723::RNA binding;GO:0003968::RNA-directed RNA polymerase activity;GO:0006351::transcription, DNA-templated;GO:0016798::hydrolase activity, acting on glycosyl bonds	GO:0005216::ion channel activity;GO:0006811::ion transport;GO:0016020::membrane;GO:0055085::transmembrane transport	.	GO:0003723::RNA binding;GO:0003968::RNA-directed RNA polymerase activity;GO:0006351::transcription, DNA-templated;GO:0016798::hydrolase activity, acting on glycosyl bonds
chr03	9.87063	37.5493	34.2918	Os03g0820600	--	GO:0003779::actin binding;GO:0005622::intracellular	GO:0003887::DNA-directed DNA polymerase activity;GO:0005634::nucleus;GO:0006260::DNA replication;GO:0008270::zinc ion binding	.	GO:0003779::actin binding;GO:0005622::intracellular
chr04	9.87063	37.5493	34.2918	Os04g0445200	--	GO:0045735::nutrient reservoir activity	GO:0003779::actin binding;GO:0004857::enzyme inhibitor activity;GO:0007010::cytoskeleton organization	.	GO:0045735::nutrient reservoir activity
chr10	9.87063	37.5493	34.2918	Os10g0411700	--	.	GO:0003735::structural constituent of ribosome;GO:0005622::intracellular;GO:0005840::ribosome;GO:0006412::translation;GO:0034464::BBSome	.	GO:0003735::structural constituent of ribosome;GO:0005622::intracellular;GO:0005840::ribosome;GO:0006412::translation
chr04	9.86842	38.1416	34.8794	Os04g0459500	--	GO:0016620::oxidoreductase activity, acting on the aldehyde or oxo group of donors, NAD or NADP as acceptor;GO:0055114::oxidation-reduction process	GO:0004252::serine-type endopeptidase activity;GO:0005515::protein binding;GO:0006508::proteolysis;GO:0008236::serine-type peptidase activity;GO:0008239::dipeptidyl-peptidase activity;GO:0019087::transformation of host cell by virus;GO:0070009::serine-type aminopeptidase activity	GO:0000103::sulfate assimilation;GO:0003924::GTPase activity;GO:0004020::adenylylsulfate kinase activity;GO:0005524::ATP binding;GO:0005525::GTP binding;GO:0006614::SRP-dependent cotranslational protein targeting to membrane;GO:0006810::transport;GO:0016021::integral component of membrane;GO:0016301::kinase activity;GO:0016757::transferase activity, transferring glycosyl groups;GO:0016887::ATPase…	GO:0016620::oxidoreductase activity, acting on the aldehyde or oxo group of donors, NAD or NADP as acceptor;GO:0055114::oxidation-reduction process
chr09	9.79173	43.3062	39.9835	Os09g0461500	--	GO:0005576::extracellular region;GO:0006508::proteolysis;GO:0008152::metabolic process;GO:0008236::serine-type peptidase activity;GO:0015996::chlorophyll catabolic process;GO:0016787::hydrolase activity;GO:0047746::chlorophyllase activity	GO:0005576::extracellular region;GO:0008152::metabolic process;GO:0016787::hydrolase activity	GO:0008152::metabolic process;GO:0016787::hydrolase activity	GO:0005576::extracellular region;GO:0006508::proteolysis;GO:0008152::metabolic process;GO:0008236::serine-type peptidase activity;GO:0015996::chlorophyll catabolic process;GO:0016787::hydrolase activity;GO:0047746::chlorophyllase activity
chr04	9.75255	85.6966	82.0299	Os04g0233400	OsPIP2; 6	.	.	.	GO:0005215::transporter activity;GO:0006810::transport;GO:0016020::membrane
chr04	9.75255	85.6966	82.0299	Os04g0233851		.	.	.	.
chr03	9.72176	40.1214	36.8346	Os03g0737000	--	.	GO:0005634::nucleus;GO:0017025::TBP-class protein binding;GO:0051726::regulation of cell cycle	.	.
chr01	9.68567	37.059	33.8107	Os01g0916600	--	GO:0003676::nucleic acid binding	GO:0004417::hydroxyethylthiazole kinase activity;GO:0006814::sodium ion transport;GO:0009228::thiamine biosynthetic process;GO:0015385::sodium:proton antiporter activity;GO:0016020::membrane	GO:0008430::selenium binding	GO:0003676::nucleic acid binding
chr05	9.68439	36.4647	33.2212	Os05g0208000	--	.	.	GO:0003779::actin binding;GO:0004672::protein kinase activity;GO:0005524::ATP binding;GO:0006468::protein phosphorylation;GO:0007010::cytoskeleton organization	.
chr08	9.68439	36.4647	33.2212	Os08g0557800	--	GO:0003824::catalytic activity;GO:0003854::3-beta-hydroxy-delta5-steroid dehydrogenase activity;GO:0006694::steroid biosynthetic process;GO:0016616::oxidoreductase activity, acting on the CH-OH group of donors, NAD or NADP as acceptor;GO:0050662::coenzyme binding;GO:0055114::oxidation-reduction process;GO:0080019::fatty-acyl-CoA reductase (alcohol-forming) activity	GO:0019079::viral genome replication	.	GO:0003824::catalytic activity;GO:0003854::3-beta-hydroxy-delta5-steroid dehydrogenase activity;GO:0006694::steroid biosynthetic process;GO:0016616::oxidoreductase activity, acting on the CH-OH group of donors, NAD or NADP as acceptor;GO:0050662::coenzyme binding;GO:0055114::oxidation-reduction process;GO:0080019::fatty-acyl-CoA reductase (alcohol-forming) activity
chr08	9.68439	36.4647	33.2212	Os08g0557850	--	GO:0003824::catalytic activity;GO:0003854::3-beta-hydroxy-delta5-steroid dehydrogenase activity;GO:0006694::steroid biosynthetic process;GO:0016616::oxidoreductase activity, acting on the CH-OH group of donors, NAD or NADP as acceptor;GO:0050662::coenzyme binding;GO:0055114::oxidation-reduction process;GO:0080019::fatty-acyl-CoA reductase (alcohol-forming) activity	GO:0019079::viral genome replication	.	.
chr09	9.66631	48.8603	45.4802	Os09g0434500	OsBIERF1，乙烯应答转录因子	GO:0003700::sequence-specific DNA binding transcription factor activity;GO:0006355::regulation of transcription, DNA-templated	GO:0003779::actin binding;GO:0006281::DNA repair;GO:0007010::cytoskeleton organization;GO:0008270::zinc ion binding;GO:0046872::metal ion binding	GO:0004842::ubiquitin-protein transferase activity;GO:0005515::protein binding;GO:0005680::anaphase-promoting complex;GO:0008270::zinc ion binding;GO:0046872::metal ion binding	GO:0003700::sequence-specific DNA binding transcription factor activity;GO:0006355::regulation of transcription, DNA-templated
chr12	9.63941	37.5249	34.2723	Os12g0620400	--	GO:0003677::DNA binding;GO:0005634::nucleus;GO:0006281::DNA repair;GO:0016833::oxo-acid-lyase activity;GO:0019439::aromatic compound catabolic process	.	GO:0005515::protein binding	GO:0003677::DNA binding;GO:0005634::nucleus;GO:0006281::DNA repair
chr11	9.63898	38.1136	34.8516	Os11g0602500	--	GO:0003723::RNA binding	GO:0003723::RNA binding;GO:0005622::intracellular;GO:0019843::rRNA binding	GO:0000917::barrier septum assembly;GO:0005737::cytoplasm;GO:0006260::DNA replication;GO:0043093::FtsZ-dependent cytokinesis;GO:0046983::protein dimerization activity	GO:0003723::RNA binding;GO:0005622::intracellular;GO:0019843::rRNA binding
chr11	9.63898	38.1136	34.8516	Os11g0602550	--	GO:0003723::RNA binding	GO:0003723::RNA binding;GO:0005622::intracellular;GO:0019843::rRNA binding	GO:0000917::barrier septum assembly;GO:0005737::cytoplasm;GO:0006260::DNA replication;GO:0043093::FtsZ-dependent cytokinesis;GO:0046983::protein dimerization activity	GO:0003723::RNA binding
chr11	9.63633	794.828	790	Os11g0703900	OsRBCS2	.	GO:0001104::RNA polymerase II transcription cofactor activity;GO:0006357::regulation of transcription from RNA polymerase II promoter;GO:0016592::mediator complex;GO:0016829::lyase activity	GO:0004713::protein tyrosine kinase activity;GO:0004871::signal transducer activity;GO:0005925::focal adhesion;GO:0006468::protein phosphorylation;GO:0007034::vacuolar transport;GO:0007172::signal complex assembly	GO:0000902::cell morphogenesis;GO:0005975::carbohydrate metabolic process;GO:0016773::phosphotransferase activity, alcohol group as acceptor;GO:0016787::hydrolase activity
chr11	9.62266	111.097	107.289	Os11g0163100	--	.	.	.	.
chr12	9.60735	87.2207	83.5441	Os12g0623900	--	GO:0003871::5-methyltetrahydropteroyltriglutamate-homocysteine S-methyltransferase activity;GO:0008270::zinc ion binding;GO:0008652::cellular amino acid biosynthetic process;GO:0009086::methionine biosynthetic process	GO:0003871::5-methyltetrahydropteroyltriglutamate-homocysteine S-methyltransferase activity;GO:0008270::zinc ion binding;GO:0008652::cellular amino acid biosynthetic process;GO:0009086::methionine biosynthetic process	GO:0005524::ATP binding;GO:0009058::biosynthetic process;GO:0016874::ligase activity	GO:0003871::5-methyltetrahydropteroyltriglutamate-homocysteine S-methyltransferase activity;GO:0008270::zinc ion binding;GO:0008652::cellular amino acid biosynthetic process;GO:0009086::methionine biosynthetic process
chr12	9.60735	87.2207	83.5441	Os12g0623950	--	GO:0003871::5-methyltetrahydropteroyltriglutamate-homocysteine S-methyltransferase activity;GO:0008270::zinc ion binding;GO:0008652::cellular amino acid biosynthetic process;GO:0009086::methionine biosynthetic process	GO:0003871::5-methyltetrahydropteroyltriglutamate-homocysteine S-methyltransferase activity;GO:0008270::zinc ion binding;GO:0008652::cellular amino acid biosynthetic process;GO:0009086::methionine biosynthetic process	GO:0005524::ATP binding;GO:0009058::biosynthetic process;GO:0016874::ligase activity	GO:0003871::5-methyltetrahydropteroyltriglutamate-homocysteine S-methyltransferase activity;GO:0008270::zinc ion binding;GO:0009086::methionine biosynthetic process
chr05	9.59292	97.8137	94.0767	Os05g0135700	OsSAMS1	GO:0003677::DNA binding;GO:0004478::methionine adenosyltransferase activity;GO:0004803::transposase activity;GO:0006313::transposition, DNA-mediated;GO:0006556::S-adenosylmethionine biosynthetic process	GO:0003700::sequence-specific DNA binding transcription factor activity;GO:0004672::protein kinase activity;GO:0005524::ATP binding;GO:0005622::intracellular;GO:0006355::regulation of transcription, DNA-templated;GO:0006468::protein phosphorylation;GO:0015078::hydrogen ion transmembrane transporter activity;GO:0015991::ATP hydrolysis coupled proton transport;GO:0033179::proton-transporting V-type…	GO:0004601::peroxidase activity;GO:0006979::response to oxidative stress;GO:0020037::heme binding;GO:0055114::oxidation-reduction process	GO:0003677::DNA binding;GO:0004478::methionine adenosyltransferase activity;GO:0004803::transposase activity;GO:0006313::transposition, DNA-mediated;GO:0006556::S-adenosylmethionine biosynthetic process
chr05	9.59292	97.8137	94.0767	Os05g0135750	--	GO:0003677::DNA binding;GO:0004478::methionine adenosyltransferase activity;GO:0004803::transposase activity;GO:0006313::transposition, DNA-mediated;GO:0006556::S-adenosylmethionine biosynthetic process	GO:0003700::sequence-specific DNA binding transcription factor activity;GO:0004672::protein kinase activity;GO:0005524::ATP binding;GO:0005622::intracellular;GO:0006355::regulation of transcription, DNA-templated;GO:0006468::protein phosphorylation;GO:0015078::hydrogen ion transmembrane transporter activity;GO:0015991::ATP hydrolysis coupled proton transport;GO:0033179::proton-transporting V-type…	GO:0004601::peroxidase activity;GO:0006979::response to oxidative stress;GO:0020037::heme binding;GO:0055114::oxidation-reduction process	GO:0003677::DNA binding;GO:0004478::methionine adenosyltransferase activity;GO:0004803::transposase activity;GO:0006313::transposition, DNA-mediated;GO:0006556::S-adenosylmethionine biosynthetic process
chr05	9.54294	72.6407	69.0571	Os05g0419800	--	.	.	GO:0004190::aspartic-type endopeptidase activity;GO:0004659::prenyltransferase activity;GO:0005261::cation channel activity;GO:0005887::integral component of plasma membrane;GO:0006508::proteolysis;GO:0016021::integral component of membrane;GO:0019031::viral envelope;GO:0019076::viral release from host cell;GO:0030234::enzyme regulator activity;GO:0030436::asexual sporulation;GO:0032801::receptor…	GO:0003779::actin binding;GO:0007010::cytoskeleton organization;GO:0016020::membrane;GO:0016788::hydrolase activity, acting on ester bonds
chr03	9.53296	81.4507	77.8087	Os03g0227750	--	.	GO:0000724::double-strand break repair via homologous recombination;GO:0016197::endosomal transport;GO:0030119::AP-type membrane coat adaptor complex	.	.
chr03	9.53296	81.4507	77.8087	Os03g0227800	--	.	GO:0000724::double-strand break repair via homologous recombination;GO:0016197::endosomal transport;GO:0030119::AP-type membrane coat adaptor complex	.	.
chr08	9.51709	68.9684	65.4125	Os08g0126300	--	GO:0008839::4-hydroxy-tetrahydrodipicolinate reductase;GO:0009089::lysine biosynthetic process via diaminopimelate;GO:0016620::oxidoreductase activity, acting on the aldehyde or oxo group of donors, NAD or NADP as acceptor;GO:0051287::NAD binding;GO:0055114::oxidation-reduction process	GO:0016620::oxidoreductase activity, acting on the aldehyde or oxo group of donors, NAD or NADP as acceptor;GO:0055114::oxidation-reduction process	GO:0004842::ubiquitin-protein transferase activity;GO:0005515::protein binding;GO:0005680::anaphase-promoting complex;GO:0008270::zinc ion binding;GO:0046872::metal ion binding	GO:0008839::4-hydroxy-tetrahydrodipicolinate reductase;GO:0009089::lysine biosynthetic process via diaminopimelate;GO:0016620::oxidoreductase activity, acting on the aldehyde or oxo group of donors, NAD or NADP as acceptor;GO:0051287::NAD binding;GO:0055114::oxidation-reduction process
chr08	9.51709	68.9684	65.4125	Os08g0126350	--	GO:0008839::4-hydroxy-tetrahydrodipicolinate reductase;GO:0009089::lysine biosynthetic process via diaminopimelate;GO:0016620::oxidoreductase activity, acting on the aldehyde or oxo group of donors, NAD or NADP as acceptor;GO:0051287::NAD binding;GO:0055114::oxidation-reduction process	GO:0016620::oxidoreductase activity, acting on the aldehyde or oxo group of donors, NAD or NADP as acceptor;GO:0055114::oxidation-reduction process	GO:0004842::ubiquitin-protein transferase activity;GO:0005515::protein binding;GO:0005680::anaphase-promoting complex;GO:0008270::zinc ion binding;GO:0046872::metal ion binding	GO:0016620::oxidoreductase activity, acting on the aldehyde or oxo group of donors, NAD or NADP as acceptor;GO:0055114::oxidation-reduction process
chr02	9.50502	36.5741	33.3295	Os02g0580300	GID2	.	GO:0004499::N,N-dimethylaniline monooxygenase activity;GO:0016491::oxidoreductase activity;GO:0050660::flavin adenine dinucleotide binding;GO:0050661::NADP binding;GO:0055114::oxidation-reduction process	.	GO:0005198::structural molecule activity;GO:0019028::viral capsid;GO:0043248::proteasome assembly
chr02	9.50502	36.5741	33.3295	Os02g0580366		.	GO:0004499::N,N-dimethylaniline monooxygenase activity;GO:0016491::oxidoreductase activity;GO:0050660::flavin adenine dinucleotide binding;GO:0050661::NADP binding;GO:0055114::oxidation-reduction process	.	.
chr05	9.50251	85.4032	81.738	Os05g0548900	--	GO:0001510::RNA methylation;GO:0003723::RNA binding;GO:0004719::protein-L-isoaspartate (D-aspartate) O-methyltransferase activity;GO:0005179::hormone activity;GO:0005576::extracellular region;GO:0005737::cytoplasm;GO:0006364::rRNA processing;GO:0006400::tRNA modification;GO:0006412::translation;GO:0006464::cellular protein modification process;GO:0006480::N-terminal protein amino acid methylation…	.	.	GO:0001510::RNA methylation;GO:0003723::RNA binding;GO:0004719::protein-L-isoaspartate (D-aspartate) O-methyltransferase activity;GO:0005179::hormone activity;GO:0005576::extracellular region;GO:0005737::cytoplasm;GO:0006364::rRNA processing;GO:0006400::tRNA modification;GO:0006412::translation;GO:0006464::cellular protein modification process;GO:0006480::N-terminal protein amino acid methylation…
chr04	9.49815	35.3884	32.1587	Os04g0390100	--	GO:0003677::DNA binding;GO:0003729::mRNA binding;GO:0004521::endoribonuclease activity;GO:0006084::acetyl-CoA metabolic process;GO:0018492::carbon-monoxide dehydrogenase (acceptor) activity;GO:0030001::metal ion transport;GO:0046872::metal ion binding	GO:0055085::transmembrane transport	.	GO:0003677::DNA binding;GO:0003729::mRNA binding;GO:0004521::endoribonuclease activity;GO:0006084::acetyl-CoA metabolic process;GO:0018492::carbon-monoxide dehydrogenase (acceptor) activity;GO:0030001::metal ion transport;GO:0046872::metal ion binding
chr04	9.49815	35.3884	32.1587	Os04g0533300	--	GO:0015948::methanogenesis;GO:0016021::integral component of membrane;GO:0030269::tetrahydromethanopterin S-methyltransferase activity	.	.	GO:0015948::methanogenesis;GO:0016021::integral component of membrane;GO:0030269::tetrahydromethanopterin S-methyltransferase activity
chr11	9.41871	141.77	137.835	Os11g0455500	--	GO:0003824::catalytic activity;GO:0003857::3-hydroxyacyl-CoA dehydrogenase activity;GO:0004013::adenosylhomocysteinase activity;GO:0004488::methylenetetrahydrofolate dehydrogenase (NADP+) activity;GO:0006520::cellular amino acid metabolic process;GO:0006631::fatty acid metabolic process;GO:0006730::one-carbon metabolic process;GO:0006779::porphyrin-containing compound biosynthetic process;GO:0006…	GO:0004371::glycerone kinase activity;GO:0006071::glycerol metabolic process;GO:0006520::cellular amino acid metabolic process;GO:0009058::biosynthetic process;GO:0016740::transferase activity;GO:0016829::lyase activity;GO:0030170::pyridoxal phosphate binding	GO:0003824::catalytic activity;GO:0003857::3-hydroxyacyl-CoA dehydrogenase activity;GO:0004013::adenosylhomocysteinase activity;GO:0004488::methylenetetrahydrofolate dehydrogenase (NADP+) activity;GO:0004616::phosphogluconate dehydrogenase (decarboxylating) activity;GO:0006520::cellular amino acid metabolic process;GO:0006631::fatty acid metabolic process;GO:0006730::one-carbon metabolic process;…	GO:0003824::catalytic activity;GO:0003857::3-hydroxyacyl-CoA dehydrogenase activity;GO:0004013::adenosylhomocysteinase activity;GO:0004488::methylenetetrahydrofolate dehydrogenase (NADP+) activity;GO:0006520::cellular amino acid metabolic process;GO:0006631::fatty acid metabolic process;GO:0006730::one-carbon metabolic process;GO:0006779::porphyrin-containing compound biosynthetic process;GO:0006…
chr03	9.37357	53.0859	49.6708	Os03g0278000	--	.	GO:0003824::catalytic activity;GO:0003854::3-beta-hydroxy-delta5-steroid dehydrogenase activity;GO:0006694::steroid biosynthetic process;GO:0008152::metabolic process;GO:0016491::oxidoreductase activity;GO:0016616::oxidoreductase activity, acting on the CH-OH group of donors, NAD or NADP as acceptor;GO:0050662::coenzyme binding;GO:0055114::oxidation-reduction process	GO:0003677::DNA binding;GO:0006355::regulation of transcription, DNA-templated	GO:0003824::catalytic activity;GO:0003854::3-beta-hydroxy-delta5-steroid dehydrogenase activity;GO:0006694::steroid biosynthetic process;GO:0008152::metabolic process;GO:0016491::oxidoreductase activity;GO:0016616::oxidoreductase activity, acting on the CH-OH group of donors, NAD or NADP as acceptor;GO:0050662::coenzyme binding;GO:0055114::oxidation-reduction process
chr03	9.37357	53.0859	49.6708	Os03g0278066		.	GO:0003824::catalytic activity;GO:0003854::3-beta-hydroxy-delta5-steroid dehydrogenase activity;GO:0006694::steroid biosynthetic process;GO:0008152::metabolic process;GO:0016491::oxidoreductase activity;GO:0016616::oxidoreductase activity, acting on the CH-OH group of donors, NAD or NADP as acceptor;GO:0050662::coenzyme binding;GO:0055114::oxidation-reduction process	GO:0003677::DNA binding;GO:0006355::regulation of transcription, DNA-templated	.
chr10	9.32515	49.4111	46.0278	Os10g0510000	--	.	.	.	.
chr10	9.32515	49.4111	46.0278	Os10g0510050	--	.	.	.	.
chr01	9.31191	34.3205	31.106	Os01g0686800	--	GO:0005515::protein binding	GO:0006801::superoxide metabolic process;GO:0046872::metal ion binding;GO:0055114::oxidation-reduction process	GO:0008270::zinc ion binding	GO:0005515::protein binding
chr01	9.31191	34.3205	31.106	Os01g0720500	--	.	.	GO:0008152::metabolic process;GO:0016791::phosphatase activity	.
chr01	9.31191	34.3205	31.106	Os01g0764000	--	.	.	.	GO:0005515::protein binding;GO:0016614::oxidoreductase activity, acting on CH-OH group of donors;GO:0055114::oxidation-reduction process
chr01	9.31191	34.3205	31.106	Os01g0764050	--	.	.	.	GO:0005515::protein binding;GO:0031419::cobalamin binding;GO:0046872::metal ion binding
chr02	9.31191	34.3205	31.106	Os02g0503400	--	GO:0003735::structural constituent of ribosome;GO:0005622::intracellular;GO:0005840::ribosome;GO:0006412::translation	GO:0005506::iron ion binding;GO:0016705::oxidoreductase activity, acting on paired donors, with incorporation or reduction of molecular oxygen;GO:0020037::heme binding;GO:0055114::oxidation-reduction process	.	GO:0003735::structural constituent of ribosome;GO:0005622::intracellular;GO:0005840::ribosome;GO:0006412::translation
chr02	9.31191	34.3205	31.106	Os02g0620200	--	.	GO:0045735::nutrient reservoir activity	GO:0003896::DNA primase activity;GO:0004386::helicase activity;GO:0004842::ubiquitin-protein transferase activity;GO:0005515::protein binding;GO:0005680::anaphase-promoting complex;GO:0008270::zinc ion binding;GO:0046872::metal ion binding	.
chr03	9.31191	34.3205	31.106	Os03g0119500	--	GO:0000148::1,3-beta-D-glucan synthase complex;GO:0003843::1,3-beta-D-glucan synthase activity;GO:0006075::(1-&gt;3)-beta-D-glucan biosynthetic process;GO:0016020::membrane	.	.	GO:0000148::1,3-beta-D-glucan synthase complex;GO:0003843::1,3-beta-D-glucan synthase activity;GO:0006075::(1-&gt;3)-beta-D-glucan biosynthetic process;GO:0016020::membrane
chr03	9.31191	34.3205	31.106	Os03g0351500	--	GO:0006801::superoxide metabolic process;GO:0046872::metal ion binding;GO:0055114::oxidation-reduction process	.	.	GO:0006801::superoxide metabolic process;GO:0046872::metal ion binding;GO:0055114::oxidation-reduction process
chr05	9.31191	34.3205	31.106	Os05g0371133		.	GO:0005515::protein binding	GO:0006508::proteolysis;GO:0008236::serine-type peptidase activity	.
chr06	9.31191	34.3205	31.106	Os06g0163450	--	.	GO:0004252::serine-type endopeptidase activity;GO:0006508::proteolysis	.	.
chr07	9.31191	34.3205	31.106	Os07g0674200	--	GO:0003735::structural constituent of ribosome;GO:0005622::intracellular;GO:0005840::ribosome;GO:0006412::translation	.	GO:0003824::catalytic activity;GO:0003854::3-beta-hydroxy-delta5-steroid dehydrogenase activity;GO:0006694::steroid biosynthetic process;GO:0008152::metabolic process;GO:0016491::oxidoreductase activity;GO:0016616::oxidoreductase activity, acting on the CH-OH group of donors, NAD or NADP as acceptor;GO:0050662::coenzyme binding;GO:0055114::oxidation-reduction process	GO:0003735::structural constituent of ribosome;GO:0005622::intracellular;GO:0005840::ribosome;GO:0006412::translation
chr11	9.31191	34.3205	31.106	Os11g0220800	--	GO:0003735::structural constituent of ribosome;GO:0005840::ribosome;GO:0006412::translation	GO:0004932::mating-type factor pheromone receptor activity;GO:0005634::nucleus;GO:0006355::regulation of transcription, DNA-templated;GO:0007186::G-protein coupled receptor signaling pathway;GO:0016020::membrane;GO:0031419::cobalamin binding;GO:0046872::metal ion binding	GO:0004659::prenyltransferase activity;GO:0007606::sensory perception of chemical stimulus;GO:0008948::oxaloacetate decarboxylase activity;GO:0015081::sodium ion transmembrane transporter activity;GO:0016020::membrane;GO:0016021::integral component of membrane;GO:0019031::viral envelope;GO:0019058::viral life cycle;GO:0071436::sodium ion export	GO:0003735::structural constituent of ribosome;GO:0005840::ribosome;GO:0006412::translation
chr01	9.30542	37.7615	34.5018	Os01g0570500	--	GO:0004672::protein kinase activity;GO:0005524::ATP binding;GO:0006468::protein phosphorylation;GO:0016020::membrane;GO:0016773::phosphotransferase activity, alcohol group as acceptor	.	GO:0004672::protein kinase activity;GO:0005524::ATP binding;GO:0006468::protein phosphorylation	GO:0004672::protein kinase activity;GO:0005524::ATP binding;GO:0006468::protein phosphorylation
chr06	9.30111	67.3211	63.7779	Os06g0130800	--	GO:0000786::nucleosome;GO:0003677::DNA binding;GO:0005634::nucleus;GO:0006334::nucleosome assembly;GO:0071203::WASH complex	GO:0003677::DNA binding;GO:0006352::DNA-templated transcription, initiation;GO:0006974::cellular response to DNA damage stimulus;GO:0051726::regulation of cell cycle	GO:0019049::evasion or tolerance of host defenses by virus	GO:0000786::nucleosome;GO:0003677::DNA binding;GO:0005634::nucleus;GO:0006334::nucleosome assembly;GO:0071203::WASH complex
chr03	9.29814	41.2059	37.9067	Os03g0787300	--	.	.	GO:0005515::protein binding	GO:0006464::cellular protein modification process;GO:0015035::protein disulfide oxidoreductase activity;GO:0016151::nickel cation binding;GO:0031072::heat shock protein binding;GO:0051082::unfolded protein binding
chr03	9.29814	41.2059	37.9067	Os03g0787350	--	.	.	GO:0005515::protein binding	.
chr08	9.2875	44.0632	40.7344	Os08g0113100	--	GO:0008168::methyltransferase activity;GO:0015948::methanogenesis	GO:0003676::nucleic acid binding;GO:0005515::protein binding;GO:0008270::zinc ion binding;GO:0042742::defense response to bacterium	GO:0004601::peroxidase activity;GO:0006979::response to oxidative stress;GO:0020037::heme binding;GO:0055114::oxidation-reduction process	.
chr08	9.2875	44.0632	40.7344	Os08g0113150	--	GO:0008168::methyltransferase activity;GO:0015948::methanogenesis	GO:0003676::nucleic acid binding;GO:0005515::protein binding;GO:0008270::zinc ion binding;GO:0042742::defense response to bacterium	GO:0004601::peroxidase activity;GO:0006979::response to oxidative stress;GO:0020037::heme binding;GO:0055114::oxidation-reduction process	GO:0008270::zinc ion binding
chr01	9.25291	36.4614	33.2212	Os01g0931200	--	GO:0003968::RNA-directed RNA polymerase activity;GO:0005515::protein binding;GO:0006886::intracellular protein transport;GO:0016192::vesicle-mediated transport;GO:0030117::membrane coat	.	.	GO:0003968::RNA-directed RNA polymerase activity;GO:0005515::protein binding;GO:0006886::intracellular protein transport;GO:0016192::vesicle-mediated transport;GO:0030117::membrane coat
chr01	9.22659	44.4374	41.1016	Os01g0323600	--	GO:0004478::methionine adenosyltransferase activity;GO:0006556::S-adenosylmethionine biosynthetic process;GO:0007155::cell adhesion	GO:0004601::peroxidase activity;GO:0006979::response to oxidative stress;GO:0020037::heme binding;GO:0055114::oxidation-reduction process	.	GO:0004478::methionine adenosyltransferase activity;GO:0006556::S-adenosylmethionine biosynthetic process;GO:0007155::cell adhesion
chr01	9.22659	44.4374	41.1016	Os01g0323775	--	GO:0004478::methionine adenosyltransferase activity;GO:0006556::S-adenosylmethionine biosynthetic process;GO:0007155::cell adhesion	GO:0004601::peroxidase activity;GO:0006979::response to oxidative stress;GO:0020037::heme binding;GO:0055114::oxidation-reduction process	.	GO:0004478::methionine adenosyltransferase activity;GO:0006556::S-adenosylmethionine biosynthetic process;GO:0007155::cell adhesion
chr03	9.2132	99.2357	95.4899	Os03g0177966	--	GO:0003924::GTPase activity;GO:0004871::signal transducer activity;GO:0005524::ATP binding;GO:0005525::GTP binding;GO:0006576::cellular biogenic amine metabolic process;GO:0007186::G-protein coupled receptor signaling pathway;GO:0019001::guanyl nucleotide binding;GO:0031683::G-protein beta/gamma-subunit complex binding	GO:0000287::magnesium ion binding;GO:0005737::cytoplasm;GO:0008253::5'-nucleotidase activity	GO:0003911::DNA ligase (NAD+) activity;GO:0006260::DNA replication;GO:0006281::DNA repair	GO:0003924::GTPase activity;GO:0004871::signal transducer activity;GO:0005524::ATP binding;GO:0005525::GTP binding;GO:0006576::cellular biogenic amine metabolic process;GO:0007186::G-protein coupled receptor signaling pathway;GO:0019001::guanyl nucleotide binding;GO:0031683::G-protein beta/gamma-subunit complex binding
chr03	9.2132	99.2357	95.4899	Os03g0178000	--	GO:0003924::GTPase activity;GO:0004871::signal transducer activity;GO:0005524::ATP binding;GO:0005525::GTP binding;GO:0006576::cellular biogenic amine metabolic process;GO:0007186::G-protein coupled receptor signaling pathway;GO:0019001::guanyl nucleotide binding;GO:0031683::G-protein beta/gamma-subunit complex binding	GO:0000287::magnesium ion binding;GO:0005737::cytoplasm;GO:0008253::5'-nucleotidase activity	GO:0003911::DNA ligase (NAD+) activity;GO:0006260::DNA replication;GO:0006281::DNA repair	GO:0003942::N-acetyl-gamma-glutamyl-phosphate reductase activity;GO:0005525::GTP binding;GO:0005737::cytoplasm;GO:0008652::cellular amino acid biosynthetic process;GO:0015948::methanogenesis;GO:0016620::oxidoreductase activity, acting on the aldehyde or oxo group of donors, NAD or NADP as acceptor;GO:0046983::protein dimerization activity;GO:0055114::oxidation-reduction process
chr03	9.20977	134.449	130.542	Os03g0726100	OsTubA1	GO:0003924::GTPase activity	GO:0000287::magnesium ion binding;GO:0005524::ATP binding;GO:0005622::intracellular;GO:0032957::inositol trisphosphate metabolic process;GO:0047325::inositol tetrakisphosphate 1-kinase activity;GO:0052725::inositol-1,3,4-trisphosphate 6-kinase activity;GO:0052726::inositol-1,3,4-trisphosphate 5-kinase activity	.	GO:0003924::GTPase activity
chr03	9.20977	134.449	130.542	Os03g0726150	--	GO:0003924::GTPase activity	GO:0000287::magnesium ion binding;GO:0005524::ATP binding;GO:0005622::intracellular;GO:0032957::inositol trisphosphate metabolic process;GO:0047325::inositol tetrakisphosphate 1-kinase activity;GO:0052725::inositol-1,3,4-trisphosphate 6-kinase activity;GO:0052726::inositol-1,3,4-trisphosphate 5-kinase activity	.	GO:0003924::GTPase activity
chr07	9.19703	35.161	31.9387	Os07g0529800	--	GO:0003743::translation initiation factor activity;GO:0006413::translational initiation	.	GO:0004451::isocitrate lyase activity;GO:0019752::carboxylic acid metabolic process	GO:0003743::translation initiation factor activity;GO:0006413::translational initiation
chr08	9.18919	34.5684	31.3515	Os08g0525600	--	GO:0005515::protein binding;GO:0006457::protein folding	GO:0003824::catalytic activity;GO:0003854::3-beta-hydroxy-delta5-steroid dehydrogenase activity;GO:0006694::steroid biosynthetic process;GO:0008152::metabolic process;GO:0016491::oxidoreductase activity;GO:0016616::oxidoreductase activity, acting on the CH-OH group of donors, NAD or NADP as acceptor;GO:0050662::coenzyme binding;GO:0055114::oxidation-reduction process	GO:0003924::GTPase activity;GO:0005525::GTP binding;GO:0007264::small GTPase mediated signal transduction	GO:0005515::protein binding;GO:0006457::protein folding
chr09	9.18197	43.1389	39.8173	Os09g0249700	--	GO:0000221::vacuolar proton-transporting V-type ATPase, V1 domain;GO:0005515::protein binding;GO:0005634::nucleus;GO:0006886::intracellular protein transport;GO:0015991::ATP hydrolysis coupled proton transport;GO:0016192::vesicle-mediated transport;GO:0016820::hydrolase activity, acting on acid anhydrides, catalyzing transmembrane movement of substances;GO:0030117::membrane coat;GO:0051090::regul…	GO:0003824::catalytic activity;GO:0016730::oxidoreductase activity, acting on iron-sulfur proteins as donors;GO:0050660::flavin adenine dinucleotide binding;GO:0055114::oxidation-reduction process	GO:0000221::vacuolar proton-transporting V-type ATPase, V1 domain;GO:0005515::protein binding;GO:0005634::nucleus;GO:0006886::intracellular protein transport;GO:0015991::ATP hydrolysis coupled proton transport;GO:0016192::vesicle-mediated transport;GO:0016820::hydrolase activity, acting on acid anhydrides, catalyzing transmembrane movement of substances;GO:0030117::membrane coat;GO:0051090::regul…	GO:0005515::protein binding;GO:0005634::nucleus;GO:0006886::intracellular protein transport;GO:0016192::vesicle-mediated transport;GO:0030117::membrane coat;GO:0051090::regulation of sequence-specific DNA binding transcription factor activity
chr02	9.18105	33.9759	30.7696	Os02g0815500	--	GO:0006813::potassium ion transport;GO:0016616::oxidoreductase activity, acting on the CH-OH group of donors, NAD or NADP as acceptor;GO:0051287::NAD binding;GO:0055114::oxidation-reduction process	GO:0005739::mitochondrion;GO:0033617::mitochondrial respiratory chain complex IV assembly	GO:0003824::catalytic activity;GO:0009058::biosynthetic process	GO:0006813::potassium ion transport;GO:0016616::oxidoreductase activity, acting on the CH-OH group of donors, NAD or NADP as acceptor;GO:0051287::NAD binding;GO:0055114::oxidation-reduction process
chr11	9.1572	250.731	246.519	Os11g0247300	TID1	GO:0003924::GTPase activity	.	.	GO:0003924::GTPase activity
chr11	9.1572	250.731	246.519	Os11g0247350	--	GO:0003924::GTPase activity	.	.	GO:0003924::GTPase activity
chr09	9.13385	156.101	152.119	Os09g0482100	--	GO:0005515::protein binding	GO:0004190::aspartic-type endopeptidase activity;GO:0006508::proteolysis	GO:0005515::protein binding	GO:0005524::ATP binding;GO:0006457::protein folding;GO:0006950::response to stress;GO:0051082::unfolded protein binding
chr02	9.12568	33.2611	30.0603	Os02g0628800	--	GO:0005515::protein binding	.	GO:0005199::structural constituent of cell wall;GO:0009664::plant-type cell wall organization	GO:0005515::protein binding
chr02	9.12568	33.2611	30.0603	Os02g0653000		.	.	GO:0003735::structural constituent of ribosome;GO:0005524::ATP binding;GO:0005622::intracellular;GO:0005840::ribosome;GO:0006412::translation;GO:0016887::ATPase activity	.
chr03	9.12568	33.2611	30.0603	Os03g0319300	--	GO:0003899::DNA-directed RNA polymerase activity;GO:0005509::calcium ion binding;GO:0005515::protein binding;GO:0005578::proteinaceous extracellular matrix;GO:0006351::transcription, DNA-templated;GO:0007165::signal transduction;GO:0015159::polysaccharide transmembrane transporter activity;GO:0015774::polysaccharide transport;GO:0016020::membrane	GO:0005515::protein binding;GO:0005634::nucleus;GO:0008270::zinc ion binding;GO:0018024::histone-lysine N-methyltransferase activity;GO:0034968::histone lysine methylation;GO:0042393::histone binding	.	GO:0003899::DNA-directed RNA polymerase activity;GO:0005509::calcium ion binding;GO:0005515::protein binding;GO:0005578::proteinaceous extracellular matrix;GO:0006351::transcription, DNA-templated;GO:0007165::signal transduction;GO:0015159::polysaccharide transmembrane transporter activity;GO:0015774::polysaccharide transport;GO:0016020::membrane
chr04	9.12568	33.2611	30.0603	Os04g0234600	--	GO:0005975::carbohydrate metabolic process;GO:0042132::fructose 1,6-bisphosphate 1-phosphatase activity;GO:0042578::phosphoric ester hydrolase activity	GO:0005515::protein binding;GO:0009055::electron carrier activity;GO:0015035::protein disulfide oxidoreductase activity;GO:0045454::cell redox homeostasis	.	GO:0005975::carbohydrate metabolic process;GO:0042132::fructose 1,6-bisphosphate 1-phosphatase activity;GO:0042578::phosphoric ester hydrolase activity
chr06	9.12568	33.2611	30.0603	Os06g0731750	--	.	GO:0005213::structural constituent of chorion;GO:0005576::extracellular region;GO:0007304::chorion-containing eggshell formation;GO:0042600::chorion	GO:0005515::protein binding;GO:0005742::mitochondrial outer membrane translocase complex;GO:0045040::protein import into mitochondrial outer membrane	.
chr06	9.12568	33.2611	30.0603	Os06g0731800	--	.	GO:0005213::structural constituent of chorion;GO:0005576::extracellular region;GO:0007304::chorion-containing eggshell formation;GO:0042600::chorion	GO:0005515::protein binding;GO:0005742::mitochondrial outer membrane translocase complex;GO:0045040::protein import into mitochondrial outer membrane	GO:0005198::structural molecule activity;GO:0006886::intracellular protein transport;GO:0016192::vesicle-mediated transport;GO:0030130::clathrin coat of trans-Golgi network vesicle;GO:0030132::clathrin coat of coated pit
chr12	9.12568	33.2611	30.0603	Os12g0147800	--	GO:0005576::extracellular region;GO:0006915::apoptotic process;GO:0007050::cell cycle arrest;GO:0008083::growth factor activity;GO:0008283::cell proliferation;GO:0008285::negative regulation of cell proliferation	.	.	GO:0005576::extracellular region;GO:0006915::apoptotic process;GO:0007050::cell cycle arrest;GO:0008083::growth factor activity;GO:0008283::cell proliferation;GO:0008285::negative regulation of cell proliferation
chr12	9.12568	33.2611	30.0603	Os12g0616200	--	GO:0005886::plasma membrane;GO:0016021::integral component of membrane	.	GO:0003777::microtubule motor activity;GO:0005524::ATP binding;GO:0007018::microtubule-based movement;GO:0008017::microtubule binding	GO:0003735::structural constituent of ribosome;GO:0005840::ribosome;GO:0006412::translation
chr10	9.07682	51.9176	48.5129	Os10g0397400	BRD2	.	.	GO:0006367::transcription initiation from RNA polymerase II promoter	GO:0016491::oxidoreductase activity;GO:0050660::flavin adenine dinucleotide binding;GO:0055114::oxidation-reduction process
chr10	9.07682	51.9176	48.5129	Os10g0397433	--	.	.	GO:0006367::transcription initiation from RNA polymerase II promoter	.
chr09	9.06573	46.1716	42.8195	Os09g0363900	--	GO:0016117::carotenoid biosynthetic process;GO:0016491::oxidoreductase activity;GO:0016614::oxidoreductase activity, acting on CH-OH group of donors;GO:0016705::oxidoreductase activity, acting on paired donors, with incorporation or reduction of molecular oxygen;GO:0050660::flavin adenine dinucleotide binding;GO:0055114::oxidation-reduction process	GO:0046872::metal ion binding	.	GO:0016117::carotenoid biosynthetic process;GO:0016491::oxidoreductase activity;GO:0016614::oxidoreductase activity, acting on CH-OH group of donors;GO:0016705::oxidoreductase activity, acting on paired donors, with incorporation or reduction of molecular oxygen;GO:0050660::flavin adenine dinucleotide binding;GO:0055114::oxidation-reduction process
chr07	9.05967	71.2555	67.6826	Os07g0622100	--	GO:0003735::structural constituent of ribosome;GO:0005622::intracellular;GO:0005840::ribosome;GO:0006412::translation;GO:0010508::positive regulation of autophagy	GO:0003849::3-deoxy-7-phosphoheptulonate synthase activity;GO:0009073::aromatic amino acid family biosynthetic process;GO:0016491::oxidoreductase activity;GO:0055114::oxidation-reduction process	GO:0016616::oxidoreductase activity, acting on the CH-OH group of donors, NAD or NADP as acceptor;GO:0051287::NAD binding;GO:0055114::oxidation-reduction process	GO:0003735::structural constituent of ribosome;GO:0005622::intracellular;GO:0005840::ribosome;GO:0006412::translation;GO:0010508::positive regulation of autophagy
chr06	9.04239	39.8375	36.5525	Os06g0681400	--	GO:0003677::DNA binding;GO:0005515::protein binding;GO:0006355::regulation of transcription, DNA-templated;GO:0016787::hydrolase activity;GO:0046080::dUTP metabolic process	GO:0004601::peroxidase activity;GO:0006979::response to oxidative stress;GO:0020037::heme binding;GO:0055114::oxidation-reduction process	GO:0004222::metalloendopeptidase activity;GO:0006508::proteolysis	GO:0003677::DNA binding;GO:0005515::protein binding;GO:0006355::regulation of transcription, DNA-templated;GO:0016787::hydrolase activity;GO:0046080::dUTP metabolic process
chr08	9.00901	33.518	30.3156	Os08g0564100	--	GO:0005524::ATP binding;GO:0016887::ATPase activity	.	GO:0004842::ubiquitin-protein transferase activity;GO:0005515::protein binding;GO:0005680::anaphase-promoting complex;GO:0008270::zinc ion binding;GO:0046872::metal ion binding	GO:0002949::tRNA threonylcarbamoyladenosine modification;GO:0003723::RNA binding;GO:0003724::RNA helicase activity;GO:0003924::GTPase activity;GO:0005524::ATP binding;GO:0005525::GTP binding;GO:0016887::ATPase activity
chr08	9.00901	33.518	30.3156	Os08g0564200	--	GO:0005524::ATP binding;GO:0016887::ATPase activity	.	GO:0004842::ubiquitin-protein transferase activity;GO:0005515::protein binding;GO:0005680::anaphase-promoting complex;GO:0008270::zinc ion binding;GO:0046872::metal ion binding	GO:0005524::ATP binding;GO:0016887::ATPase activity
chr02	8.98966	69.1702	65.6122	Os02g0718900	--	.	GO:0005094::Rho GDP-dissociation inhibitor activity;GO:0005737::cytoplasm	.	.
chr02	8.98966	69.1702	65.6122	Os02g0718950		.	GO:0005094::Rho GDP-dissociation inhibitor activity;GO:0005737::cytoplasm	.	.
chr01	8.93944	32.2105	29.0244	Os01g0201600	--	.	.	GO:0009055::electron carrier activity	.
chr02	8.93944	32.2105	29.0244	Os02g0586500	--	GO:0005315::inorganic phosphate transmembrane transporter activity;GO:0006464::cellular protein modification process;GO:0006817::phosphate ion transport;GO:0016020::membrane;GO:0032797::SMN complex	GO:0016021::integral component of membrane	GO:0007157::heterophilic cell-cell adhesion via plasma membrane cell adhesion molecules;GO:0009405::pathogenesis;GO:0016021::integral component of membrane	.
chr03	8.93944	32.2105	29.0244	Os03g0796501	--	GO:0003735::structural constituent of ribosome;GO:0005840::ribosome;GO:0006412::translation	.	.	GO:0003735::structural constituent of ribosome;GO:0005840::ribosome;GO:0006412::translation
chr07	8.93944	32.2105	29.0244	Os07g0223400	--	GO:0003873::6-phosphofructo-2-kinase activity;GO:0003924::GTPase activity;GO:0004871::signal transducer activity;GO:0005524::ATP binding;GO:0005525::GTP binding;GO:0006000::fructose metabolic process;GO:0007186::G-protein coupled receptor signaling pathway;GO:0007264::small GTPase mediated signal transduction;GO:0019001::guanyl nucleotide binding;GO:0031683::G-protein beta/gamma-subunit complex b…	GO:0005737::cytoplasm;GO:0043065::positive regulation of apoptotic process	.	GO:0003873::6-phosphofructo-2-kinase activity;GO:0003924::GTPase activity;GO:0004871::signal transducer activity;GO:0005524::ATP binding;GO:0005525::GTP binding;GO:0006000::fructose metabolic process;GO:0007186::G-protein coupled receptor signaling pathway;GO:0007264::small GTPase mediated signal transduction;GO:0019001::guanyl nucleotide binding;GO:0031683::G-protein beta/gamma-subunit complex b…
chr08	8.93944	32.2105	29.0244	Os08g0498100	--	GO:0004719::protein-L-isoaspartate (D-aspartate) O-methyltransferase activity;GO:0006464::cellular protein modification process;GO:0008171::O-methyltransferase activity	GO:0000155::phosphorelay sensor kinase activity;GO:0000160::phosphorelay signal transduction system;GO:0004672::protein kinase activity;GO:0005515::protein binding;GO:0005524::ATP binding;GO:0006109::regulation of carbohydrate metabolic process;GO:0007165::signal transduction;GO:0016887::ATPase activity;GO:0043531::ADP binding	GO:0005249::voltage-gated potassium channel activity;GO:0006813::potassium ion transport;GO:0016021::integral component of membrane;GO:0030955::potassium ion binding	GO:0004719::protein-L-isoaspartate (D-aspartate) O-methyltransferase activity;GO:0006464::cellular protein modification process;GO:0008171::O-methyltransferase activity
chr10	8.93944	32.2105	29.0244	Os10g0564900	--	GO:0005179::hormone activity;GO:0005956::protein kinase CK2 complex;GO:0019887::protein kinase regulator activity	GO:0030176::integral component of endoplasmic reticulum membrane;GO:2001256::regulation of store-operated calcium entry	GO:0003677::DNA binding;GO:0004672::protein kinase activity;GO:0005524::ATP binding;GO:0006355::regulation of transcription, DNA-templated;GO:0006468::protein phosphorylation;GO:0016020::membrane;GO:0016773::phosphotransferase activity, alcohol group as acceptor;GO:0019028::viral capsid	GO:0005179::hormone activity;GO:0005956::protein kinase CK2 complex;GO:0019887::protein kinase regulator activity
chr12	8.93944	32.2105	29.0244	Os12g0569200	--	.	.	GO:0005515::protein binding	.
chr06	8.92679	207.406	203.291	Os06g0647500	--	.	.	GO:0006508::proteolysis;GO:0008236::serine-type peptidase activity	.
chr04	8.89878	32.1042	28.925	Os04g0444600	--	GO:0005515::protein binding	GO:0016491::oxidoreductase activity;GO:0055114::oxidation-reduction process	GO:0006952::defense response;GO:0016021::integral component of membrane	GO:0003677::DNA binding;GO:0005515::protein binding;GO:0032784::regulation of DNA-templated transcription, elongation
chr02	8.89513	37.1309	33.8821	Os02g0697900	--	GO:0005524::ATP binding;GO:0008152::metabolic process;GO:0016301::kinase activity	GO:0003700::sequence-specific DNA binding transcription factor activity;GO:0004553::hydrolase activity, hydrolyzing O-glycosyl compounds;GO:0005975::carbohydrate metabolic process;GO:0006355::regulation of transcription, DNA-templated;GO:0042407::cristae formation;GO:0043565::sequence-specific DNA binding;GO:0044284::mitochondrial crista junction;GO:0061617::MICOS complex	.	GO:0005524::ATP binding;GO:0008152::metabolic process;GO:0016301::kinase activity
chr02	8.89513	37.1309	33.8821	Os02g0698000	--	GO:0005524::ATP binding;GO:0008152::metabolic process;GO:0016301::kinase activity	GO:0003700::sequence-specific DNA binding transcription factor activity;GO:0004553::hydrolase activity, hydrolyzing O-glycosyl compounds;GO:0005975::carbohydrate metabolic process;GO:0006355::regulation of transcription, DNA-templated;GO:0042407::cristae formation;GO:0043565::sequence-specific DNA binding;GO:0044284::mitochondrial crista junction;GO:0061617::MICOS complex	.	GO:0005524::ATP binding;GO:0008152::metabolic process;GO:0016301::kinase activity
chr02	8.85827	35.3439	32.1198	Os02g0792900	--	GO:0005507::copper ion binding;GO:0010273::detoxification of copper ion;GO:0016020::membrane;GO:0046870::cadmium ion binding;GO:0071585::detoxification of cadmium ion	GO:0005198::structural molecule activity;GO:0005515::protein binding;GO:0006886::intracellular protein transport;GO:0016192::vesicle-mediated transport;GO:0030117::membrane coat;GO:0030126::COPI vesicle coat	.	GO:0005507::copper ion binding;GO:0010273::detoxification of copper ion;GO:0016020::membrane;GO:0046870::cadmium ion binding;GO:0071585::detoxification of cadmium ion
chr04	8.85287	44.844	41.5052	Os04g0429450	--	.	GO:0016763::transferase activity, transferring pentosyl groups	.	.
chr12	8.82825	48.1151	44.743	Os12g0624000	--	GO:0003871::5-methyltetrahydropteroyltriglutamate-homocysteine S-methyltransferase activity;GO:0008270::zinc ion binding;GO:0008652::cellular amino acid biosynthetic process;GO:0009086::methionine biosynthetic process	GO:0016021::integral component of membrane;GO:0055085::transmembrane transport	GO:0003871::5-methyltetrahydropteroyltriglutamate-homocysteine S-methyltransferase activity;GO:0008270::zinc ion binding;GO:0009086::methionine biosynthetic process	GO:0003871::5-methyltetrahydropteroyltriglutamate-homocysteine S-methyltransferase activity;GO:0008270::zinc ion binding;GO:0008652::cellular amino acid biosynthetic process;GO:0009086::methionine biosynthetic process
chr12	8.82825	48.1151	44.743	Os12g0624050	--	GO:0003871::5-methyltetrahydropteroyltriglutamate-homocysteine S-methyltransferase activity;GO:0008270::zinc ion binding;GO:0008652::cellular amino acid biosynthetic process;GO:0009086::methionine biosynthetic process	GO:0016021::integral component of membrane;GO:0055085::transmembrane transport	GO:0003871::5-methyltetrahydropteroyltriglutamate-homocysteine S-methyltransferase activity;GO:0008270::zinc ion binding;GO:0009086::methionine biosynthetic process	GO:0003871::5-methyltetrahydropteroyltriglutamate-homocysteine S-methyltransferase activity;GO:0008270::zinc ion binding;GO:0009086::methionine biosynthetic process
chr05	8.77976	37.8964	34.6356	Os05g0562200	--	.	.	.	.
chr01	8.7532	31.1688	27.9972	Os01g0658400	--	.	GO:0005506::iron ion binding;GO:0006633::fatty acid biosynthetic process;GO:0016491::oxidoreductase activity;GO:0055114::oxidation-reduction process	GO:0003824::catalytic activity;GO:0006807::nitrogen compound metabolic process;GO:0046914::transition metal ion binding	GO:0005515::protein binding;GO:0006464::cellular protein modification process;GO:0015031::protein transport
chr01	8.7532	31.1688	27.9972	Os01g0658450		.	GO:0005506::iron ion binding;GO:0006633::fatty acid biosynthetic process;GO:0016491::oxidoreductase activity;GO:0055114::oxidation-reduction process	GO:0003824::catalytic activity;GO:0006807::nitrogen compound metabolic process;GO:0046914::transition metal ion binding	.
chr02	8.7532	31.1688	27.9972	Os02g0120800	--	GO:0005525::GTP binding;GO:0007264::small GTPase mediated signal transduction	GO:0000413::protein peptidyl-prolyl isomerization;GO:0003755::peptidyl-prolyl cis-trans isomerase activity;GO:0006457::protein folding	.	GO:0005525::GTP binding;GO:0007264::small GTPase mediated signal transduction
chr02	8.7532	31.1688	27.9972	Os02g0771666	--	.	.	GO:0000786::nucleosome;GO:0003677::DNA binding;GO:0003723::RNA binding;GO:0005634::nucleus;GO:0007283::spermatogenesis;GO:0043631::RNA polyadenylation	.
chr02	8.7532	31.1688	27.9972	Os02g0771700	--	.	.	GO:0000786::nucleosome;GO:0003677::DNA binding;GO:0003723::RNA binding;GO:0005634::nucleus;GO:0007283::spermatogenesis;GO:0043631::RNA polyadenylation	GO:0004553::hydrolase activity, hydrolyzing O-glycosyl compounds;GO:0005975::carbohydrate metabolic process
chr03	8.7532	31.1688	27.9972	Os03g0134900	--	GO:0005515::protein binding	.	GO:0005506::iron ion binding;GO:0016705::oxidoreductase activity, acting on paired donors, with incorporation or reduction of molecular oxygen;GO:0020037::heme binding;GO:0055114::oxidation-reduction process	GO:0005515::protein binding
chr03	8.7532	31.1688	27.9972	Os03g0579300	--	GO:0003735::structural constituent of ribosome;GO:0005622::intracellular;GO:0005840::ribosome;GO:0006412::translation	.	GO:0004222::metalloendopeptidase activity;GO:0005515::protein binding;GO:0006508::proteolysis	GO:0003735::structural constituent of ribosome;GO:0005622::intracellular;GO:0005840::ribosome;GO:0006412::translation
chr03	8.7532	31.1688	27.9972	Os03g0579550	--	GO:0003735::structural constituent of ribosome;GO:0005622::intracellular;GO:0005840::ribosome;GO:0006412::translation	.	GO:0004222::metalloendopeptidase activity;GO:0005515::protein binding;GO:0006508::proteolysis	GO:0003735::structural constituent of ribosome;GO:0005622::intracellular;GO:0005840::ribosome;GO:0006412::translation
chr04	8.7532	31.1688	27.9972	Os04g0403900	--	.	.	GO:0003824::catalytic activity	.
chr05	8.7532	31.1688	27.9972	Os05g0110100	--	GO:0031072::heat shock protein binding;GO:0051082::unfolded protein binding	GO:0003824::catalytic activity;GO:0003854::3-beta-hydroxy-delta5-steroid dehydrogenase activity;GO:0006694::steroid biosynthetic process;GO:0006813::potassium ion transport;GO:0008839::4-hydroxy-tetrahydrodipicolinate reductase;GO:0009089::lysine biosynthetic process via diaminopimelate;GO:0016616::oxidoreductase activity, acting on the CH-OH group of donors, NAD or NADP as acceptor;GO:0050662::c…	GO:0004842::ubiquitin-protein transferase activity;GO:0005515::protein binding;GO:0005680::anaphase-promoting complex;GO:0006464::cellular protein modification process;GO:0008270::zinc ion binding;GO:0016151::nickel cation binding;GO:0046872::metal ion binding	GO:0031072::heat shock protein binding;GO:0051082::unfolded protein binding
chr05	8.7532	31.1688	27.9972	Os05g0223300	--	GO:0003676::nucleic acid binding	GO:0003899::DNA-directed RNA polymerase activity;GO:0006351::transcription, DNA-templated	.	GO:0003676::nucleic acid binding
chr05	8.7532	31.1688	27.9972	Os05g0533100	--	.	GO:0008855::exodeoxyribonuclease VII activity	.	.
chr12	8.7532	31.1688	27.9972	Os12g0600701	--	.	GO:0005515::protein binding;GO:0005622::intracellular;GO:0008270::zinc ion binding	.	.
chr02	8.719	136.728	132.811	Os02g0161900	--	GO:0003677::DNA binding;GO:0005515::protein binding;GO:0006355::regulation of transcription, DNA-templated;GO:0006364::rRNA processing;GO:0008168::methyltransferase activity	.	GO:0004601::peroxidase activity;GO:0006979::response to oxidative stress;GO:0019079::viral genome replication;GO:0020037::heme binding;GO:0055114::oxidation-reduction process	GO:0003677::DNA binding;GO:0005515::protein binding;GO:0006355::regulation of transcription, DNA-templated;GO:0006364::rRNA processing;GO:0008168::methyltransferase activity
chr03	8.71234	37.6867	34.4278	Os03g0221500	--	GO:0004553::hydrolase activity, hydrolyzing O-glycosyl compounds;GO:0005975::carbohydrate metabolic process	GO:0004672::protein kinase activity;GO:0005524::ATP binding;GO:0006468::protein phosphorylation;GO:0007016::cytoskeletal anchoring at plasma membrane;GO:0016010::dystrophin-associated glycoprotein complex;GO:0048544::recognition of pollen	GO:0003676::nucleic acid binding	GO:0004553::hydrolase activity, hydrolyzing O-glycosyl compounds;GO:0005975::carbohydrate metabolic process
chr03	8.69745	51.4908	48.0887	Os03g0197100	--	GO:0016021::integral component of membrane;GO:0019028::viral capsid;GO:0022857::transmembrane transporter activity;GO:0055085::transmembrane transport	GO:0016021::integral component of membrane;GO:0022857::transmembrane transporter activity;GO:0055085::transmembrane transport	GO:0016765::transferase activity, transferring alkyl or aryl (other than methyl) groups	GO:0015098::molybdate ion transmembrane transporter activity;GO:0015689::molybdate ion transport;GO:0016021::integral component of membrane;GO:0019028::viral capsid;GO:0022857::transmembrane transporter activity;GO:0055085::transmembrane transport
chr03	8.69745	51.4908	48.0887	Os03g0197125	--	GO:0016021::integral component of membrane;GO:0019028::viral capsid;GO:0022857::transmembrane transporter activity;GO:0055085::transmembrane transport	GO:0016021::integral component of membrane;GO:0022857::transmembrane transporter activity;GO:0055085::transmembrane transport	GO:0016765::transferase activity, transferring alkyl or aryl (other than methyl) groups	GO:0016021::integral component of membrane;GO:0019028::viral capsid;GO:0022857::transmembrane transporter activity;GO:0055085::transmembrane transport
chr01	8.56696	30.1362	26.9797	Os01g0921600	--	GO:0005515::protein binding;GO:0005742::mitochondrial outer membrane translocase complex;GO:0045040::protein import into mitochondrial outer membrane	.	.	GO:0005515::protein binding;GO:0005742::mitochondrial outer membrane translocase complex;GO:0045040::protein import into mitochondrial outer membrane
chr03	8.56696	30.1362	26.9797	Os03g0109600	--	GO:0003735::structural constituent of ribosome;GO:0005622::intracellular;GO:0005840::ribosome;GO:0006412::translation	.	GO:0003735::structural constituent of ribosome;GO:0005622::intracellular;GO:0005840::ribosome;GO:0006412::translation	GO:0005524::ATP binding
chr03	8.56696	30.1362	26.9797	Os03g0311600	--	.	.	.	.
chr03	8.56696	30.1362	26.9797	Os03g0343500	--	GO:0003735::structural constituent of ribosome;GO:0005622::intracellular;GO:0005840::ribosome;GO:0006412::translation	GO:0003677::DNA binding;GO:0004882::androgen receptor activity;GO:0005496::steroid binding;GO:0005634::nucleus;GO:0006355::regulation of transcription, DNA-templated;GO:0030521::androgen receptor signaling pathway	.	GO:0003735::structural constituent of ribosome;GO:0005622::intracellular;GO:0005840::ribosome;GO:0006412::translation
chr05	8.56696	30.1362	26.9797	Os05g0548100	--	GO:0003700::sequence-specific DNA binding transcription factor activity;GO:0004674::protein serine/threonine kinase activity;GO:0005524::ATP binding;GO:0005737::cytoplasm;GO:0005886::plasma membrane;GO:0006355::regulation of transcription, DNA-templated;GO:0006457::protein folding;GO:0006468::protein phosphorylation;GO:0006606::protein import into nucleus;GO:0006810::transport;GO:0006886::intrace…	GO:0003924::GTPase activity;GO:0005524::ATP binding;GO:0005525::GTP binding;GO:0006810::transport;GO:0006813::potassium ion transport;GO:0016021::integral component of membrane;GO:0016301::kinase activity;GO:0016887::ATPase activity;GO:0042626::ATPase activity, coupled to transmembrane movement of substances;GO:0055085::transmembrane transport	GO:0003677::DNA binding;GO:0004197::cysteine-type endopeptidase activity;GO:0009405::pathogenesis;GO:0016407::acetyltransferase activity	GO:0003700::sequence-specific DNA binding transcription factor activity;GO:0004674::protein serine/threonine kinase activity;GO:0005524::ATP binding;GO:0005737::cytoplasm;GO:0005886::plasma membrane;GO:0006355::regulation of transcription, DNA-templated;GO:0006457::protein folding;GO:0006468::protein phosphorylation;GO:0006606::protein import into nucleus;GO:0006810::transport;GO:0006886::intrace…
chr06	8.56696	30.1362	26.9797	Os06g0643500	--	.	GO:0006270::DNA replication initiation;GO:0016021::integral component of membrane;GO:0019012::virion;GO:0031423::hexon binding	GO:0004298::threonine-type endopeptidase activity;GO:0005839::proteasome core complex;GO:0051603::proteolysis involved in cellular protein catabolic process	.
chr01	8.54813	40.4512	37.1624	Os01g0736900	--	.	.	.	GO:0006950::response to stress;GO:0009415::response to water;GO:0016021::integral component of membrane
chr01	8.54813	40.4512	37.1624	Os01g0737000	--	.	.	.	.
chr05	8.49171	50.6182	47.224	Os05g0574500	--	.	.	GO:0003854::3-beta-hydroxy-delta5-steroid dehydrogenase activity;GO:0006694::steroid biosynthetic process;GO:0016491::oxidoreductase activity;GO:0016616::oxidoreductase activity, acting on the CH-OH group of donors, NAD or NADP as acceptor;GO:0055114::oxidation-reduction process	GO:0003723::RNA binding;GO:0003724::RNA helicase activity;GO:0003924::GTPase activity;GO:0004871::signal transducer activity;GO:0005524::ATP binding;GO:0005525::GTP binding;GO:0007186::G-protein coupled receptor signaling pathway;GO:0007264::small GTPase mediated signal transduction;GO:0016887::ATPase activity;GO:0019001::guanyl nucleotide binding;GO:0031683::G-protein beta/gamma-subunit complex …
chr05	8.49171	50.6182	47.224	Os05g0574550	--	.	.	GO:0003854::3-beta-hydroxy-delta5-steroid dehydrogenase activity;GO:0006694::steroid biosynthetic process;GO:0016491::oxidoreductase activity;GO:0016616::oxidoreductase activity, acting on the CH-OH group of donors, NAD or NADP as acceptor;GO:0055114::oxidation-reduction process	.
chr03	8.47675	40.7502	37.459	Os03g0807800	--	GO:0003723::RNA binding;GO:0003735::structural constituent of ribosome;GO:0005742::mitochondrial outer membrane translocase complex;GO:0005840::ribosome;GO:0006412::translation;GO:0030150::protein import into mitochondrial matrix	.	GO:0004719::protein-L-isoaspartate (D-aspartate) O-methyltransferase activity;GO:0006464::cellular protein modification process;GO:0006694::steroid biosynthetic process;GO:0008152::metabolic process;GO:0008168::methyltransferase activity	GO:0003723::RNA binding;GO:0003735::structural constituent of ribosome;GO:0005742::mitochondrial outer membrane translocase complex;GO:0005840::ribosome;GO:0006412::translation;GO:0030150::protein import into mitochondrial matrix
chr03	8.45451	32.0015	28.8229	Os03g0821100	--	GO:0000902::cell morphogenesis;GO:0005975::carbohydrate metabolic process;GO:0016773::phosphotransferase activity, alcohol group as acceptor;GO:0016787::hydrolase activity	GO:0000272::polysaccharide catabolic process;GO:0003677::DNA binding;GO:0006355::regulation of transcription, DNA-templated;GO:0030246::carbohydrate binding	.	GO:0000902::cell morphogenesis;GO:0005975::carbohydrate metabolic process;GO:0016773::phosphotransferase activity, alcohol group as acceptor;GO:0016787::hydrolase activity
chr04	8.41751	31.898	28.7202	Os04g0677500	--	GO:0000287::magnesium ion binding;GO:0003824::catalytic activity;GO:0004743::pyruvate kinase activity;GO:0006096::glycolytic process;GO:0030955::potassium ion binding	.	GO:0016020::membrane	GO:0000287::magnesium ion binding;GO:0003824::catalytic activity;GO:0004743::pyruvate kinase activity;GO:0006096::glycolytic process;GO:0030955::potassium ion binding
chr11	8.38952	302.618	298.321	Os11g0707000	--	GO:0005524::ATP binding	GO:0019028::viral capsid	.	GO:0005524::ATP binding
chr01	8.38072	29.1129	25.9732	Os01g0679700	--	GO:0003735::structural constituent of ribosome;GO:0005622::intracellular;GO:0005840::ribosome;GO:0006412::translation	.	.	GO:0003735::structural constituent of ribosome;GO:0005622::intracellular;GO:0005840::ribosome;GO:0006412::translation;GO:0008270::zinc ion binding;GO:0035556::intracellular signal transduction
chr02	8.38072	29.1129	25.9732	Os02g0814200	--	GO:0005506::iron ion binding;GO:0006633::fatty acid biosynthetic process;GO:0016491::oxidoreductase activity;GO:0055114::oxidation-reduction process	GO:0009055::electron carrier activity;GO:0020037::heme binding	.	GO:0005506::iron ion binding;GO:0006633::fatty acid biosynthetic process;GO:0016491::oxidoreductase activity;GO:0055114::oxidation-reduction process
chr03	8.38072	29.1129	25.9732	Os03g0424500	--	GO:0003735::structural constituent of ribosome;GO:0005840::ribosome;GO:0006412::translation	GO:0003735::structural constituent of ribosome;GO:0005840::ribosome;GO:0006412::translation	GO:0004672::protein kinase activity;GO:0004842::ubiquitin-protein transferase activity;GO:0005524::ATP binding;GO:0006468::protein phosphorylation;GO:0016567::protein ubiquitination	GO:0003735::structural constituent of ribosome;GO:0005840::ribosome;GO:0006412::translation
chr03	8.38072	29.1129	25.9732	Os03g0743400	--	GO:0003677::DNA binding	GO:0005509::calcium ion binding;GO:0005515::protein binding	GO:0005634::nucleus;GO:0006355::regulation of transcription, DNA-templated	GO:0003677::DNA binding
chr03	8.38072	29.1129	25.9732	Os03g0831200	--	.	.	GO:0003723::RNA binding	GO:0003700::sequence-specific DNA binding transcription factor activity;GO:0006355::regulation of transcription, DNA-templated;GO:0008270::zinc ion binding;GO:0043565::sequence-specific DNA binding
chr06	8.38072	29.1129	25.9732	Os06g0115500	--	GO:0003735::structural constituent of ribosome;GO:0005198::structural molecule activity;GO:0005622::intracellular;GO:0005840::ribosome;GO:0006412::translation;GO:0006814::sodium ion transport;GO:0016655::oxidoreductase activity, acting on NAD(P)H, quinone or similar compound as acceptor;GO:0055114::oxidation-reduction process	GO:0003700::sequence-specific DNA binding transcription factor activity;GO:0005515::protein binding;GO:0005801::cis-Golgi network;GO:0005815::microtubule organizing center;GO:0006355::regulation of transcription, DNA-templated;GO:0006886::intracellular protein transport;GO:0007049::cell cycle;GO:0016020::membrane;GO:0043565::sequence-specific DNA binding	GO:0004784::superoxide dismutase activity;GO:0006801::superoxide metabolic process;GO:0046872::metal ion binding;GO:0055114::oxidation-reduction process	GO:0000334::3-hydroxyanthranilate 3,4-dioxygenase activity;GO:0003735::structural constituent of ribosome;GO:0005506::iron ion binding;GO:0005622::intracellular;GO:0005840::ribosome;GO:0006412::translation;GO:0006814::sodium ion transport;GO:0016655::oxidoreductase activity, acting on NAD(P)H, quinone or similar compound as acceptor;GO:0055114::oxidation-reduction process
chr06	8.38072	29.1129	25.9732	Os06g0115550	--	GO:0003735::structural constituent of ribosome;GO:0005198::structural molecule activity;GO:0005622::intracellular;GO:0005840::ribosome;GO:0006412::translation;GO:0006814::sodium ion transport;GO:0016655::oxidoreductase activity, acting on NAD(P)H, quinone or similar compound as acceptor;GO:0055114::oxidation-reduction process	GO:0003700::sequence-specific DNA binding transcription factor activity;GO:0005515::protein binding;GO:0005801::cis-Golgi network;GO:0005815::microtubule organizing center;GO:0006355::regulation of transcription, DNA-templated;GO:0006886::intracellular protein transport;GO:0007049::cell cycle;GO:0016020::membrane;GO:0043565::sequence-specific DNA binding	GO:0004784::superoxide dismutase activity;GO:0006801::superoxide metabolic process;GO:0046872::metal ion binding;GO:0055114::oxidation-reduction process	GO:0003735::structural constituent of ribosome;GO:0005198::structural molecule activity;GO:0005622::intracellular;GO:0005840::ribosome;GO:0006412::translation;GO:0006814::sodium ion transport;GO:0016655::oxidoreductase activity, acting on NAD(P)H, quinone or similar compound as acceptor;GO:0055114::oxidation-reduction process
chr08	8.38072	29.1129	25.9732	Os08g0524501	--	GO:0003735::structural constituent of ribosome;GO:0005622::intracellular;GO:0005840::ribosome;GO:0006412::translation	GO:0046983::protein dimerization activity;GO:0098542::defense response to other organism	GO:0009055::electron carrier activity;GO:0016020::membrane;GO:0016021::integral component of membrane;GO:0022904::respiratory electron transport chain	GO:0003735::structural constituent of ribosome;GO:0005622::intracellular;GO:0005840::ribosome;GO:0006412::translation
chr08	8.38072	29.1129	25.9732	Os08g0524600	--	GO:0003735::structural constituent of ribosome;GO:0005622::intracellular;GO:0005840::ribosome;GO:0006412::translation	GO:0046983::protein dimerization activity;GO:0098542::defense response to other organism	GO:0009055::electron carrier activity;GO:0016020::membrane;GO:0016021::integral component of membrane;GO:0022904::respiratory electron transport chain	GO:0003735::structural constituent of ribosome;GO:0005622::intracellular;GO:0005840::ribosome;GO:0006412::translation
chr06	8.34446	31.6927	28.5169	Os06g0336200	--	GO:0005215::transporter activity;GO:0006810::transport;GO:0016020::membrane	GO:0003779::actin binding;GO:0016020::membrane;GO:0016760::cellulose synthase (UDP-forming) activity;GO:0030036::actin cytoskeleton organization;GO:0030054::cell junction;GO:0030244::cellulose biosynthetic process	.	GO:0005215::transporter activity;GO:0006810::transport;GO:0016020::membrane
chr03	8.3003	40.6663	37.376	Os03g0237000	--	GO:0016021::integral component of membrane	.	GO:0005680::anaphase-promoting complex;GO:0030071::regulation of mitotic metaphase/anaphase transition	GO:0016021::integral component of membrane
chr06	8.28667	44.3688	41.0336	Os06g0133800	--	GO:0003677::DNA binding;GO:0003824::catalytic activity;GO:0006355::regulation of transcription, DNA-templated;GO:0008152::metabolic process	GO:0003700::sequence-specific DNA binding transcription factor activity;GO:0006355::regulation of transcription, DNA-templated;GO:0016765::transferase activity, transferring alkyl or aryl (other than methyl) groups	.	GO:0003677::DNA binding;GO:0003824::catalytic activity;GO:0006355::regulation of transcription, DNA-templated;GO:0008152::metabolic process;GO:0016624::oxidoreductase activity, acting on the aldehyde or oxo group of donors, disulfide as acceptor
chr06	8.23697	227.059	222.897	Os06g0728000	--	GO:0005634::nucleus;GO:0006270::DNA replication initiation;GO:0007275::multicellular organismal development;GO:0008270::zinc ion binding;GO:0016020::membrane;GO:0030001::metal ion transport;GO:0046873::metal ion transmembrane transporter activity;GO:0055085::transmembrane transport	.	.	GO:0005634::nucleus;GO:0006270::DNA replication initiation;GO:0007275::multicellular organismal development;GO:0008270::zinc ion binding;GO:0016020::membrane;GO:0030001::metal ion transport;GO:0046873::metal ion transmembrane transporter activity;GO:0055085::transmembrane transport
chr02	8.19448	28.0991	24.9746	Os02g0625300	--	GO:0004672::protein kinase activity;GO:0005524::ATP binding;GO:0006468::protein phosphorylation;GO:0016020::membrane;GO:0016773::phosphotransferase activity, alcohol group as acceptor	GO:0035091::phosphatidylinositol binding	.	GO:0004672::protein kinase activity;GO:0005524::ATP binding;GO:0006468::protein phosphorylation;GO:0016020::membrane;GO:0016773::phosphotransferase activity, alcohol group as acceptor
chr03	8.19448	28.0991	24.9746	Os03g0349600	--	.	GO:0005515::protein binding;GO:0005622::intracellular;GO:0008270::zinc ion binding;GO:0035556::intracellular signal transduction	GO:0003677::DNA binding;GO:0006260::DNA replication;GO:0071203::WASH complex	.
chr04	8.19448	28.0991	24.9746	Os04g0379900	--	GO:0006631::fatty acid metabolic process;GO:0045300::acyl-[acyl-carrier-protein] desaturase activity;GO:0055114::oxidation-reduction process	GO:0003677::DNA binding;GO:0003735::structural constituent of ribosome;GO:0005840::ribosome;GO:0006355::regulation of transcription, DNA-templated;GO:0006412::translation	GO:0005198::structural molecule activity;GO:0007275::multicellular organismal development;GO:0009507::chloroplast;GO:0019028::viral capsid;GO:0019031::viral envelope;GO:0046422::violaxanthin de-epoxidase activity;GO:0051082::unfolded protein binding;GO:0055114::oxidation-reduction process	GO:0005198::structural molecule activity;GO:0006631::fatty acid metabolic process;GO:0009405::pathogenesis;GO:0016491::oxidoreductase activity;GO:0045300::acyl-[acyl-carrier-protein] desaturase activity;GO:0046872::metal ion binding;GO:0055114::oxidation-reduction process
chr04	8.19448	28.0991	24.9746	Os04g0379916	--	GO:0006631::fatty acid metabolic process;GO:0045300::acyl-[acyl-carrier-protein] desaturase activity;GO:0055114::oxidation-reduction process	GO:0003677::DNA binding;GO:0003735::structural constituent of ribosome;GO:0005840::ribosome;GO:0006355::regulation of transcription, DNA-templated;GO:0006412::translation	GO:0005198::structural molecule activity;GO:0007275::multicellular organismal development;GO:0009507::chloroplast;GO:0019028::viral capsid;GO:0019031::viral envelope;GO:0046422::violaxanthin de-epoxidase activity;GO:0051082::unfolded protein binding;GO:0055114::oxidation-reduction process	GO:0006631::fatty acid metabolic process;GO:0045300::acyl-[acyl-carrier-protein] desaturase activity;GO:0055114::oxidation-reduction process
chr06	8.19448	28.0991	24.9746	Os06g0104400	--	GO:0005515::protein binding	.	GO:0005507::copper ion binding;GO:0005524::ATP binding;GO:0006810::transport;GO:0016021::integral component of membrane;GO:0016491::oxidoreductase activity;GO:0016798::hydrolase activity, acting on glycosyl bonds;GO:0042626::ATPase activity, coupled to transmembrane movement of substances;GO:0055085::transmembrane transport;GO:0055114::oxidation-reduction process	GO:0005515::protein binding;GO:0051087::chaperone binding
chr08	8.19448	28.0991	24.9746	Os08g0110800	--	GO:0003723::RNA binding	GO:0003723::RNA binding;GO:0030163::protein catabolic process	GO:0000917::barrier septum assembly;GO:0005737::cytoplasm;GO:0043093::FtsZ-dependent cytokinesis;GO:0046872::metal ion binding	GO:0003723::RNA binding
chr09	8.19448	28.0991	24.9746	Os09g0487500	--	GO:0006605::protein targeting;GO:0007165::signal transduction	.	GO:0016655::oxidoreductase activity, acting on NAD(P)H, quinone or similar compound as acceptor;GO:0055114::oxidation-reduction process	GO:0006605::protein targeting;GO:0007165::signal transduction
chr10	8.19448	28.0991	24.9746	Os10g0562100	--	GO:0005576::extracellular region;GO:0008200::ion channel inhibitor activity;GO:0009405::pathogenesis	GO:0006629::lipid metabolic process	.	.
chr10	8.18787	53.0249	49.6102	Os10g0167300	--	.	.	.	GO:0000015::phosphopyruvate hydratase complex;GO:0000287::magnesium ion binding;GO:0004634::phosphopyruvate hydratase activity;GO:0006096::glycolytic process
chr02	8.00825	27.0951	23.9867	Os02g0174200	--	GO:0001664::G-protein coupled receptor binding;GO:0004672::protein kinase activity;GO:0005524::ATP binding;GO:0006468::protein phosphorylation;GO:0016020::membrane;GO:0016773::phosphotransferase activity, alcohol group as acceptor	GO:0061630::ubiquitin protein ligase activity	.	GO:0001664::G-protein coupled receptor binding;GO:0004672::protein kinase activity;GO:0005524::ATP binding;GO:0006468::protein phosphorylation;GO:0016020::membrane;GO:0016773::phosphotransferase activity, alcohol group as acceptor
chr02	8.00825	27.0951	23.9867	Os02g0174250	--	GO:0001664::G-protein coupled receptor binding;GO:0004672::protein kinase activity;GO:0005524::ATP binding;GO:0006468::protein phosphorylation;GO:0016020::membrane;GO:0016773::phosphotransferase activity, alcohol group as acceptor	GO:0061630::ubiquitin protein ligase activity	.	GO:0004672::protein kinase activity;GO:0005524::ATP binding;GO:0006468::protein phosphorylation
chr02	8.00825	27.0951	23.9867	Os02g0595400	--	.	GO:0000772::mating pheromone activity;GO:0003924::GTPase activity;GO:0005525::GTP binding;GO:0016020::membrane	GO:0000228::nuclear chromosome;GO:0003677::DNA binding;GO:0035092::sperm chromatin condensation	.
chr04	8.00825	27.0951	23.9867	Os04g0419600	--	GO:0003677::DNA binding	GO:0004672::protein kinase activity;GO:0005524::ATP binding;GO:0006468::protein phosphorylation;GO:0016021::integral component of membrane;GO:0048544::recognition of pollen	.	GO:0003677::DNA binding
chr05	8.00825	27.0951	23.9867	Os05g0449500	--	GO:0005515::protein binding	GO:0004553::hydrolase activity, hydrolyzing O-glycosyl compounds;GO:0005975::carbohydrate metabolic process	.	GO:0005515::protein binding
chr07	8.00825	27.0951	23.9867	Os07g0141400	--	GO:0005509::calcium ion binding;GO:0009523::photosystem II;GO:0009654::photosystem II oxygen evolving complex;GO:0015979::photosynthesis;GO:0019898::extrinsic component of membrane	GO:0032324::molybdopterin cofactor biosynthetic process	GO:0004672::protein kinase activity;GO:0005524::ATP binding;GO:0006468::protein phosphorylation	GO:0005509::calcium ion binding;GO:0009523::photosystem II;GO:0009654::photosystem II oxygen evolving complex;GO:0015979::photosynthesis;GO:0019898::extrinsic component of membrane
chr09	8.00825	27.0951	23.9867	Os09g0507800	--	GO:0007165::signal transduction	GO:0009733::response to auxin	GO:0006810::transport;GO:0016021::integral component of membrane	GO:0007165::signal transduction
chr08	7.94176	29.5042	26.3607	Os08g0160500	--	GO:0016020::membrane;GO:0016760::cellulose synthase (UDP-forming) activity;GO:0030244::cellulose biosynthetic process	GO:0003779::actin binding;GO:0007010::cytoskeleton organization	.	GO:0016020::membrane;GO:0016760::cellulose synthase (UDP-forming) activity;GO:0030244::cellulose biosynthetic process
chr08	7.94176	29.5042	26.3607	Os08g0160901	--	GO:0016020::membrane;GO:0016760::cellulose synthase (UDP-forming) activity;GO:0030244::cellulose biosynthetic process	GO:0003779::actin binding;GO:0007010::cytoskeleton organization	.	.
chr05	7.9132	54.8278	51.3956	Os05g0489600	--	GO:0003873::6-phosphofructo-2-kinase activity;GO:0003924::GTPase activity;GO:0004871::signal transducer activity;GO:0005524::ATP binding;GO:0005525::GTP binding;GO:0006000::fructose metabolic process;GO:0007186::G-protein coupled receptor signaling pathway;GO:0007264::small GTPase mediated signal transduction;GO:0019001::guanyl nucleotide binding;GO:0031683::G-protein beta/gamma-subunit complex b…	GO:0003677::DNA binding;GO:0003700::sequence-specific DNA binding transcription factor activity;GO:0005634::nucleus;GO:0006355::regulation of transcription, DNA-templated;GO:0043565::sequence-specific DNA binding	GO:0008270::zinc ion binding	GO:0003873::6-phosphofructo-2-kinase activity;GO:0003924::GTPase activity;GO:0004871::signal transducer activity;GO:0005524::ATP binding;GO:0005525::GTP binding;GO:0006000::fructose metabolic process;GO:0007186::G-protein coupled receptor signaling pathway;GO:0007264::small GTPase mediated signal transduction;GO:0019001::guanyl nucleotide binding;GO:0031683::G-protein beta/gamma-subunit complex b…
chr02	7.91296	95.8798	92.1526	Os02g0656500	--	GO:0006281::DNA repair;GO:0006508::proteolysis;GO:0008234::cysteine-type peptidase activity;GO:0043240::Fanconi anaemia nuclear complex	GO:0003700::sequence-specific DNA binding transcription factor activity;GO:0006355::regulation of transcription, DNA-templated;GO:0009507::chloroplast	.	GO:0006464::cellular protein modification process;GO:0016151::nickel cation binding;GO:0031072::heat shock protein binding;GO:0051082::unfolded protein binding
chr02	7.91296	95.8798	92.1526	Os02g0656550	--	GO:0006281::DNA repair;GO:0006508::proteolysis;GO:0008234::cysteine-type peptidase activity;GO:0043240::Fanconi anaemia nuclear complex	GO:0003700::sequence-specific DNA binding transcription factor activity;GO:0006355::regulation of transcription, DNA-templated;GO:0009507::chloroplast	.	GO:0006281::DNA repair;GO:0006508::proteolysis;GO:0008234::cysteine-type peptidase activity;GO:0043240::Fanconi anaemia nuclear complex
chr02	7.89096	27.3041	24.1935	Os02g0541325	--	.	GO:0004842::ubiquitin-protein transferase activity;GO:0005515::protein binding;GO:0005680::anaphase-promoting complex;GO:0006520::cellular amino acid metabolic process;GO:0008270::zinc ion binding;GO:0016491::oxidoreductase activity;GO:0046872::metal ion binding;GO:0055114::oxidation-reduction process	.	GO:0016831::carboxy-lyase activity;GO:0019752::carboxylic acid metabolic process;GO:0030170::pyridoxal phosphate binding
chr07	7.8869	31.9246	28.7466	Os07g0573400	--	.	.	.	.
chr07	7.8869	31.9246	28.7466	Os07g0573450	--	.	.	.	.
chr03	7.87966	32.9333	29.7413	Os03g0761500	--	GO:0004252::serine-type endopeptidase activity;GO:0006508::proteolysis	.	GO:0005515::protein binding;GO:0008152::metabolic process;GO:0008168::methyltransferase activity	GO:0004252::serine-type endopeptidase activity;GO:0006508::proteolysis
chr03	7.84476	33.851	30.6458	Os03g0181500	--	GO:0004315::3-oxoacyl-[acyl-carrier-protein] synthase activity;GO:0006633::fatty acid biosynthetic process;GO:0008610::lipid biosynthetic process;GO:0016020::membrane;GO:0016747::transferase activity, transferring acyl groups other than amino-acyl groups	GO:0008610::lipid biosynthetic process;GO:0016747::transferase activity, transferring acyl groups other than amino-acyl groups	GO:0005515::protein binding	GO:0004315::3-oxoacyl-[acyl-carrier-protein] synthase activity;GO:0006633::fatty acid biosynthetic process;GO:0008610::lipid biosynthetic process;GO:0016020::membrane;GO:0016747::transferase activity, transferring acyl groups other than amino-acyl groups
chr03	7.84476	33.851	30.6458	Os03g0181550	--	GO:0004315::3-oxoacyl-[acyl-carrier-protein] synthase activity;GO:0006633::fatty acid biosynthetic process;GO:0008610::lipid biosynthetic process;GO:0016020::membrane;GO:0016747::transferase activity, transferring acyl groups other than amino-acyl groups	GO:0008610::lipid biosynthetic process;GO:0016747::transferase activity, transferring acyl groups other than amino-acyl groups	GO:0005515::protein binding	GO:0004315::3-oxoacyl-[acyl-carrier-protein] synthase activity;GO:0006633::fatty acid biosynthetic process;GO:0008610::lipid biosynthetic process;GO:0016020::membrane;GO:0016747::transferase activity, transferring acyl groups other than amino-acyl groups
chr01	7.82201	26.1009	23.0081	Os01g0231000	--	GO:0005634::nucleus;GO:0006355::regulation of transcription, DNA-templated	GO:0004672::protein kinase activity;GO:0005524::ATP binding;GO:0006468::protein phosphorylation;GO:0016020::membrane;GO:0016773::phosphotransferase activity, alcohol group as acceptor	.	GO:0005634::nucleus;GO:0006355::regulation of transcription, DNA-templated
chr01	7.82201	26.1009	23.0081	Os01g0922100	--	.	GO:0003677::DNA binding;GO:0005634::nucleus	.	.
chr01	7.82201	26.1009	23.0081	Os01g0922350	--	.	GO:0003677::DNA binding;GO:0005634::nucleus	.	.
chr03	7.82201	26.1009	23.0081	Os03g0167000	--	GO:0008270::zinc ion binding	.	.	GO:0008270::zinc ion binding
chr04	7.82201	26.1009	23.0081	Os04g0625000	--	GO:0016817::hydrolase activity, acting on acid anhydrides	.	GO:0003676::nucleic acid binding;GO:0003723::RNA binding;GO:0016021::integral component of membrane	GO:0003700::sequence-specific DNA binding transcription factor activity;GO:0006355::regulation of transcription, DNA-templated;GO:0008270::zinc ion binding;GO:0043565::sequence-specific DNA binding
chr05	7.82201	26.1009	23.0081	Os05g0512600	--	.	GO:0003677::DNA binding;GO:0005496::steroid binding;GO:0005634::nucleus;GO:0006355::regulation of transcription, DNA-templated;GO:0030284::estrogen receptor activity;GO:0043401::steroid hormone mediated signaling pathway	GO:0005634::nucleus;GO:0006355::regulation of transcription, DNA-templated;GO:0043189::H4/H2A histone acetyltransferase complex	.
chr05	7.82201	26.1009	23.0081	Os05g0565000	--	GO:0003735::structural constituent of ribosome;GO:0005515::protein binding;GO:0005840::ribosome;GO:0006412::translation	GO:0005249::voltage-gated potassium channel activity;GO:0005886::plasma membrane;GO:0006813::potassium ion transport;GO:0016021::integral component of membrane;GO:0030955::potassium ion binding	.	GO:0003735::structural constituent of ribosome;GO:0005515::protein binding;GO:0005840::ribosome;GO:0006412::translation
chr05	7.82201	26.1009	23.0081	Os05g0565050	--	GO:0003735::structural constituent of ribosome;GO:0005515::protein binding;GO:0005840::ribosome;GO:0006412::translation	GO:0005249::voltage-gated potassium channel activity;GO:0005886::plasma membrane;GO:0006813::potassium ion transport;GO:0016021::integral component of membrane;GO:0030955::potassium ion binding	.	GO:0003735::structural constituent of ribosome;GO:0005515::protein binding;GO:0005840::ribosome;GO:0006412::translation
chr06	7.82201	26.1009	23.0081	Os06g0159450	--	GO:0003677::DNA binding	GO:0003779::actin binding;GO:0004842::ubiquitin-protein transferase activity;GO:0005515::protein binding;GO:0005801::cis-Golgi network;GO:0006886::intracellular protein transport;GO:0007010::cytoskeleton organization;GO:0008270::zinc ion binding;GO:0016020::membrane;GO:0016567::protein ubiquitination;GO:0031514::motile cilium;GO:0048870::cell motility	GO:0000166::nucleotide binding;GO:0003677::DNA binding;GO:0003924::GTPase activity;GO:0005524::ATP binding;GO:0005525::GTP binding;GO:0006355::regulation of transcription, DNA-templated;GO:0006614::SRP-dependent cotranslational protein targeting to membrane;GO:0006777::Mo-molybdopterin cofactor biosynthetic process;GO:0006810::transport;GO:0008134::transcription factor binding;GO:0016021::integra…	GO:0003677::DNA binding
chr06	7.82201	26.1009	23.0081	Os06g0711800	--	GO:0003723::RNA binding;GO:0004857::enzyme inhibitor activity;GO:0005634::nucleus;GO:0005737::cytoplasm;GO:0006397::mRNA processing	.	GO:0005515::protein binding	GO:0003723::RNA binding;GO:0004857::enzyme inhibitor activity;GO:0005634::nucleus;GO:0005737::cytoplasm;GO:0006397::mRNA processing
chr07	7.81805	27.1102	24.0015	Os07g0577600	--	GO:0005576::extracellular region;GO:0009405::pathogenesis	GO:0003824::catalytic activity;GO:0008152::metabolic process;GO:0048037::cofactor binding	.	.
chr05	7.78643	26.0092	22.9245	Os05g0345100	--	.	.	GO:0005783::endoplasmic reticulum;GO:0016020::membrane;GO:0016747::transferase activity, transferring acyl groups other than amino-acyl groups	.
chr04	7.77454	29.0289	25.8962	Os04g0549600	--	GO:0005887::integral component of plasma membrane;GO:0006464::cellular protein modification process;GO:0016151::nickel cation binding;GO:0031072::heat shock protein binding;GO:0051082::unfolded protein binding	GO:0003700::sequence-specific DNA binding transcription factor activity;GO:0006355::regulation of transcription, DNA-templated	GO:0003840::gamma-glutamyltransferase activity;GO:0006749::glutathione metabolic process;GO:0016787::hydrolase activity	GO:0005887::integral component of plasma membrane;GO:0006464::cellular protein modification process;GO:0016151::nickel cation binding;GO:0031072::heat shock protein binding;GO:0051082::unfolded protein binding
chr02	7.76965	30.5433	27.3834	Os02g0669100	--	GO:0006270::DNA replication initiation;GO:0006950::response to stress;GO:0009415::response to water	.	GO:0016788::hydrolase activity, acting on ester bonds	GO:0006270::DNA replication initiation;GO:0006950::response to stress;GO:0009415::response to water
chr06	7.70173	49.1479	45.7662	Os06g0130900	--	GO:0003677::DNA binding;GO:0006352::DNA-templated transcription, initiation;GO:0006974::cellular response to DNA damage stimulus;GO:0051726::regulation of cell cycle	GO:0005515::protein binding	GO:0000786::nucleosome;GO:0003677::DNA binding;GO:0005634::nucleus;GO:0006334::nucleosome assembly;GO:0071203::WASH complex	GO:0003677::DNA binding;GO:0006352::DNA-templated transcription, initiation;GO:0006974::cellular response to DNA damage stimulus;GO:0051726::regulation of cell cycle
chr06	7.70173	49.1479	45.7662	Os06g0131001	--	GO:0003677::DNA binding;GO:0006352::DNA-templated transcription, initiation;GO:0006974::cellular response to DNA damage stimulus;GO:0051726::regulation of cell cycle	GO:0005515::protein binding	GO:0000786::nucleosome;GO:0003677::DNA binding;GO:0005634::nucleus;GO:0006334::nucleosome assembly;GO:0071203::WASH complex	GO:0003677::DNA binding;GO:0006352::DNA-templated transcription, initiation;GO:0006974::cellular response to DNA damage stimulus;GO:0051726::regulation of cell cycle
chr09	7.68406	48.0463	44.6747	Os09g0115400	--	GO:0003676::nucleic acid binding;GO:0003723::RNA binding	.	GO:0003676::nucleic acid binding;GO:0003723::RNA binding	GO:0003676::nucleic acid binding;GO:0003723::RNA binding
chr09	7.68406	48.0463	44.6747	Os09g0115466	--	GO:0003676::nucleic acid binding;GO:0003723::RNA binding	.	GO:0003676::nucleic acid binding;GO:0003723::RNA binding	GO:0003676::nucleic acid binding;GO:0005886::plasma membrane;GO:0006810::transport
chr07	7.67583	26.2252	23.1314	Os07g0180900	--	GO:0003735::structural constituent of ribosome;GO:0005840::ribosome;GO:0006412::translation	GO:0000287::magnesium ion binding;GO:0003678::DNA helicase activity;GO:0003824::catalytic activity;GO:0004743::pyruvate kinase activity;GO:0005524::ATP binding;GO:0006096::glycolytic process;GO:0006260::DNA replication;GO:0030955::potassium ion binding	GO:0003676::nucleic acid binding;GO:0003677::DNA binding;GO:0003723::RNA binding;GO:0004535::poly(A)-specific ribonuclease activity;GO:0005634::nucleus;GO:0005737::cytoplasm;GO:0006402::mRNA catabolic process;GO:0019013::viral nucleocapsid;GO:0046872::metal ion binding	GO:0003735::structural constituent of ribosome;GO:0005840::ribosome;GO:0006412::translation
chr08	7.66741	49.9978	46.6086	Os08g0500700	--	GO:0005524::ATP binding;GO:0006457::protein folding;GO:0006810::transport;GO:0006950::response to stress;GO:0016021::integral component of membrane;GO:0051082::unfolded protein binding	GO:0005515::protein binding	GO:0002143::tRNA wobble position uridine thiolation;GO:0003824::catalytic activity;GO:0005737::cytoplasm;GO:0008544::epidermis development;GO:0019028::viral capsid	GO:0005524::ATP binding;GO:0006457::protein folding;GO:0006810::transport;GO:0006950::response to stress;GO:0016021::integral component of membrane;GO:0051082::unfolded protein binding
chr03	7.63946	69.6085	66.0466	Os03g0648400	--	GO:0006464::cellular protein modification process;GO:0016151::nickel cation binding;GO:0031072::heat shock protein binding;GO:0051082::unfolded protein binding	.	GO:0005515::protein binding;GO:0016020::membrane	GO:0006464::cellular protein modification process;GO:0016151::nickel cation binding;GO:0031072::heat shock protein binding;GO:0051082::unfolded protein binding
chr03	7.63914	25.6265	22.5455	Os03g0757900	--	GO:0004616::phosphogluconate dehydrogenase (decarboxylating) activity;GO:0016491::oxidoreductase activity;GO:0016616::oxidoreductase activity, acting on the CH-OH group of donors, NAD or NADP as acceptor;GO:0051287::NAD binding;GO:0055114::oxidation-reduction process	GO:0005216::ion channel activity;GO:0005515::protein binding;GO:0006811::ion transport;GO:0016020::membrane;GO:0055085::transmembrane transport	.	GO:0004616::phosphogluconate dehydrogenase (decarboxylating) activity;GO:0016491::oxidoreductase activity;GO:0016616::oxidoreductase activity, acting on the CH-OH group of donors, NAD or NADP as acceptor;GO:0051287::NAD binding;GO:0055114::oxidation-reduction process
chr03	7.63914	25.6265	22.5455	Os03g0757950	--	GO:0004616::phosphogluconate dehydrogenase (decarboxylating) activity;GO:0016491::oxidoreductase activity;GO:0016616::oxidoreductase activity, acting on the CH-OH group of donors, NAD or NADP as acceptor;GO:0051287::NAD binding;GO:0055114::oxidation-reduction process	GO:0005216::ion channel activity;GO:0005515::protein binding;GO:0006811::ion transport;GO:0016020::membrane;GO:0055085::transmembrane transport	.	GO:0004616::phosphogluconate dehydrogenase (decarboxylating) activity;GO:0016491::oxidoreductase activity;GO:0016616::oxidoreductase activity, acting on the CH-OH group of donors, NAD or NADP as acceptor;GO:0051287::NAD binding;GO:0055114::oxidation-reduction process
chr02	7.63577	25.1169	22.0411	Os02g0195600	--	GO:0003677::DNA binding;GO:0005634::nucleus;GO:0006355::regulation of transcription, DNA-templated;GO:0008270::zinc ion binding	.	.	GO:0003677::DNA binding;GO:0005634::nucleus;GO:0006355::regulation of transcription, DNA-templated;GO:0008270::zinc ion binding
chr02	7.63577	25.1169	22.0411	Os02g0564100	--	GO:0005515::protein binding;GO:0006355::regulation of transcription, DNA-templated;GO:0008270::zinc ion binding;GO:0035556::intracellular signal transduction;GO:0042393::histone binding;GO:0046872::metal ion binding;GO:0071203::WASH complex	GO:0005739::mitochondrion;GO:0005747::mitochondrial respiratory chain complex I;GO:0022900::electron transport chain	GO:0005515::protein binding	GO:0005515::protein binding;GO:0006355::regulation of transcription, DNA-templated;GO:0008270::zinc ion binding;GO:0035556::intracellular signal transduction;GO:0042393::histone binding;GO:0046872::metal ion binding;GO:0071203::WASH complex
chr02	7.63577	25.1169	22.0411	Os02g0564150		GO:0005515::protein binding;GO:0006355::regulation of transcription, DNA-templated;GO:0008270::zinc ion binding;GO:0035556::intracellular signal transduction;GO:0042393::histone binding;GO:0046872::metal ion binding;GO:0071203::WASH complex	GO:0005739::mitochondrion;GO:0005747::mitochondrial respiratory chain complex I;GO:0022900::electron transport chain	GO:0005515::protein binding	.
chr03	7.63577	25.1169	22.0411	Os03g0796600	--	GO:0003677::DNA binding;GO:0019013::viral nucleocapsid	.	GO:0003735::structural constituent of ribosome;GO:0005840::ribosome;GO:0006412::translation	GO:0003677::DNA binding;GO:0019013::viral nucleocapsid
chr06	7.63577	25.1169	22.0411	Os06g0562600	--	GO:0005524::ATP binding	.	GO:0000976::transcription regulatory region sequence-specific DNA binding;GO:0003677::DNA binding;GO:0006355::regulation of transcription, DNA-templated;GO:0032922::circadian regulation of gene expression	GO:0005524::ATP binding
chr07	7.63577	25.1169	22.0411	Os07g0591100	--	.	GO:0005515::protein binding	.	.
chr12	7.63577	25.1169	22.0411	Os12g0167900	--	.	.	GO:0005179::hormone activity;GO:0005576::extracellular region	GO:0003735::structural constituent of ribosome;GO:0005622::intracellular;GO:0005840::ribosome;GO:0006412::translation
chr12	7.63577	25.1169	22.0411	Os12g0167950		.	.	GO:0005179::hormone activity;GO:0005576::extracellular region	.
chr12	7.63577	25.1169	22.0411	Os12g0225100	--	GO:0003723::RNA binding;GO:0016021::integral component of membrane	GO:0000287::magnesium ion binding;GO:0004016::adenylate cyclase activity;GO:0006171::cAMP biosynthetic process	GO:0004797::thymidine kinase activity;GO:0005515::protein binding;GO:0005524::ATP binding	GO:0003676::nucleic acid binding;GO:0003723::RNA binding;GO:0016021::integral component of membrane
chr03	7.62756	33.639	30.4356	Os03g0703100	--	GO:0003677::DNA binding;GO:0003700::sequence-specific DNA binding transcription factor activity;GO:0003899::DNA-directed RNA polymerase activity;GO:0004553::hydrolase activity, hydrolyzing O-glycosyl compounds;GO:0005975::carbohydrate metabolic process;GO:0006352::DNA-templated transcription, initiation;GO:0006355::regulation of transcription, DNA-templated;GO:0016987::sigma factor activity	.	GO:0003677::DNA binding;GO:0003700::sequence-specific DNA binding transcription factor activity;GO:0003899::DNA-directed RNA polymerase activity;GO:0004553::hydrolase activity, hydrolyzing O-glycosyl compounds;GO:0005975::carbohydrate metabolic process;GO:0006352::DNA-templated transcription, initiation;GO:0006355::regulation of transcription, DNA-templated;GO:0016987::sigma factor activity	GO:0003677::DNA binding;GO:0003700::sequence-specific DNA binding transcription factor activity;GO:0003899::DNA-directed RNA polymerase activity;GO:0004553::hydrolase activity, hydrolyzing O-glycosyl compounds;GO:0005975::carbohydrate metabolic process;GO:0006352::DNA-templated transcription, initiation;GO:0006355::regulation of transcription, DNA-templated;GO:0016987::sigma factor activity
chr02	7.60523	26.0374	22.9525	Os02g0767000	--	GO:0006323::DNA packaging	.	GO:0004553::hydrolase activity, hydrolyzing O-glycosyl compounds;GO:0005975::carbohydrate metabolic process	GO:0006323::DNA packaging
chr02	7.60523	26.0374	22.9525	Os02g0767050	--	GO:0006323::DNA packaging	.	GO:0004553::hydrolase activity, hydrolyzing O-glycosyl compounds;GO:0005975::carbohydrate metabolic process	GO:0005886::plasma membrane;GO:0016021::integral component of membrane
chr04	7.53728	50.3563	46.9642	Os04g0498600	--	GO:0004014::adenosylmethionine decarboxylase activity;GO:0006597::spermine biosynthetic process;GO:0008295::spermidine biosynthetic process;GO:0015501::glutamate:sodium symporter activity;GO:0015813::L-glutamate transport;GO:0016021::integral component of membrane	GO:0004601::peroxidase activity;GO:0005634::nucleus;GO:0006979::response to oxidative stress;GO:0016055::Wnt signaling pathway;GO:0020037::heme binding;GO:0045893::positive regulation of transcription, DNA-templated;GO:0055114::oxidation-reduction process	.	GO:0004014::adenosylmethionine decarboxylase activity;GO:0006597::spermine biosynthetic process;GO:0008295::spermidine biosynthetic process
chr04	7.53728	50.3563	46.9642	Os04g0498650	--	GO:0004014::adenosylmethionine decarboxylase activity;GO:0006597::spermine biosynthetic process;GO:0008295::spermidine biosynthetic process;GO:0015501::glutamate:sodium symporter activity;GO:0015813::L-glutamate transport;GO:0016021::integral component of membrane	GO:0004601::peroxidase activity;GO:0005634::nucleus;GO:0006979::response to oxidative stress;GO:0016055::Wnt signaling pathway;GO:0020037::heme binding;GO:0045893::positive regulation of transcription, DNA-templated;GO:0055114::oxidation-reduction process	.	GO:0004014::adenosylmethionine decarboxylase activity;GO:0006597::spermine biosynthetic process;GO:0008295::spermidine biosynthetic process;GO:0015501::glutamate:sodium symporter activity;GO:0015813::L-glutamate transport;GO:0016021::integral component of membrane
chr06	7.51571	31.7638	28.5874	Os06g0308300	--	GO:0000226::microtubule cytoskeleton organization;GO:0000910::cytokinesis;GO:0008017::microtubule binding	.	GO:0004725::protein tyrosine phosphatase activity;GO:0006470::protein dephosphorylation;GO:0008138::protein tyrosine/serine/threonine phosphatase activity;GO:0019988::charged-tRNA amino acid modification;GO:0043399::tRNA A64-2'-O-ribosylphosphate transferase activity	GO:0000226::microtubule cytoskeleton organization;GO:0000910::cytokinesis;GO:0008017::microtubule binding
chr06	7.51571	31.7638	28.5874	Os06g0308550	--	GO:0000226::microtubule cytoskeleton organization;GO:0000910::cytokinesis;GO:0008017::microtubule binding	.	GO:0004725::protein tyrosine phosphatase activity;GO:0006470::protein dephosphorylation;GO:0008138::protein tyrosine/serine/threonine phosphatase activity;GO:0019988::charged-tRNA amino acid modification;GO:0043399::tRNA A64-2'-O-ribosylphosphate transferase activity	GO:0000226::microtubule cytoskeleton organization;GO:0000910::cytokinesis;GO:0008017::microtubule binding
chr08	7.50577	30.2385	27.0814	Os08g0162100	--	GO:0042802::identical protein binding	GO:0042802::identical protein binding	GO:0003954::NADH dehydrogenase activity;GO:0005739::mitochondrion;GO:0008137::NADH dehydrogenase (ubiquinone) activity	GO:0001533::cornified envelope;GO:0003677::DNA binding;GO:0003899::DNA-directed RNA polymerase activity;GO:0005515::protein binding;GO:0006351::transcription, DNA-templated
chr06	7.49269	24.7473	21.6819	Os06g0149400	--	GO:0003677::DNA binding;GO:0003899::DNA-directed RNA polymerase activity;GO:0004930::G-protein coupled receptor activity;GO:0005634::nucleus;GO:0005666::DNA-directed RNA polymerase III complex;GO:0005737::cytoplasm;GO:0005777::peroxisome;GO:0006270::DNA replication initiation;GO:0006334::nucleosome assembly;GO:0006355::regulation of transcription, DNA-templated;GO:0006383::transcription from RNA …	.	GO:0005179::hormone activity	GO:0003677::DNA binding;GO:0003899::DNA-directed RNA polymerase activity;GO:0004930::G-protein coupled receptor activity;GO:0005634::nucleus;GO:0005666::DNA-directed RNA polymerase III complex;GO:0005737::cytoplasm;GO:0005777::peroxisome;GO:0006270::DNA replication initiation;GO:0006334::nucleosome assembly;GO:0006355::regulation of transcription, DNA-templated;GO:0006383::transcription from RNA …
chr06	7.49269	24.7473	21.6819	Os06g0149450	--	GO:0003677::DNA binding;GO:0003899::DNA-directed RNA polymerase activity;GO:0004930::G-protein coupled receptor activity;GO:0005634::nucleus;GO:0005666::DNA-directed RNA polymerase III complex;GO:0005737::cytoplasm;GO:0005777::peroxisome;GO:0006270::DNA replication initiation;GO:0006334::nucleosome assembly;GO:0006355::regulation of transcription, DNA-templated;GO:0006383::transcription from RNA …	.	GO:0005179::hormone activity	GO:0005634::nucleus;GO:0006334::nucleosome assembly
chr02	7.44953	24.1434	21.0838	Os02g0129700	--	.	GO:0006505::GPI anchor metabolic process;GO:0006629::lipid metabolic process;GO:0006886::intracellular protein transport;GO:0008374::O-acyltransferase activity;GO:0016788::hydrolase activity, acting on ester bonds	.	.
chr03	7.44953	24.1434	21.0838	Os03g0744800	--	.	.	.	GO:0006810::transport;GO:0016021::integral component of membrane
chr03	7.44953	24.1434	21.0838	Os03g0753500	--	.	.	GO:0003677::DNA binding;GO:0003700::sequence-specific DNA binding transcription factor activity;GO:0005634::nucleus;GO:0006355::regulation of transcription, DNA-templated;GO:0046983::protein dimerization activity	.
chr11	7.43879	43.4032	40.0794	Os11g0171300	--	.	GO:0004672::protein kinase activity;GO:0005524::ATP binding;GO:0005643::nuclear pore;GO:0006468::protein phosphorylation;GO:0016020::membrane;GO:0016773::phosphotransferase activity, alcohol group as acceptor	GO:0003677::DNA binding;GO:0006355::regulation of transcription, DNA-templated	GO:0004332::fructose-bisphosphate aldolase activity;GO:0006096::glycolytic process
chr11	7.43879	43.4032	40.0794	Os11g0171350		.	GO:0004672::protein kinase activity;GO:0005524::ATP binding;GO:0005643::nuclear pore;GO:0006468::protein phosphorylation;GO:0016020::membrane;GO:0016773::phosphotransferase activity, alcohol group as acceptor	GO:0003677::DNA binding;GO:0006355::regulation of transcription, DNA-templated	.
chr03	7.40017	30.3993	27.2408	Os03g0640800	OSHB4	GO:0003677::DNA binding;GO:0003700::sequence-specific DNA binding transcription factor activity;GO:0005576::extracellular region;GO:0006355::regulation of transcription, DNA-templated;GO:0006952::defense response;GO:0008289::lipid binding;GO:0043565::sequence-specific DNA binding	GO:0005886::plasma membrane;GO:0006672::ceramide metabolic process;GO:0008654::phospholipid biosynthetic process;GO:0016021::integral component of membrane;GO:0016811::hydrolase activity, acting on carbon-nitrogen (but not peptide) bonds, in linear amides;GO:0043772::acyl-phosphate glycerol-3-phosphate acyltransferase activity	GO:0008289::lipid binding	GO:0003677::DNA binding;GO:0003700::sequence-specific DNA binding transcription factor activity;GO:0005576::extracellular region;GO:0006355::regulation of transcription, DNA-templated;GO:0006952::defense response;GO:0008289::lipid binding;GO:0043565::sequence-specific DNA binding
chr03	7.40017	30.3993	27.2408	Os03g0640825	--	GO:0003677::DNA binding;GO:0003700::sequence-specific DNA binding transcription factor activity;GO:0005576::extracellular region;GO:0006355::regulation of transcription, DNA-templated;GO:0006952::defense response;GO:0008289::lipid binding;GO:0043565::sequence-specific DNA binding	GO:0005886::plasma membrane;GO:0006672::ceramide metabolic process;GO:0008654::phospholipid biosynthetic process;GO:0016021::integral component of membrane;GO:0016811::hydrolase activity, acting on carbon-nitrogen (but not peptide) bonds, in linear amides;GO:0043772::acyl-phosphate glycerol-3-phosphate acyltransferase activity	GO:0008289::lipid binding	GO:0003677::DNA binding;GO:0003700::sequence-specific DNA binding transcription factor activity;GO:0006355::regulation of transcription, DNA-templated;GO:0043565::sequence-specific DNA binding
chr01	7.37101	27.8532	24.7377	Os01g0916350	--	GO:0008430::selenium binding	GO:0003676::nucleic acid binding	GO:0005515::protein binding;GO:0016787::hydrolase activity	GO:0008430::selenium binding
chr01	7.37101	27.8532	24.7377	Os01g0916400	--	GO:0008430::selenium binding	GO:0003676::nucleic acid binding	GO:0005515::protein binding;GO:0016787::hydrolase activity	GO:0008430::selenium binding
chr04	7.36805	20297.7	20291.2	Os04g0636900	--	GO:0003676::nucleic acid binding;GO:0004144::diacylglycerol O-acyltransferase activity;GO:0045017::glycerolipid biosynthetic process	GO:0003677::DNA binding;GO:0003700::sequence-specific DNA binding transcription factor activity;GO:0005634::nucleus;GO:0006351::transcription, DNA-templated;GO:0006355::regulation of transcription, DNA-templated;GO:0008855::exodeoxyribonuclease VII activity;GO:0043565::sequence-specific DNA binding	GO:0006351::transcription, DNA-templated;GO:0007049::cell cycle;GO:0017053::transcriptional repressor complex	GO:0003676::nucleic acid binding;GO:0004144::diacylglycerol O-acyltransferase activity;GO:0045017::glycerolipid biosynthetic process
chr07	7.33391	29.2085	26.0678	Os07g0608450		.	GO:0005515::protein binding;GO:0008270::zinc ion binding;GO:0046872::metal ion binding;GO:0061630::ubiquitin protein ligase activity	GO:0003700::sequence-specific DNA binding transcription factor activity;GO:0006355::regulation of transcription, DNA-templated	.
chr01	7.26329	23.1804	20.1373	Os01g0668100	--	.	GO:0006814::sodium ion transport;GO:0015385::sodium:proton antiporter activity;GO:0016020::membrane	GO:0009055::electron carrier activity;GO:0015035::protein disulfide oxidoreductase activity;GO:0045454::cell redox homeostasis	.
chr01	7.26329	23.1804	20.1373	Os01g0889200	--	GO:0003779::actin binding;GO:0007010::cytoskeleton organization	GO:0019784::NEDD8-specific protease activity;GO:0039693::viral DNA genome replication	.	GO:0003779::actin binding;GO:0007010::cytoskeleton organization
chr02	7.26329	23.1804	20.1373	Os02g0120850		.	GO:0000413::protein peptidyl-prolyl isomerization;GO:0003755::peptidyl-prolyl cis-trans isomerase activity;GO:0006457::protein folding	.	.
chr03	7.26329	23.1804	20.1373	Os03g0727000	--	GO:0003677::DNA binding;GO:0005634::nucleus;GO:0005886::plasma membrane;GO:0016021::integral component of membrane	.	.	GO:0003677::DNA binding;GO:0005634::nucleus;GO:0005886::plasma membrane;GO:0016021::integral component of membrane
chr05	7.26329	23.1804	20.1373	Os05g0373700	--	GO:0000398::mRNA splicing, via spliceosome;GO:0000775::chromosome, centromeric region;GO:0003677::DNA binding;GO:0003682::chromatin binding;GO:0005634::nucleus;GO:0005681::spliceosomal complex;GO:0006355::regulation of transcription, DNA-templated;GO:0016021::integral component of membrane;GO:0016192::vesicle-mediated transport;GO:0019087::transformation of host cell by virus;GO:0032040::small-su…	GO:0006520::cellular amino acid metabolic process;GO:0008851::ethanolamine ammonia-lyase activity;GO:0017111::nucleoside-triphosphatase activity	GO:0019031::viral envelope	GO:0000398::mRNA splicing, via spliceosome;GO:0000775::chromosome, centromeric region;GO:0003677::DNA binding;GO:0003682::chromatin binding;GO:0005634::nucleus;GO:0005681::spliceosomal complex;GO:0006355::regulation of transcription, DNA-templated;GO:0016021::integral component of membrane;GO:0016192::vesicle-mediated transport;GO:0019087::transformation of host cell by virus;GO:0032040::small-su…
chr06	7.26329	23.1804	20.1373	Os06g0680700	--	GO:0003677::DNA binding;GO:0005506::iron ion binding;GO:0006260::DNA replication;GO:0008565::protein transporter activity;GO:0015627::type II protein secretion system complex;GO:0015628::protein secretion by the type II secretion system;GO:0016705::oxidoreductase activity, acting on paired donors, with incorporation or reduction of molecular oxygen;GO:0020037::heme binding;GO:0055114::oxidation-r…	.	.	GO:0003677::DNA binding;GO:0005506::iron ion binding;GO:0006260::DNA replication;GO:0008565::protein transporter activity;GO:0015627::type II protein secretion system complex;GO:0015628::protein secretion by the type II secretion system;GO:0016705::oxidoreductase activity, acting on paired donors, with incorporation or reduction of molecular oxygen;GO:0020037::heme binding;GO:0055114::oxidation-r…
chr06	7.26329	23.1804	20.1373	Os06g0680800	--	GO:0003677::DNA binding;GO:0005506::iron ion binding;GO:0006260::DNA replication;GO:0008565::protein transporter activity;GO:0015627::type II protein secretion system complex;GO:0015628::protein secretion by the type II secretion system;GO:0016705::oxidoreductase activity, acting on paired donors, with incorporation or reduction of molecular oxygen;GO:0020037::heme binding;GO:0055114::oxidation-r…	.	.	GO:0003677::DNA binding;GO:0005506::iron ion binding;GO:0006260::DNA replication;GO:0016705::oxidoreductase activity, acting on paired donors, with incorporation or reduction of molecular oxygen;GO:0020037::heme binding;GO:0055114::oxidation-reduction process
chr07	7.26329	23.1804	20.1373	Os07g0129700	D6	GO:0003677::DNA binding;GO:0005634::nucleus;GO:0006355::regulation of transcription, DNA-templated	GO:0005515::protein binding	.	GO:0003677::DNA binding;GO:0005634::nucleus;GO:0006355::regulation of transcription, DNA-templated
chr08	7.26329	23.1804	20.1373	Os08g0177700	--	.	GO:0004842::ubiquitin-protein transferase activity;GO:0005515::protein binding;GO:0005680::anaphase-promoting complex;GO:0006886::intracellular protein transport;GO:0008270::zinc ion binding;GO:0016192::vesicle-mediated transport;GO:0046872::metal ion binding	GO:0004519::endonuclease activity;GO:0005634::nucleus;GO:0006302::double-strand break repair;GO:0016787::hydrolase activity;GO:0030145::manganese ion binding	.
chr12	7.26329	23.1804	20.1373	Os12g0615400	--	GO:0004719::protein-L-isoaspartate (D-aspartate) O-methyltransferase activity;GO:0005737::cytoplasm;GO:0006364::rRNA processing;GO:0006464::cellular protein modification process;GO:0008152::metabolic process;GO:0008168::methyltransferase activity;GO:0008171::O-methyltransferase activity;GO:0008649::rRNA methyltransferase activity	GO:0003700::sequence-specific DNA binding transcription factor activity;GO:0006355::regulation of transcription, DNA-templated;GO:0006886::intracellular protein transport;GO:0016192::vesicle-mediated transport;GO:0042025::host cell nucleus	.	GO:0004719::protein-L-isoaspartate (D-aspartate) O-methyltransferase activity;GO:0005737::cytoplasm;GO:0006364::rRNA processing;GO:0006464::cellular protein modification process;GO:0008152::metabolic process;GO:0008168::methyltransferase activity;GO:0008171::O-methyltransferase activity;GO:0008649::rRNA methyltransferase activity
chr04	7.25027	30.4007	27.2421	Os04g0689500	--	.	GO:0003676::nucleic acid binding	GO:0019867::outer membrane;GO:0042742::defense response to bacterium;GO:0046999::regulation of conjugation	.
chr08	7.21709	28.3586	25.2318	Os08g0480100	--	GO:0003924::GTPase activity;GO:0005047::signal recognition particle binding;GO:0005524::ATP binding;GO:0005525::GTP binding;GO:0005737::cytoplasm;GO:0005785::signal recognition particle receptor complex;GO:0006364::rRNA processing;GO:0006614::SRP-dependent cotranslational protein targeting to membrane;GO:0006886::intracellular protein transport;GO:0008168::methyltransferase activity;GO:0016301::k…	GO:0005515::protein binding	GO:0006855::drug transmembrane transport;GO:0015238::drug transmembrane transporter activity;GO:0015297::antiporter activity;GO:0016020::membrane;GO:0055085::transmembrane transport	GO:0003924::GTPase activity;GO:0005047::signal recognition particle binding;GO:0005524::ATP binding;GO:0005525::GTP binding;GO:0005737::cytoplasm;GO:0005785::signal recognition particle receptor complex;GO:0006364::rRNA processing;GO:0006614::SRP-dependent cotranslational protein targeting to membrane;GO:0006886::intracellular protein transport;GO:0008168::methyltransferase activity;GO:0016301::k…
chr05	7.19504	35.5286	32.2976	Os05g0539700	--	GO:0005634::nucleus;GO:0006334::nucleosome assembly;GO:0051082::unfolded protein binding	.	GO:0004565::beta-galactosidase activity;GO:0005975::carbohydrate metabolic process;GO:0009341::beta-galactosidase complex	GO:0005634::nucleus;GO:0006334::nucleosome assembly;GO:0051082::unfolded protein binding
chr04	7.12666	25.2104	22.1335	Os04g0549650		.	GO:0003700::sequence-specific DNA binding transcription factor activity;GO:0006355::regulation of transcription, DNA-templated	GO:0003840::gamma-glutamyltransferase activity;GO:0006749::glutathione metabolic process;GO:0016787::hydrolase activity	.
chr06	7.10179	24.189	21.129	Os06g0696400	--	GO:0004553::hydrolase activity, hydrolyzing O-glycosyl compounds;GO:0005975::carbohydrate metabolic process	GO:0004553::hydrolase activity, hydrolyzing O-glycosyl compounds;GO:0005975::carbohydrate metabolic process	GO:0004842::ubiquitin-protein transferase activity;GO:0005515::protein binding;GO:0005680::anaphase-promoting complex;GO:0008270::zinc ion binding;GO:0046872::metal ion binding	GO:0004553::hydrolase activity, hydrolyzing O-glycosyl compounds;GO:0005618::cell wall;GO:0005975::carbohydrate metabolic process;GO:0006073::cellular glucan metabolic process;GO:0016762::xyloglucan:xyloglucosyl transferase activity;GO:0048046::apoplast
chr06	7.10179	24.189	21.129	Os06g0696450	--	GO:0004553::hydrolase activity, hydrolyzing O-glycosyl compounds;GO:0005975::carbohydrate metabolic process	GO:0004553::hydrolase activity, hydrolyzing O-glycosyl compounds;GO:0005975::carbohydrate metabolic process	GO:0004842::ubiquitin-protein transferase activity;GO:0005515::protein binding;GO:0005680::anaphase-promoting complex;GO:0008270::zinc ion binding;GO:0046872::metal ion binding	GO:0004553::hydrolase activity, hydrolyzing O-glycosyl compounds;GO:0005975::carbohydrate metabolic process
chr01	7.08801	27.0027	23.9016	Os01g0926300	--	GO:0005975::carbohydrate metabolic process;GO:0016020::membrane	.	GO:0005515::protein binding	GO:0005975::carbohydrate metabolic process;GO:0016020::membrane
chr01	7.08801	27.0027	23.9016	Os01g0926350	--	GO:0005975::carbohydrate metabolic process;GO:0016020::membrane	.	GO:0005515::protein binding	.
chr01	7.08675	43.7099	40.3832	Os01g0654500	--	.	.	GO:0016020::membrane	GO:0016616::oxidoreductase activity, acting on the CH-OH group of donors, NAD or NADP as acceptor;GO:0055114::oxidation-reduction process
chr07	7.07929	54.1876	50.7627	Os07g0574800	--	GO:0003924::GTPase activity	GO:0004252::serine-type endopeptidase activity;GO:0006508::proteolysis	GO:0004672::protein kinase activity;GO:0005515::protein binding;GO:0005524::ATP binding;GO:0006468::protein phosphorylation	GO:0003924::GTPase activity
chr07	7.07929	54.1876	50.7627	Os07g0574850		.	GO:0004252::serine-type endopeptidase activity;GO:0006508::proteolysis	GO:0004672::protein kinase activity;GO:0005515::protein binding;GO:0005524::ATP binding;GO:0006468::protein phosphorylation	.
chr01	7.07705	22.2284	19.2023	Os01g0559750	--	.	.	.	.
chr04	7.07705	22.2284	19.2023	Os04g0639100	--	.	.	GO:0001518::voltage-gated sodium channel complex;GO:0005219::ryanodine-sensitive calcium-release channel activity;GO:0005248::voltage-gated sodium channel activity;GO:0005789::endoplasmic reticulum membrane;GO:0006814::sodium ion transport;GO:0006874::cellular calcium ion homeostasis;GO:0016021::integral component of membrane	.
chr07	7.07705	22.2284	19.2023	Os07g0645400	--	GO:0051539::4 iron, 4 sulfur cluster binding	GO:0005515::protein binding	.	GO:0003779::actin binding;GO:0007010::cytoskeleton organization;GO:0051539::4 iron, 4 sulfur cluster binding
chr09	7.07705	22.2284	19.2023	Os09g0375100	--	GO:0000015::phosphopyruvate hydratase complex;GO:0000287::magnesium ion binding;GO:0004634::phosphopyruvate hydratase activity;GO:0006096::glycolytic process	.	GO:0000015::phosphopyruvate hydratase complex;GO:0000287::magnesium ion binding;GO:0004634::phosphopyruvate hydratase activity;GO:0006096::glycolytic process	.
chr12	7.07705	22.2284	19.2023	Os12g0145100	--	.	.	.	.
chr12	7.07705	22.2284	19.2023	Os12g0145150	--	.	.	.	.
chr11	6.99397	28.1291	25.0043	Os11g0148500	--	GO:0000287::magnesium ion binding;GO:0004743::pyruvate kinase activity;GO:0006096::glycolytic process;GO:0008703::5-amino-6-(5-phosphoribosylamino)uracil reductase activity;GO:0009231::riboflavin biosynthetic process;GO:0030955::potassium ion binding;GO:0055114::oxidation-reduction process	.	GO:0016021::integral component of membrane;GO:0055085::transmembrane transport	GO:0000287::magnesium ion binding;GO:0004743::pyruvate kinase activity;GO:0006096::glycolytic process;GO:0008703::5-amino-6-(5-phosphoribosylamino)uracil reductase activity;GO:0009231::riboflavin biosynthetic process;GO:0030955::potassium ion binding;GO:0055114::oxidation-reduction process
chr07	6.97906	23.851	20.8014	Os07g0246200	--	GO:0003677::DNA binding;GO:0005509::calcium ion binding;GO:0005783::endoplasmic reticulum;GO:0006457::protein folding;GO:0009036::Type II site-specific deoxyribonuclease activity;GO:0009307::DNA restriction-modification system;GO:0016021::integral component of membrane;GO:0051082::unfolded protein binding	GO:0004857::enzyme inhibitor activity;GO:0005576::extracellular region;GO:0009405::pathogenesis;GO:0016787::hydrolase activity	.	GO:0003677::DNA binding;GO:0005509::calcium ion binding;GO:0005783::endoplasmic reticulum;GO:0006457::protein folding;GO:0007157::heterophilic cell-cell adhesion via plasma membrane cell adhesion molecules;GO:0009036::Type II site-specific deoxyribonuclease activity;GO:0009307::DNA restriction-modification system;GO:0009405::pathogenesis;GO:0016021::integral component of membrane;GO:0051082::unfo…
chr11	6.94444	40.19	36.9027	Os11g0620100	--	GO:0003779::actin binding;GO:0007010::cytoskeleton organization	.	.	GO:0003676::nucleic acid binding;GO:0003723::RNA binding
chr11	6.94444	40.19	36.9027	Os11g0620150	--	GO:0003779::actin binding;GO:0007010::cytoskeleton organization	.	.	GO:0003779::actin binding;GO:0007010::cytoskeleton organization
chr03	6.91995	27.8894	24.7737	Os03g0736300	--	GO:0004553::hydrolase activity, hydrolyzing O-glycosyl compounds;GO:0005975::carbohydrate metabolic process	GO:0005096::GTPase activator activity;GO:0005515::protein binding;GO:0005524::ATP binding;GO:0006298::mismatch repair;GO:0007264::small GTPase mediated signal transduction;GO:0016020::membrane;GO:0030983::mismatched DNA binding	.	GO:0004553::hydrolase activity, hydrolyzing O-glycosyl compounds;GO:0005975::carbohydrate metabolic process
chr02	6.89082	21.2877	18.2786	Os02g0264800	--	GO:0016021::integral component of membrane;GO:0046740::transport of virus in host, cell to cell	GO:0005576::extracellular region;GO:0050840::extracellular matrix binding	GO:0003677::DNA binding;GO:0003779::actin binding;GO:0007010::cytoskeleton organization;GO:0009036::Type II site-specific deoxyribonuclease activity;GO:0009307::DNA restriction-modification system;GO:0016020::membrane	GO:0016021::integral component of membrane;GO:0046740::transport of virus in host, cell to cell
chr03	6.89082	21.2877	18.2786	Os03g0198200	--	.	.	GO:0003700::sequence-specific DNA binding transcription factor activity;GO:0006355::regulation of transcription, DNA-templated;GO:0042025::host cell nucleus	.
chr03	6.89082	21.2877	18.2786	Os03g0390000	--	GO:0003735::structural constituent of ribosome;GO:0005622::intracellular;GO:0005840::ribosome;GO:0006412::translation;GO:0010508::positive regulation of autophagy	GO:0004129::cytochrome-c oxidase activity;GO:0005739::mitochondrion	GO:0003849::3-deoxy-7-phosphoheptulonate synthase activity;GO:0005213::structural constituent of chorion;GO:0005576::extracellular region;GO:0007304::chorion-containing eggshell formation;GO:0009073::aromatic amino acid family biosynthetic process;GO:0016491::oxidoreductase activity;GO:0019028::viral capsid;GO:0042600::chorion;GO:0055114::oxidation-reduction process	GO:0003735::structural constituent of ribosome;GO:0005622::intracellular;GO:0005840::ribosome;GO:0006412::translation;GO:0010508::positive regulation of autophagy
chr05	6.89082	21.2877	18.2786	Os05g0230700	--	GO:0005634::nucleus;GO:0006355::regulation of transcription, DNA-templated	GO:0005215::transporter activity;GO:0006810::transport;GO:0008168::methyltransferase activity;GO:0016020::membrane;GO:0032259::methylation	.	GO:0004517::nitric-oxide synthase activity;GO:0005634::nucleus;GO:0006355::regulation of transcription, DNA-templated;GO:0006809::nitric oxide biosynthetic process;GO:0055114::oxidation-reduction process
chr05	6.89082	21.2877	18.2786	Os05g0411600	--	GO:0003676::nucleic acid binding	.	GO:0003677::DNA binding;GO:0003700::sequence-specific DNA binding transcription factor activity;GO:0005634::nucleus;GO:0006355::regulation of transcription, DNA-templated;GO:0043565::sequence-specific DNA binding	GO:0003676::nucleic acid binding
chr07	6.89082	21.2877	18.2786	Os07g0259700	--	.	GO:0016209::antioxidant activity;GO:0016491::oxidoreductase activity;GO:0019064::fusion of virus membrane with host plasma membrane;GO:0019867::outer membrane;GO:0055114::oxidation-reduction process	GO:0042802::identical protein binding	.
chr09	6.89082	21.2877	18.2786	Os09g0424300	--	GO:0004014::adenosylmethionine decarboxylase activity;GO:0005615::extracellular space;GO:0006597::spermine biosynthetic process;GO:0008295::spermidine biosynthetic process	.	.	GO:0004014::adenosylmethionine decarboxylase activity;GO:0006597::spermine biosynthetic process;GO:0008295::spermidine biosynthetic process
chr09	6.89082	21.2877	18.2786	Os09g0424401	--	GO:0004014::adenosylmethionine decarboxylase activity;GO:0005615::extracellular space;GO:0006597::spermine biosynthetic process;GO:0008295::spermidine biosynthetic process	.	.	GO:0004014::adenosylmethionine decarboxylase activity;GO:0005615::extracellular space;GO:0006597::spermine biosynthetic process;GO:0008295::spermidine biosynthetic process
chr10	6.89082	21.2877	18.2786	Os10g0418000	--	GO:0003677::DNA binding	.	.	GO:0003677::DNA binding
chr11	6.89082	21.2877	18.2786	Os11g0168200	--	GO:0003735::structural constituent of ribosome;GO:0005622::intracellular;GO:0005840::ribosome;GO:0006412::translation	GO:0003676::nucleic acid binding;GO:0004526::ribonuclease P activity;GO:0005634::nucleus;GO:0006355::regulation of transcription, DNA-templated;GO:0008033::tRNA processing	.	GO:0003735::structural constituent of ribosome;GO:0005622::intracellular;GO:0005840::ribosome;GO:0006412::translation
chr11	6.89082	21.2877	18.2786	Os11g0168250	--	GO:0003735::structural constituent of ribosome;GO:0005622::intracellular;GO:0005840::ribosome;GO:0006412::translation	GO:0003676::nucleic acid binding;GO:0004526::ribonuclease P activity;GO:0005634::nucleus;GO:0006355::regulation of transcription, DNA-templated;GO:0008033::tRNA processing	.	GO:0003735::structural constituent of ribosome;GO:0005622::intracellular;GO:0005840::ribosome;GO:0006412::translation
chr12	6.89082	21.2877	18.2786	Os12g0502200	--	GO:0003676::nucleic acid binding;GO:0009405::pathogenesis	.	GO:0003700::sequence-specific DNA binding transcription factor activity;GO:0005102::receptor binding;GO:0005577::fibrinogen complex;GO:0006355::regulation of transcription, DNA-templated;GO:0006914::autophagy;GO:0007165::signal transduction;GO:0030168::platelet activation;GO:0030674::protein binding, bridging;GO:0043565::sequence-specific DNA binding;GO:0051258::protein polymerization	GO:0003676::nucleic acid binding;GO:0009405::pathogenesis
chr02	6.8778	24.0331	20.982	Os02g0258200	--	GO:0003677::DNA binding;GO:0003723::RNA binding;GO:0005524::ATP binding;GO:0005634::nucleus;GO:0006355::regulation of transcription, DNA-templated;GO:0008270::zinc ion binding;GO:0016818::hydrolase activity, acting on acid anhydrides, in phosphorus-containing anhydrides	.	GO:0046983::protein dimerization activity	GO:0003677::DNA binding;GO:0003723::RNA binding;GO:0005524::ATP binding;GO:0005634::nucleus;GO:0006355::regulation of transcription, DNA-templated;GO:0008270::zinc ion binding;GO:0016818::hydrolase activity, acting on acid anhydrides, in phosphorus-containing anhydrides
chr02	6.8778	24.0331	20.982	Os02g0258250	--	GO:0003677::DNA binding;GO:0003723::RNA binding;GO:0005524::ATP binding;GO:0005634::nucleus;GO:0006355::regulation of transcription, DNA-templated;GO:0008270::zinc ion binding;GO:0016818::hydrolase activity, acting on acid anhydrides, in phosphorus-containing anhydrides	.	GO:0046983::protein dimerization activity	GO:0007275::multicellular organismal development;GO:0009405::pathogenesis
chr10	6.87597	28.6773	25.548	Os10g0478200	--	GO:0003854::3-beta-hydroxy-delta5-steroid dehydrogenase activity;GO:0006694::steroid biosynthetic process;GO:0016021::integral component of membrane;GO:0016491::oxidoreductase activity;GO:0016616::oxidoreductase activity, acting on the CH-OH group of donors, NAD or NADP as acceptor;GO:0055114::oxidation-reduction process	.	.	GO:0003854::3-beta-hydroxy-delta5-steroid dehydrogenase activity;GO:0006694::steroid biosynthetic process;GO:0016021::integral component of membrane;GO:0016491::oxidoreductase activity;GO:0016616::oxidoreductase activity, acting on the CH-OH group of donors, NAD or NADP as acceptor;GO:0055114::oxidation-reduction process
chr01	6.87052	37.0484	33.8001	Os01g0253300	--	GO:0000221::vacuolar proton-transporting V-type ATPase, V1 domain;GO:0003723::RNA binding;GO:0003779::actin binding;GO:0005515::protein binding;GO:0005634::nucleus;GO:0005737::cytoplasm;GO:0006413::translational initiation;GO:0006606::protein import into nucleus;GO:0006886::intracellular protein transport;GO:0007010::cytoskeleton organization;GO:0008565::protein transporter activity;GO:0015991::A…	GO:0003700::sequence-specific DNA binding transcription factor activity;GO:0006355::regulation of transcription, DNA-templated;GO:0006508::proteolysis;GO:0007224::smoothened signaling pathway;GO:0009002::serine-type D-Ala-D-Ala carboxypeptidase activity;GO:0042025::host cell nucleus	GO:0003676::nucleic acid binding;GO:0004672::protein kinase activity;GO:0005524::ATP binding;GO:0005887::integral component of plasma membrane;GO:0006468::protein phosphorylation;GO:0007016::cytoskeletal anchoring at plasma membrane;GO:0016010::dystrophin-associated glycoprotein complex	GO:0000221::vacuolar proton-transporting V-type ATPase, V1 domain;GO:0003723::RNA binding;GO:0003779::actin binding;GO:0005515::protein binding;GO:0005634::nucleus;GO:0005737::cytoplasm;GO:0006413::translational initiation;GO:0006606::protein import into nucleus;GO:0006886::intracellular protein transport;GO:0007010::cytoskeleton organization;GO:0008565::protein transporter activity;GO:0015991::A…
chr01	6.84524	25.3283	22.2503	Os01g0871200	--	GO:0045095::keratin filament;GO:0046872::metal ion binding	GO:0003824::catalytic activity;GO:0009058::biosynthetic process;GO:0030170::pyridoxal phosphate binding	.	GO:0045095::keratin filament;GO:0046872::metal ion binding
chr06	6.80962	25.6821	22.6006	Os06g0687700	--	GO:0005524::ATP binding	GO:0002949::tRNA threonylcarbamoyladenosine modification;GO:0005509::calcium ion binding;GO:0005515::protein binding;GO:0005525::GTP binding;GO:0007264::small GTPase mediated signal transduction	GO:0008152::metabolic process;GO:0008168::methyltransferase activity	GO:0005524::ATP binding
chr04	6.78459	29.7509	26.6048	Os04g0118400	--	GO:0005525::GTP binding	GO:0006730::one-carbon metabolic process;GO:0008168::methyltransferase activity;GO:0016021::integral component of membrane;GO:0055085::transmembrane transport	GO:0005086::ARF guanyl-nucleotide exchange factor activity;GO:0032012::regulation of ARF protein signal transduction	GO:0005525::GTP binding
chr04	6.78459	29.7509	26.6048	Os04g0118450	--	GO:0005525::GTP binding	GO:0006730::one-carbon metabolic process;GO:0008168::methyltransferase activity;GO:0016021::integral component of membrane;GO:0055085::transmembrane transport	GO:0005086::ARF guanyl-nucleotide exchange factor activity;GO:0032012::regulation of ARF protein signal transduction	.
chr04	6.7757	57.4128	53.958	Os04g0486600	--	GO:0016620::oxidoreductase activity, acting on the aldehyde or oxo group of donors, NAD or NADP as acceptor;GO:0016829::lyase activity;GO:0055114::oxidation-reduction process	GO:0003676::nucleic acid binding;GO:0003677::DNA binding;GO:0005524::ATP binding;GO:0009898::cytoplasmic side of plasma membrane;GO:0016787::hydrolase activity	.	GO:0008839::4-hydroxy-tetrahydrodipicolinate reductase;GO:0009089::lysine biosynthetic process via diaminopimelate;GO:0016620::oxidoreductase activity, acting on the aldehyde or oxo group of donors, NAD or NADP as acceptor;GO:0051287::NAD binding;GO:0055114::oxidation-reduction process
chr03	6.71256	21.7394	18.7257	Os03g0707600	SLR1	.	GO:0019028::viral capsid	.	.
chr02	6.70956	37.2618	34.0121	Os02g0517531	LARGE1	.	.	.	GO:0003676::nucleic acid binding
chr06	6.7085	32.2226	29.0363	Os06g0111500	--	GO:0004616::phosphogluconate dehydrogenase (decarboxylating) activity;GO:0006098::pentose-phosphate shunt;GO:0050661::NADP binding;GO:0055114::oxidation-reduction process	GO:0003824::catalytic activity;GO:0008152::metabolic process	GO:0003924::GTPase activity;GO:0004871::signal transducer activity;GO:0007186::G-protein coupled receptor signaling pathway;GO:0019001::guanyl nucleotide binding;GO:0031683::G-protein beta/gamma-subunit complex binding	GO:0004616::phosphogluconate dehydrogenase (decarboxylating) activity;GO:0006098::pentose-phosphate shunt;GO:0008677::2-dehydropantoate 2-reductase activity;GO:0050661::NADP binding;GO:0055114::oxidation-reduction process
chr06	6.7085	32.2226	29.0363	Os06g0111550	--	GO:0004616::phosphogluconate dehydrogenase (decarboxylating) activity;GO:0006098::pentose-phosphate shunt;GO:0050661::NADP binding;GO:0055114::oxidation-reduction process	GO:0003824::catalytic activity;GO:0008152::metabolic process	GO:0003924::GTPase activity;GO:0004871::signal transducer activity;GO:0007186::G-protein coupled receptor signaling pathway;GO:0019001::guanyl nucleotide binding;GO:0031683::G-protein beta/gamma-subunit complex binding	GO:0004616::phosphogluconate dehydrogenase (decarboxylating) activity;GO:0006098::pentose-phosphate shunt;GO:0050661::NADP binding;GO:0055114::oxidation-reduction process
chr01	6.70458	20.3584	17.3673	Os01g0752300	--	GO:0003735::structural constituent of ribosome;GO:0005515::protein binding;GO:0005840::ribosome;GO:0006412::translation	GO:0003700::sequence-specific DNA binding transcription factor activity;GO:0006355::regulation of transcription, DNA-templated	GO:0003676::nucleic acid binding;GO:0003824::catalytic activity;GO:0008152::metabolic process;GO:0016836::hydro-lyase activity	GO:0003735::structural constituent of ribosome;GO:0005515::protein binding;GO:0005840::ribosome;GO:0006412::translation
chr01	6.70458	20.3584	17.3673	Os01g0752350	--	GO:0003735::structural constituent of ribosome;GO:0005515::protein binding;GO:0005840::ribosome;GO:0006412::translation	GO:0003700::sequence-specific DNA binding transcription factor activity;GO:0006355::regulation of transcription, DNA-templated	GO:0003676::nucleic acid binding;GO:0003824::catalytic activity;GO:0008152::metabolic process;GO:0016836::hydro-lyase activity	GO:0003735::structural constituent of ribosome;GO:0005515::protein binding;GO:0005840::ribosome;GO:0006412::translation
chr02	6.70458	20.3584	17.3673	Os02g0158701	--	.	.	.	.
chr02	6.70458	20.3584	17.3673	Os02g0287000	--	GO:0003690::double-stranded DNA binding;GO:0003735::structural constituent of ribosome;GO:0005622::intracellular;GO:0005739::mitochondrion;GO:0005840::ribosome;GO:0006355::regulation of transcription, DNA-templated;GO:0006412::translation	GO:0005515::protein binding	GO:0043531::ADP binding	GO:0003690::double-stranded DNA binding;GO:0003735::structural constituent of ribosome;GO:0005622::intracellular;GO:0005739::mitochondrion;GO:0005840::ribosome;GO:0006355::regulation of transcription, DNA-templated;GO:0006412::translation
chr02	6.70458	20.3584	17.3673	Os02g0510200	--	GO:0000287::magnesium ion binding;GO:0003824::catalytic activity;GO:0005102::receptor binding;GO:0014068::positive regulation of phosphatidylinositol 3-kinase signaling;GO:0016020::membrane;GO:0030976::thiamine pyrophosphate binding;GO:0043548::phosphatidylinositol 3-kinase binding;GO:0050776::regulation of immune response	.	GO:0019079::viral genome replication;GO:0030337::DNA polymerase processivity factor activity	GO:0000287::magnesium ion binding;GO:0003824::catalytic activity;GO:0005102::receptor binding;GO:0014068::positive regulation of phosphatidylinositol 3-kinase signaling;GO:0016020::membrane;GO:0030976::thiamine pyrophosphate binding;GO:0043548::phosphatidylinositol 3-kinase binding;GO:0050776::regulation of immune response
chr02	6.70458	20.3584	17.3673	Os02g0613900	--	GO:0009116::nucleoside metabolic process	GO:0016020::membrane;GO:0016021::integral component of membrane;GO:0055085::transmembrane transport	GO:0003700::sequence-specific DNA binding transcription factor activity;GO:0003774::motor activity;GO:0005198::structural molecule activity;GO:0005634::nucleus;GO:0005737::cytoplasm;GO:0006355::regulation of transcription, DNA-templated;GO:0006914::autophagy;GO:0008092::cytoskeletal protein binding;GO:0008134::transcription factor binding;GO:0016021::integral component of membrane;GO:0016459::myo…	GO:0009116::nucleoside metabolic process
chr05	6.70458	20.3584	17.3673	Os05g0563600	--	.	.	.	.
chr06	6.70458	20.3584	17.3673	Os06g0714100	--	.	GO:0004672::protein kinase activity;GO:0005509::calcium ion binding;GO:0005524::ATP binding;GO:0006468::protein phosphorylation;GO:0016020::membrane;GO:0016773::phosphotransferase activity, alcohol group as acceptor	.	.
chr07	6.70458	20.3584	17.3673	Os07g0170300	--	GO:0005143::interleukin-12 receptor binding;GO:0005576::extracellular region;GO:0006955::immune response;GO:0008083::growth factor activity	GO:0005515::protein binding	GO:0003824::catalytic activity;GO:0008152::metabolic process	GO:0005143::interleukin-12 receptor binding;GO:0005576::extracellular region;GO:0006955::immune response;GO:0008083::growth factor activity
chr08	6.70458	20.3584	17.3673	Os08g0549300	--	.	GO:0003677::DNA binding;GO:0003700::sequence-specific DNA binding transcription factor activity;GO:0005634::nucleus;GO:0005737::cytoplasm;GO:0006355::regulation of transcription, DNA-templated;GO:0006914::autophagy;GO:0007049::cell cycle;GO:0008092::cytoskeletal protein binding;GO:0010508::positive regulation of autophagy;GO:0019867::outer membrane;GO:0019898::extrinsic component of membrane;GO:0…	GO:0004601::peroxidase activity;GO:0006979::response to oxidative stress;GO:0020037::heme binding;GO:0055114::oxidation-reduction process	.
chr08	6.70458	20.3584	17.3673	Os08g0549450	--	.	GO:0003677::DNA binding;GO:0003700::sequence-specific DNA binding transcription factor activity;GO:0005634::nucleus;GO:0005737::cytoplasm;GO:0006355::regulation of transcription, DNA-templated;GO:0006914::autophagy;GO:0007049::cell cycle;GO:0008092::cytoskeletal protein binding;GO:0010508::positive regulation of autophagy;GO:0019867::outer membrane;GO:0019898::extrinsic component of membrane;GO:0…	GO:0004601::peroxidase activity;GO:0006979::response to oxidative stress;GO:0020037::heme binding;GO:0055114::oxidation-reduction process	.
chr11	6.70458	20.3584	17.3673	Os11g0106700	--	GO:0006879::cellular iron ion homeostasis;GO:0008199::ferric iron binding;GO:0016491::oxidoreductase activity;GO:0046872::metal ion binding;GO:0055114::oxidation-reduction process	.	GO:0005737::cytoplasm;GO:0006457::protein folding;GO:0008641::small protein activating enzyme activity	GO:0006879::cellular iron ion homeostasis;GO:0008199::ferric iron binding;GO:0016491::oxidoreductase activity;GO:0046872::metal ion binding;GO:0055114::oxidation-reduction process
chr12	6.70458	20.3584	17.3673	Os12g0115100	--	.	.	.	.
chr12	6.70458	20.3584	17.3673	Os12g0115150	--	.	.	.	.
chr03	6.68414	27.1138	24.005	Os03g0794900	--	.	.	GO:0003723::RNA binding;GO:0003735::structural constituent of ribosome;GO:0005622::intracellular;GO:0005840::ribosome;GO:0006412::translation	.
chr03	6.66349	54.8212	51.3892	Os03g0648450	--	.	GO:0004842::ubiquitin-protein transferase activity;GO:0005515::protein binding;GO:0005680::anaphase-promoting complex;GO:0008270::zinc ion binding;GO:0046872::metal ion binding	GO:0005515::protein binding;GO:0016020::membrane	.
chr02	6.62945	21.0659	18.0678	Os02g0146600	--	GO:0003676::nucleic acid binding;GO:0003677::DNA binding;GO:0005524::ATP binding;GO:0016787::hydrolase activity	.	.	GO:0003676::nucleic acid binding;GO:0003677::DNA binding;GO:0005524::ATP binding;GO:0016787::hydrolase activity
chr02	6.54158	61.6318	58.1382	Os02g0519900	--	GO:0005525::GTP binding	GO:0004612::phosphoenolpyruvate carboxykinase (ATP) activity;GO:0005213::structural constituent of chorion;GO:0005524::ATP binding;GO:0005576::extracellular region;GO:0006094::gluconeogenesis;GO:0007304::chorion-containing eggshell formation;GO:0042600::chorion	GO:0005215::transporter activity;GO:0006810::transport;GO:0016020::membrane	GO:0005525::GTP binding
chr02	6.54158	61.6318	58.1382	Os02g0519950	--	GO:0005525::GTP binding	GO:0004612::phosphoenolpyruvate carboxykinase (ATP) activity;GO:0005213::structural constituent of chorion;GO:0005524::ATP binding;GO:0005576::extracellular region;GO:0006094::gluconeogenesis;GO:0007304::chorion-containing eggshell formation;GO:0042600::chorion	GO:0005215::transporter activity;GO:0006810::transport;GO:0016020::membrane	.
chr11	6.52494	31.4972	28.3227	Os11g0127951	--	.	.	GO:0003735::structural constituent of ribosome;GO:0005840::ribosome;GO:0006412::translation	.
chr01	6.51834	19.4409	16.4691	Os01g0639900	--	GO:0004089::carbonate dehydratase activity;GO:0008270::zinc ion binding	GO:0004089::carbonate dehydratase activity;GO:0008270::zinc ion binding	GO:0003824::catalytic activity;GO:0003854::3-beta-hydroxy-delta5-steroid dehydrogenase activity;GO:0006694::steroid biosynthetic process;GO:0008152::metabolic process;GO:0016491::oxidoreductase activity;GO:0016616::oxidoreductase activity, acting on the CH-OH group of donors, NAD or NADP as acceptor;GO:0017025::TBP-class protein binding;GO:0050662::coenzyme binding;GO:0055114::oxidation-reduction…	GO:0004089::carbonate dehydratase activity;GO:0008270::zinc ion binding
chr01	6.51834	19.4409	16.4691	Os01g0964133	--	.	GO:0046872::metal ion binding	GO:0004197::cysteine-type endopeptidase activity;GO:0006508::proteolysis;GO:0008233::peptidase activity;GO:0016021::integral component of membrane;GO:0016192::vesicle-mediated transport	.
chr01	6.51834	19.4409	16.4691	Os01g0964266	--	.	GO:0046872::metal ion binding	GO:0004197::cysteine-type endopeptidase activity;GO:0006508::proteolysis;GO:0008233::peptidase activity;GO:0016021::integral component of membrane;GO:0016192::vesicle-mediated transport	.
chr02	6.51834	19.4409	16.4691	Os02g0735200	--	GO:0004356::glutamate-ammonia ligase activity;GO:0006542::glutamine biosynthetic process;GO:0006807::nitrogen compound metabolic process	GO:0005515::protein binding	.	GO:0004356::glutamate-ammonia ligase activity;GO:0006542::glutamine biosynthetic process;GO:0006807::nitrogen compound metabolic process
chr03	6.51834	19.4409	16.4691	Os03g0265666	--	.	GO:0005515::protein binding	GO:0003676::nucleic acid binding	.
chr03	6.51834	19.4409	16.4691	Os03g0439800	--	.	.	GO:0000772::mating pheromone activity;GO:0016020::membrane	.
chr04	6.51834	19.4409	16.4691	Os04g0398500	--	.	.	.	GO:0003735::structural constituent of ribosome;GO:0005840::ribosome;GO:0006412::translation;GO:0008121::ubiquinol-cytochrome-c reductase activity;GO:0016491::oxidoreductase activity;GO:0051537::2 iron, 2 sulfur cluster binding;GO:0055114::oxidation-reduction process
chr04	6.51834	19.4409	16.4691	Os04g0592300	--	GO:0005198::structural molecule activity;GO:0005882::intermediate filament;GO:0019028::viral capsid	GO:0005198::structural molecule activity;GO:0005882::intermediate filament;GO:0007094::mitotic spindle assembly checkpoint;GO:0008134::transcription factor binding;GO:0010508::positive regulation of autophagy;GO:0016820::hydrolase activity, acting on acid anhydrides, catalyzing transmembrane movement of substances;GO:0019028::viral capsid;GO:0042803::protein homodimerization activity;GO:0045502::…	GO:0003922::GMP synthase (glutamine-hydrolyzing) activity;GO:0005515::protein binding;GO:0005524::ATP binding;GO:0006164::purine nucleotide biosynthetic process;GO:0006177::GMP biosynthetic process	GO:0003993::acid phosphatase activity;GO:0005102::receptor binding;GO:0005198::structural molecule activity;GO:0005577::fibrinogen complex;GO:0005634::nucleus;GO:0005737::cytoplasm;GO:0005882::intermediate filament;GO:0005886::plasma membrane;GO:0006810::transport;GO:0007049::cell cycle;GO:0007165::signal transduction;GO:0008092::cytoskeletal protein binding;GO:0019898::extrinsic component of mem…
chr04	6.51834	19.4409	16.4691	Os04g0592400	--	GO:0005198::structural molecule activity;GO:0005882::intermediate filament;GO:0019028::viral capsid	GO:0005198::structural molecule activity;GO:0005882::intermediate filament;GO:0007094::mitotic spindle assembly checkpoint;GO:0008134::transcription factor binding;GO:0010508::positive regulation of autophagy;GO:0016820::hydrolase activity, acting on acid anhydrides, catalyzing transmembrane movement of substances;GO:0019028::viral capsid;GO:0042803::protein homodimerization activity;GO:0045502::…	GO:0003922::GMP synthase (glutamine-hydrolyzing) activity;GO:0005515::protein binding;GO:0005524::ATP binding;GO:0006164::purine nucleotide biosynthetic process;GO:0006177::GMP biosynthetic process	GO:0005198::structural molecule activity;GO:0005882::intermediate filament;GO:0019028::viral capsid
chr04	6.51834	19.4409	16.4691	Os04g0644400	--	.	GO:0005515::protein binding	GO:0005215::transporter activity;GO:0006810::transport;GO:0007212::dopamine receptor signaling pathway;GO:0016021::integral component of membrane;GO:0032051::clathrin light chain binding;GO:0048268::clathrin coat assembly	GO:0005634::nucleus;GO:0008270::zinc ion binding
chr04	6.51834	19.4409	16.4691	Os04g0644433	--	.	GO:0005515::protein binding	GO:0005215::transporter activity;GO:0006810::transport;GO:0007212::dopamine receptor signaling pathway;GO:0016021::integral component of membrane;GO:0032051::clathrin light chain binding;GO:0048268::clathrin coat assembly	.
chr05	6.51834	19.4409	16.4691	Os05g0116100	--	.	.	GO:0010309::acireductone dioxygenase [iron(II)-requiring] activity;GO:0045735::nutrient reservoir activity;GO:0055114::oxidation-reduction process	GO:0005515::protein binding;GO:0009055::electron carrier activity;GO:0015035::protein disulfide oxidoreductase activity;GO:0045454::cell redox homeostasis
chr05	6.51834	19.4409	16.4691	Os05g0302700	--	.	.	.	.
chr05	6.51834	19.4409	16.4691	Os05g0302750	--	.	.	.	.
chr05	6.51834	19.4409	16.4691	Os05g0553000	--	GO:0000275::mitochondrial proton-transporting ATP synthase complex, catalytic core F(1);GO:0003723::RNA binding;GO:0005524::ATP binding;GO:0006754::ATP biosynthetic process;GO:0015992::proton transport;GO:0016887::ATPase activity;GO:0046034::ATP metabolic process	.	GO:0000226::microtubule cytoskeleton organization;GO:0000910::cytokinesis;GO:0003779::actin binding;GO:0007010::cytoskeleton organization;GO:0008017::microtubule binding	GO:0000275::mitochondrial proton-transporting ATP synthase complex, catalytic core F(1);GO:0003723::RNA binding;GO:0003924::GTPase activity;GO:0005524::ATP binding;GO:0005525::GTP binding;GO:0006754::ATP biosynthetic process;GO:0015992::proton transport;GO:0016887::ATPase activity;GO:0043531::ADP binding;GO:0046034::ATP metabolic process
chr05	6.51834	19.4409	16.4691	Os05g0553150	--	GO:0000275::mitochondrial proton-transporting ATP synthase complex, catalytic core F(1);GO:0003723::RNA binding;GO:0005524::ATP binding;GO:0006754::ATP biosynthetic process;GO:0015992::proton transport;GO:0016887::ATPase activity;GO:0046034::ATP metabolic process	.	GO:0000226::microtubule cytoskeleton organization;GO:0000910::cytokinesis;GO:0003779::actin binding;GO:0007010::cytoskeleton organization;GO:0008017::microtubule binding	GO:0000275::mitochondrial proton-transporting ATP synthase complex, catalytic core F(1);GO:0003723::RNA binding;GO:0005524::ATP binding;GO:0006754::ATP biosynthetic process;GO:0015992::proton transport;GO:0016887::ATPase activity;GO:0046034::ATP metabolic process
chr06	6.51834	19.4409	16.4691	Os06g0134000	--	.	.	GO:0003677::DNA binding;GO:0003824::catalytic activity;GO:0006355::regulation of transcription, DNA-templated;GO:0008152::metabolic process;GO:0016624::oxidoreductase activity, acting on the aldehyde or oxo group of donors, disulfide as acceptor	.
chr07	6.51834	19.4409	16.4691	Os07g0112700	--	GO:0005507::copper ion binding;GO:0009055::electron carrier activity	GO:0003723::RNA binding;GO:0003746::translation elongation factor activity;GO:0006452::translational frameshifting;GO:0043022::ribosome binding;GO:0045901::positive regulation of translational elongation;GO:0045905::positive regulation of translational termination	.	GO:0005507::copper ion binding;GO:0009055::electron carrier activity
chr08	6.51834	19.4409	16.4691	Os08g0485000	--	.	GO:0046872::metal ion binding	.	.
chr08	6.51834	19.4409	16.4691	Os08g0506400	--	GO:0004672::protein kinase activity;GO:0005515::protein binding;GO:0005524::ATP binding;GO:0006468::protein phosphorylation;GO:0043565::sequence-specific DNA binding	GO:0046983::protein dimerization activity	.	GO:0004672::protein kinase activity;GO:0005515::protein binding;GO:0005524::ATP binding;GO:0006468::protein phosphorylation;GO:0043565::sequence-specific DNA binding
chr09	6.51834	19.4409	16.4691	Os09g0299000	--	.	.	GO:0003676::nucleic acid binding	.
chr11	6.51834	19.4409	16.4691	Os11g0118400	--	GO:0003700::sequence-specific DNA binding transcription factor activity;GO:0005815::microtubule organizing center;GO:0006355::regulation of transcription, DNA-templated;GO:0043565::sequence-specific DNA binding	.	GO:0005515::protein binding	GO:0003700::sequence-specific DNA binding transcription factor activity;GO:0005815::microtubule organizing center;GO:0006355::regulation of transcription, DNA-templated;GO:0043565::sequence-specific DNA binding
chr11	6.51834	19.4409	16.4691	Os11g0525200	--	GO:0005506::iron ion binding;GO:0016705::oxidoreductase activity, acting on paired donors, with incorporation or reduction of molecular oxygen;GO:0020037::heme binding;GO:0055114::oxidation-reduction process	GO:0004553::hydrolase activity, hydrolyzing O-glycosyl compounds;GO:0004559::alpha-mannosidase activity;GO:0005975::carbohydrate metabolic process;GO:0006013::mannose metabolic process;GO:0008270::zinc ion binding;GO:0015923::mannosidase activity	GO:0004180::carboxypeptidase activity;GO:0006508::proteolysis	GO:0005506::iron ion binding;GO:0016705::oxidoreductase activity, acting on paired donors, with incorporation or reduction of molecular oxygen;GO:0020037::heme binding;GO:0055114::oxidation-reduction process
chr12	6.51834	19.4409	16.4691	Os12g0106900	--	.	GO:0005249::voltage-gated potassium channel activity;GO:0006813::potassium ion transport;GO:0016021::integral component of membrane;GO:0030955::potassium ion binding	.	.
chr11	6.43196	37.3181	34.0675	Os11g0199200	--	GO:0005215::transporter activity;GO:0005788::endoplasmic reticulum lumen;GO:0006810::transport;GO:0009055::electron carrier activity;GO:0009306::protein secretion;GO:0015035::protein disulfide oxidoreductase activity;GO:0016020::membrane;GO:0016209::antioxidant activity;GO:0016491::oxidoreductase activity;GO:0045454::cell redox homeostasis;GO:0055114::oxidation-reduction process	GO:0005515::protein binding	GO:0009055::electron carrier activity;GO:0015035::protein disulfide oxidoreductase activity;GO:0016209::antioxidant activity;GO:0016491::oxidoreductase activity;GO:0045454::cell redox homeostasis;GO:0055114::oxidation-reduction process	GO:0005215::transporter activity;GO:0005788::endoplasmic reticulum lumen;GO:0006810::transport;GO:0009055::electron carrier activity;GO:0009306::protein secretion;GO:0015035::protein disulfide oxidoreductase activity;GO:0016020::membrane;GO:0016209::antioxidant activity;GO:0016491::oxidoreductase activity;GO:0045454::cell redox homeostasis;GO:0055114::oxidation-reduction process
chr01	6.4049	44.2453	40.911	Os01g0652600	--	.	.	.	GO:0004455::ketol-acid reductoisomerase activity;GO:0009082::branched-chain amino acid biosynthetic process;GO:0055114::oxidation-reduction process
chr01	6.4049	44.2453	40.911	Os01g0652650		.	.	.	.
chr01	6.39696	20.0059	17.0285	Os01g0915600	--	GO:0016021::integral component of membrane;GO:0046983::protein dimerization activity;GO:0055085::transmembrane transport	GO:0008430::selenium binding	.	GO:0046983::protein dimerization activity
chr11	6.3724	21.6845	18.6714	Os11g0210300	--	GO:0055114::oxidation-reduction process	.	GO:0008408::3'-5' exonuclease activity	GO:0006813::potassium ion transport;GO:0016616::oxidoreductase activity, acting on the CH-OH group of donors, NAD or NADP as acceptor;GO:0051287::NAD binding;GO:0055114::oxidation-reduction process
chr01	6.3321	18.5356	15.5854	Os01g0612600	--	GO:0019012::virion	GO:0005576::extracellular region;GO:0007275::multicellular organismal development	.	GO:0019012::virion
chr01	6.3321	18.5356	15.5854	Os01g0622600	--	GO:0004672::protein kinase activity;GO:0005509::calcium ion binding;GO:0005515::protein binding;GO:0005524::ATP binding;GO:0005578::proteinaceous extracellular matrix;GO:0006468::protein phosphorylation;GO:0007165::signal transduction;GO:0008289::lipid binding;GO:0016020::membrane;GO:0016773::phosphotransferase activity, alcohol group as acceptor	.	.	GO:0004672::protein kinase activity;GO:0005509::calcium ion binding;GO:0005515::protein binding;GO:0005524::ATP binding;GO:0005578::proteinaceous extracellular matrix;GO:0006468::protein phosphorylation;GO:0007165::signal transduction;GO:0008289::lipid binding;GO:0016020::membrane;GO:0016773::phosphotransferase activity, alcohol group as acceptor
chr01	6.3321	18.5356	15.5854	Os01g0839500	--	GO:0003677::DNA binding;GO:0005669::transcription factor TFIID complex;GO:0006352::DNA-templated transcription, initiation	.	.	GO:0003677::DNA binding;GO:0005669::transcription factor TFIID complex;GO:0006352::DNA-templated transcription, initiation
chr02	6.3321	18.5356	15.5854	Os02g0321900	--	.	GO:0003677::DNA binding;GO:0004672::protein kinase activity;GO:0005524::ATP binding;GO:0006468::protein phosphorylation;GO:0009036::Type II site-specific deoxyribonuclease activity;GO:0009307::DNA restriction-modification system	GO:0005515::protein binding	.
chr03	6.3321	18.5356	15.5854	Os03g0162200	--	GO:0003677::DNA binding	GO:0000287::magnesium ion binding;GO:0004674::protein serine/threonine kinase activity;GO:0005524::ATP binding;GO:0006468::protein phosphorylation	GO:0003779::actin binding;GO:0007010::cytoskeleton organization	GO:0003677::DNA binding
chr03	6.3321	18.5356	15.5854	Os03g0345200	--	GO:0003735::structural constituent of ribosome;GO:0005622::intracellular;GO:0005840::ribosome;GO:0006412::translation	.	GO:0000077::DNA damage checkpoint;GO:0003677::DNA binding;GO:0005634::nucleus;GO:0006281::DNA repair;GO:0015979::photosynthesis;GO:0030896::checkpoint clamp complex	GO:0003735::structural constituent of ribosome;GO:0005622::intracellular;GO:0005840::ribosome;GO:0006412::translation
chr03	6.3321	18.5356	15.5854	Os03g0349700	--	.	GO:0005515::protein binding;GO:0005622::intracellular;GO:0008270::zinc ion binding;GO:0035556::intracellular signal transduction	GO:0003677::DNA binding;GO:0006260::DNA replication;GO:0071203::WASH complex	.
chr03	6.3321	18.5356	15.5854	Os03g0836200	--	GO:0003676::nucleic acid binding;GO:0008270::zinc ion binding;GO:0055036::virion membrane	.	.	GO:0003676::nucleic acid binding;GO:0008270::zinc ion binding;GO:0055036::virion membrane
chr04	6.3321	18.5356	15.5854	Os04g0465300	GASR2	.	.	GO:0004601::peroxidase activity;GO:0006979::response to oxidative stress;GO:0009522::photosystem I;GO:0009538::photosystem I reaction center;GO:0015979::photosynthesis;GO:0020037::heme binding;GO:0055114::oxidation-reduction process	.
chr05	6.3321	18.5356	15.5854	Os05g0113500	--	GO:0001104::RNA polymerase II transcription cofactor activity;GO:0004190::aspartic-type endopeptidase activity;GO:0005886::plasma membrane;GO:0006357::regulation of transcription from RNA polymerase II promoter;GO:0016021::integral component of membrane;GO:0016592::mediator complex	GO:0003677::DNA binding	GO:0001104::RNA polymerase II transcription cofactor activity;GO:0004190::aspartic-type endopeptidase activity;GO:0005886::plasma membrane;GO:0006357::regulation of transcription from RNA polymerase II promoter;GO:0016021::integral component of membrane;GO:0016592::mediator complex	GO:0001104::RNA polymerase II transcription cofactor activity;GO:0004190::aspartic-type endopeptidase activity;GO:0005886::plasma membrane;GO:0006357::regulation of transcription from RNA polymerase II promoter;GO:0016021::integral component of membrane;GO:0016592::mediator complex;GO:0046872::metal ion binding
chr05	6.3321	18.5356	15.5854	Os05g0589600	--	.	GO:0005515::protein binding;GO:0008270::zinc ion binding;GO:0016773::phosphotransferase activity, alcohol group as acceptor	GO:0006974::cellular response to DNA damage stimulus;GO:0051726::regulation of cell cycle	.
chr06	6.3321	18.5356	15.5854	Os06g0686700		.	.	.	.
chr07	6.3321	18.5356	15.5854	Os07g0205500	--	.	.	.	.
chr07	6.3321	18.5356	15.5854	Os07g0205600	--	.	.	.	.
chr08	6.3321	18.5356	15.5854	Os08g0237000	--	GO:0004553::hydrolase activity, hydrolyzing O-glycosyl compounds;GO:0005618::cell wall;GO:0005975::carbohydrate metabolic process;GO:0006073::cellular glucan metabolic process;GO:0016762::xyloglucan:xyloglucosyl transferase activity;GO:0048046::apoplast	.	.	GO:0004553::hydrolase activity, hydrolyzing O-glycosyl compounds;GO:0005618::cell wall;GO:0005975::carbohydrate metabolic process;GO:0006073::cellular glucan metabolic process;GO:0016762::xyloglucan:xyloglucosyl transferase activity;GO:0048046::apoplast
chr08	6.3321	18.5356	15.5854	Os08g0359500	--	GO:0004568::chitinase activity;GO:0006032::chitin catabolic process;GO:0008134::transcription factor binding;GO:0019904::protein domain specific binding	.	GO:0006505::GPI anchor metabolic process;GO:0006508::proteolysis;GO:0006886::intracellular protein transport;GO:0008236::serine-type peptidase activity;GO:0016787::hydrolase activity;GO:0016788::hydrolase activity, acting on ester bonds	GO:0004568::chitinase activity;GO:0006032::chitin catabolic process;GO:0008134::transcription factor binding;GO:0019904::protein domain specific binding
chr08	6.3321	18.5356	15.5854	Os08g0502700	--	GO:0009058::biosynthetic process;GO:0030170::pyridoxal phosphate binding	GO:0001104::RNA polymerase II transcription cofactor activity;GO:0005515::protein binding;GO:0005672::transcription factor TFIIA complex;GO:0006357::regulation of transcription from RNA polymerase II promoter;GO:0006367::transcription initiation from RNA polymerase II promoter;GO:0016592::mediator complex	.	GO:0009058::biosynthetic process;GO:0030170::pyridoxal phosphate binding
chr09	6.3321	18.5356	15.5854	Os09g0433600	--	GO:0003677::DNA binding;GO:0005634::nucleus;GO:0006352::DNA-templated transcription, initiation	.	.	GO:0003677::DNA binding;GO:0005634::nucleus;GO:0006352::DNA-templated transcription, initiation
chr09	6.3321	18.5356	15.5854	Os09g0514600	--	.	.	.	.
chr03	6.31814	25.872	22.789	Os03g0335500	--	GO:0004672::protein kinase activity;GO:0005515::protein binding;GO:0005524::ATP binding;GO:0006468::protein phosphorylation	GO:0003824::catalytic activity;GO:0005515::protein binding;GO:0015886::heme transport;GO:0016021::integral component of membrane;GO:0017004::cytochrome complex assembly;GO:0042802::identical protein binding;GO:0051536::iron-sulfur cluster binding	.	GO:0004672::protein kinase activity;GO:0005515::protein binding;GO:0005524::ATP binding;GO:0006468::protein phosphorylation
chr07	6.28316	23.1542	20.1187	Os07g0645200	--	.	GO:0016020::membrane	GO:0005515::protein binding;GO:0008200::ion channel inhibitor activity;GO:0009405::pathogenesis;GO:0016773::phosphotransferase activity, alcohol group as acceptor;GO:0042151::nematocyst	.
chr02	6.2769	18.8258	15.8721	Os02g0564200	--	GO:0005739::mitochondrion;GO:0005747::mitochondrial respiratory chain complex I;GO:0022900::electron transport chain	GO:0002949::tRNA threonylcarbamoyladenosine modification;GO:0003676::nucleic acid binding;GO:0003677::DNA binding;GO:0003723::RNA binding;GO:0003724::RNA helicase activity;GO:0003954::NADH dehydrogenase activity;GO:0005524::ATP binding;GO:0005739::mitochondrion;GO:0006260::DNA replication;GO:0006281::DNA repair;GO:0006310::DNA recombination;GO:0006355::regulation of transcription, DNA-templated;G…	.	GO:0005739::mitochondrion;GO:0005747::mitochondrial respiratory chain complex I;GO:0022900::electron transport chain
chr04	6.26959	24.4071	21.345	Os04g0608500	--	.	GO:0006281::DNA repair	GO:0003700::sequence-specific DNA binding transcription factor activity;GO:0006355::regulation of transcription, DNA-templated;GO:0042025::host cell nucleus	.
chr05	6.24777	18.7506	15.798	Os05g0535900	--	GO:0005515::protein binding	.	GO:0005887::integral component of plasma membrane	GO:0005515::protein binding
chr01	6.2422	20.8776	17.8815	Os01g0252100	--	GO:0004672::protein kinase activity;GO:0005524::ATP binding;GO:0006468::protein phosphorylation	GO:0008270::zinc ion binding;GO:0016020::membrane;GO:0046872::metal ion binding	GO:0019033::viral tegument	GO:0004672::protein kinase activity;GO:0005524::ATP binding;GO:0006468::protein phosphorylation;GO:0016020::membrane;GO:0016773::phosphotransferase activity, alcohol group as acceptor
chr01	6.2422	20.8776	17.8815	Os01g0252150	--	GO:0004672::protein kinase activity;GO:0005524::ATP binding;GO:0006468::protein phosphorylation	GO:0008270::zinc ion binding;GO:0016020::membrane;GO:0046872::metal ion binding	GO:0019033::viral tegument	GO:0004672::protein kinase activity;GO:0005524::ATP binding;GO:0006468::protein phosphorylation
chr05	6.23406	22.5705	19.5405	Os05g0155500	--	.	.	GO:0000124::SAGA complex;GO:0000276::mitochondrial proton-transporting ATP synthase complex, coupling factor F(o);GO:0003700::sequence-specific DNA binding transcription factor activity;GO:0003712::transcription cofactor activity;GO:0003743::translation initiation factor activity;GO:0004190::aspartic-type endopeptidase activity;GO:0005737::cytoplasm;GO:0005852::eukaryotic translation initiation f…	.
chr05	6.23406	22.5705	19.5405	Os05g0155601	--	.	.	GO:0000124::SAGA complex;GO:0000276::mitochondrial proton-transporting ATP synthase complex, coupling factor F(o);GO:0003700::sequence-specific DNA binding transcription factor activity;GO:0003712::transcription cofactor activity;GO:0003743::translation initiation factor activity;GO:0004190::aspartic-type endopeptidase activity;GO:0005737::cytoplasm;GO:0005852::eukaryotic translation initiation f…	GO:0000221::vacuolar proton-transporting V-type ATPase, V1 domain;GO:0004930::G-protein coupled receptor activity;GO:0005515::protein binding;GO:0005634::nucleus;GO:0005737::cytoplasm;GO:0005886::plasma membrane;GO:0006606::protein import into nucleus;GO:0006886::intracellular protein transport;GO:0008565::protein transporter activity;GO:0015991::ATP hydrolysis coupled proton transport;GO:0016020…
chr03	6.21697	20.8053	17.81	Os03g0815200	--	.	GO:0003735::structural constituent of ribosome;GO:0005622::intracellular;GO:0005840::ribosome;GO:0006412::translation	.	GO:0004489::methylenetetrahydrofolate reductase (NAD(P)H) activity;GO:0006555::methionine metabolic process;GO:0055114::oxidation-reduction process
chr06	6.21427	25.0816	22.013	Os06g0195900	--	GO:0005634::nucleus;GO:0006281::DNA repair;GO:0006974::cellular response to DNA damage stimulus;GO:0070876::SOSS complex	GO:0004867::serine-type endopeptidase inhibitor activity	GO:0042578::phosphoric ester hydrolase activity	GO:0005634::nucleus;GO:0006281::DNA repair;GO:0006974::cellular response to DNA damage stimulus;GO:0070876::SOSS complex
chr03	6.15161	43.1952	39.8731	Os03g0703000	--	GO:0004553::hydrolase activity, hydrolyzing O-glycosyl compounds;GO:0005975::carbohydrate metabolic process	.	GO:0004553::hydrolase activity, hydrolyzing O-glycosyl compounds;GO:0005975::carbohydrate metabolic process	GO:0004553::hydrolase activity, hydrolyzing O-glycosyl compounds;GO:0005975::carbohydrate metabolic process
chr01	6.14586	17.6427	14.7147	Os01g0631700	--	GO:0004672::protein kinase activity;GO:0005261::cation channel activity;GO:0005524::ATP binding;GO:0006468::protein phosphorylation;GO:0019076::viral release from host cell;GO:0032801::receptor catabolic process;GO:0033644::host cell membrane	.	.	GO:0004672::protein kinase activity;GO:0005261::cation channel activity;GO:0005524::ATP binding;GO:0006468::protein phosphorylation;GO:0019076::viral release from host cell;GO:0032801::receptor catabolic process;GO:0033644::host cell membrane
chr03	6.14586	17.6427	14.7147	Os03g0141000	--	GO:0003735::structural constituent of ribosome;GO:0005622::intracellular;GO:0005840::ribosome;GO:0006412::translation	GO:0000272::polysaccharide catabolic process;GO:0016161::beta-amylase activity	.	GO:0003735::structural constituent of ribosome;GO:0005622::intracellular;GO:0005840::ribosome;GO:0006412::translation
chr03	6.14586	17.6427	14.7147	Os03g0836000	--	.	.	.	.
chr03	6.14586	17.6427	14.7147	Os03g0836050	--	.	.	.	.
chr04	6.14586	17.6427	14.7147	Os04g0504000	--	GO:0009116::nucleoside metabolic process	GO:0003700::sequence-specific DNA binding transcription factor activity;GO:0006355::regulation of transcription, DNA-templated	GO:0001836::release of cytochrome c from mitochondria;GO:0004583::dolichyl-phosphate-glucose-glycolipid alpha-glucosyltransferase activity;GO:0005789::endoplasmic reticulum membrane;GO:0006488::dolichol-linked oligosaccharide biosynthetic process;GO:0006915::apoptotic process;GO:0006919::activation of cysteine-type endopeptidase activity involved in apoptotic process;GO:0006974::cellular response…	GO:0009116::nucleoside metabolic process
chr05	6.14586	17.6427	14.7147	Os05g0274900	--	GO:0003735::structural constituent of ribosome;GO:0005840::ribosome;GO:0006412::translation	.	.	GO:0003735::structural constituent of ribosome;GO:0005840::ribosome;GO:0006412::translation
chr06	6.14586	17.6427	14.7147	Os06g0126000	--	.	GO:0004672::protein kinase activity;GO:0005524::ATP binding;GO:0006468::protein phosphorylation	.	.
chr06	6.14586	17.6427	14.7147	Os06g0126050	--	.	GO:0004672::protein kinase activity;GO:0005524::ATP binding;GO:0006468::protein phosphorylation	.	.
chr06	6.14586	17.6427	14.7147	Os06g0606800	--	.	.	.	.
chr07	6.14586	17.6427	14.7147	Os07g0495100	--	GO:0003779::actin binding;GO:0005956::protein kinase CK2 complex;GO:0007010::cytoskeleton organization;GO:0019887::protein kinase regulator activity	GO:0004672::protein kinase activity;GO:0005524::ATP binding;GO:0006468::protein phosphorylation;GO:0019028::viral capsid	GO:0006629::lipid metabolic process	GO:0003779::actin binding;GO:0005956::protein kinase CK2 complex;GO:0007010::cytoskeleton organization;GO:0019887::protein kinase regulator activity
chr10	6.14586	17.6427	14.7147	Os10g0117000	--	GO:0004553::hydrolase activity, hydrolyzing O-glycosyl compounds;GO:0005975::carbohydrate metabolic process	GO:0003677::DNA binding;GO:0006313::transposition, DNA-mediated;GO:0006355::regulation of transcription, DNA-templated;GO:0015074::DNA integration	GO:0016020::membrane	GO:0004553::hydrolase activity, hydrolyzing O-glycosyl compounds;GO:0005975::carbohydrate metabolic process
chr11	6.14586	17.6427	14.7147	Os11g0414000	--	GO:0003677::DNA binding;GO:0005515::protein binding;GO:0005634::nucleus;GO:0006355::regulation of transcription, DNA-templated	.	.	GO:0005515::protein binding
chr12	6.14586	17.6427	14.7147	Os12g0104800	--	.	GO:0005509::calcium ion binding;GO:0005515::protein binding;GO:0005578::proteinaceous extracellular matrix;GO:0007165::signal transduction	GO:0001819::positive regulation of cytokine production;GO:0008284::positive regulation of cell proliferation;GO:0010884::positive regulation of lipid storage	.
chr06	6.10105	30.6115	27.4508	Os06g0671800	--	GO:0000042::protein targeting to Golgi;GO:0003924::GTPase activity;GO:0005515::protein binding	.	GO:0003779::actin binding;GO:0003824::catalytic activity;GO:0005506::iron ion binding;GO:0006807::nitrogen compound metabolic process;GO:0007010::cytoskeleton organization;GO:0016705::oxidoreductase activity, acting on paired donors, with incorporation or reduction of molecular oxygen;GO:0020037::heme binding;GO:0046914::transition metal ion binding;GO:0055114::oxidation-reduction process	GO:0004190::aspartic-type endopeptidase activity;GO:0006270::DNA replication initiation;GO:0016020::membrane;GO:0016021::integral component of membrane;GO:0019031::viral envelope;GO:0030001::metal ion transport;GO:0046873::metal ion transmembrane transporter activity;GO:0046983::protein dimerization activity;GO:0055085::transmembrane transport
chr06	6.10105	30.6115	27.4508	Os06g0671900	--	GO:0000042::protein targeting to Golgi;GO:0003924::GTPase activity;GO:0005515::protein binding	.	GO:0003779::actin binding;GO:0003824::catalytic activity;GO:0005506::iron ion binding;GO:0006807::nitrogen compound metabolic process;GO:0007010::cytoskeleton organization;GO:0016705::oxidoreductase activity, acting on paired donors, with incorporation or reduction of molecular oxygen;GO:0020037::heme binding;GO:0046914::transition metal ion binding;GO:0055114::oxidation-reduction process	GO:0000042::protein targeting to Golgi;GO:0003924::GTPase activity;GO:0005515::protein binding
chr07	6.08856	17.4991	14.5853	Os07g0562700	--	.	.	.	.
chr12	6.0567	23.2753	20.2314	Os12g0568750	--	GO:0000981::sequence-specific DNA binding RNA polymerase II transcription factor activity;GO:0005515::protein binding;GO:0005634::nucleus;GO:0006355::regulation of transcription, DNA-templated;GO:0008270::zinc ion binding	GO:0005515::protein binding	GO:0008270::zinc ion binding;GO:0046872::metal ion binding	GO:0005515::protein binding
chr12	6.0567	23.2753	20.2314	Os12g0568800	--	GO:0000981::sequence-specific DNA binding RNA polymerase II transcription factor activity;GO:0005515::protein binding;GO:0005634::nucleus;GO:0006355::regulation of transcription, DNA-templated;GO:0008270::zinc ion binding	GO:0005515::protein binding	GO:0008270::zinc ion binding;GO:0046872::metal ion binding	GO:0000981::sequence-specific DNA binding RNA polymerase II transcription factor activity;GO:0005515::protein binding;GO:0005634::nucleus;GO:0006355::regulation of transcription, DNA-templated;GO:0008270::zinc ion binding
chr04	6.00683	40.2326	36.945	Os04g0402100	--	GO:0005509::calcium ion binding;GO:0005783::endoplasmic reticulum;GO:0006457::protein folding;GO:0008948::oxaloacetate decarboxylase activity;GO:0015081::sodium ion transmembrane transporter activity;GO:0016020::membrane;GO:0051082::unfolded protein binding;GO:0071436::sodium ion export	.	GO:0005515::protein binding	GO:0003677::DNA binding;GO:0005509::calcium ion binding;GO:0005783::endoplasmic reticulum;GO:0006281::DNA repair;GO:0006355::regulation of transcription, DNA-templated;GO:0006457::protein folding;GO:0008168::methyltransferase activity;GO:0008270::zinc ion binding;GO:0008565::protein transporter activity;GO:0008948::oxaloacetate decarboxylase activity;GO:0015031::protein transport;GO:0015081::sodi…
chr06	6	22.2537	19.2272	Os06g0688100	--	.	.	.	GO:0003676::nucleic acid binding
chr01	5.96442	27.9433	24.8273	Os01g0172400	--	GO:0003824::catalytic activity	GO:0004601::peroxidase activity;GO:0006979::response to oxidative stress;GO:0020037::heme binding;GO:0055114::oxidation-reduction process	GO:0003779::actin binding;GO:0007010::cytoskeleton organization	GO:0003824::catalytic activity;GO:0005515::protein binding
chr01	5.95963	16.7627	13.8571	Os01g0226300	--	.	.	.	.
chr01	5.95963	16.7627	13.8571	Os01g0260700	--	.	.	GO:0003676::nucleic acid binding;GO:0003777::microtubule motor activity;GO:0005179::hormone activity;GO:0005524::ATP binding;GO:0005576::extracellular region;GO:0006810::transport;GO:0007018::microtubule-based movement;GO:0008017::microtubule binding	.
chr01	5.95963	16.7627	13.8571	Os01g0642200	--	.	GO:0016787::hydrolase activity;GO:0046080::dUTP metabolic process;GO:0048544::recognition of pollen	GO:0003678::DNA helicase activity;GO:0003723::RNA binding;GO:0003724::RNA helicase activity;GO:0005524::ATP binding;GO:0006281::DNA repair;GO:0006310::DNA recombination;GO:0009378::four-way junction helicase activity;GO:0016887::ATPase activity	.
chr01	5.95963	16.7627	13.8571	Os01g0769700	feronia	GO:0004672::protein kinase activity;GO:0005524::ATP binding;GO:0006468::protein phosphorylation	.	.	GO:0004672::protein kinase activity;GO:0005524::ATP binding;GO:0006468::protein phosphorylation
chr02	5.95963	16.7627	13.8571	Os02g0576700	--	GO:0005634::nucleus;GO:0006334::nucleosome assembly	.	GO:0000275::mitochondrial proton-transporting ATP synthase complex, catalytic core F(1);GO:0005524::ATP binding;GO:0006754::ATP biosynthetic process;GO:0006807::nitrogen compound metabolic process;GO:0006810::transport;GO:0016021::integral component of membrane;GO:0016810::hydrolase activity, acting on carbon-nitrogen (but not peptide) bonds;GO:0016887::ATPase activity	GO:0005634::nucleus;GO:0006334::nucleosome assembly
chr02	5.95963	16.7627	13.8571	Os02g0699600	--	GO:0003735::structural constituent of ribosome;GO:0005840::ribosome;GO:0006412::translation	.	.	GO:0003735::structural constituent of ribosome;GO:0005840::ribosome;GO:0006412::translation
chr03	5.95963	16.7627	13.8571	Os03g0387800	--	.	.	.	.
chr03	5.95963	16.7627	13.8571	Os03g0387850	--	.	.	.	.
chr04	5.95963	16.7627	13.8571	Os04g0636750	--	.	GO:0003677::DNA binding;GO:0003700::sequence-specific DNA binding transcription factor activity;GO:0005634::nucleus;GO:0006351::transcription, DNA-templated;GO:0006355::regulation of transcription, DNA-templated;GO:0008855::exodeoxyribonuclease VII activity;GO:0043565::sequence-specific DNA binding	GO:0019028::viral capsid	.
chr04	5.95963	16.7627	13.8571	Os04g0636800	--	.	GO:0003677::DNA binding;GO:0003700::sequence-specific DNA binding transcription factor activity;GO:0005634::nucleus;GO:0006351::transcription, DNA-templated;GO:0006355::regulation of transcription, DNA-templated;GO:0008855::exodeoxyribonuclease VII activity;GO:0043565::sequence-specific DNA binding	GO:0019028::viral capsid	GO:0006351::transcription, DNA-templated;GO:0007049::cell cycle;GO:0017053::transcriptional repressor complex
chr05	5.95963	16.7627	13.8571	Os05g0507000	--	.	GO:0005509::calcium ion binding;GO:0005783::endoplasmic reticulum;GO:0006270::DNA replication initiation;GO:0006457::protein folding;GO:0051082::unfolded protein binding	.	.
chr06	5.95963	16.7627	13.8571	Os06g0131300	--	GO:0003824::catalytic activity	GO:0004553::hydrolase activity, hydrolyzing O-glycosyl compounds;GO:0005975::carbohydrate metabolic process	GO:0003677::DNA binding;GO:0006352::DNA-templated transcription, initiation;GO:0006974::cellular response to DNA damage stimulus;GO:0051726::regulation of cell cycle	GO:0003824::catalytic activity
chr06	5.95963	16.7627	13.8571	Os06g0503400	--	.	GO:0003779::actin binding;GO:0006631::fatty acid metabolic process;GO:0007010::cytoskeleton organization;GO:0045300::acyl-[acyl-carrier-protein] desaturase activity;GO:0055114::oxidation-reduction process	GO:0005219::ryanodine-sensitive calcium-release channel activity;GO:0005524::ATP binding;GO:0006810::transport;GO:0006874::cellular calcium ion homeostasis;GO:0016020::membrane;GO:0016021::integral component of membrane;GO:0016887::ATPase activity;GO:0042626::ATPase activity, coupled to transmembrane movement of substances	.
chr06	5.95963	16.7627	13.8571	Os06g0568000	--	GO:0016021::integral component of membrane;GO:0055085::transmembrane transport	GO:0005524::ATP binding	GO:0005507::copper ion binding;GO:0009405::pathogenesis;GO:0016491::oxidoreductase activity;GO:0045735::nutrient reservoir activity;GO:0055114::oxidation-reduction process	GO:0016021::integral component of membrane;GO:0055085::transmembrane transport
chr07	5.95963	16.7627	13.8571	Os07g0173200	--	.	.	.	GO:0005777::peroxisome
chr07	5.95963	16.7627	13.8571	Os07g0671800	--	.	.	.	.
chr07	5.95963	16.7627	13.8571	Os07g0671901	--	.	.	.	.
chr05	5.95425	19.2158	16.2583	Os05g0482700	--	GO:0000976::transcription regulatory region sequence-specific DNA binding;GO:0003824::catalytic activity;GO:0004619::phosphoglycerate mutase activity;GO:0005737::cytoplasm;GO:0006007::glucose catabolic process;GO:0030145::manganese ion binding;GO:0032922::circadian regulation of gene expression;GO:0046872::metal ion binding	.	.	GO:0000976::transcription regulatory region sequence-specific DNA binding;GO:0003824::catalytic activity;GO:0004619::phosphoglycerate mutase activity;GO:0005737::cytoplasm;GO:0006007::glucose catabolic process;GO:0030145::manganese ion binding;GO:0032922::circadian regulation of gene expression;GO:0046872::metal ion binding
chr06	5.90406	16.6241	13.733	Os06g0283400	--	GO:0005509::calcium ion binding;GO:0016773::phosphotransferase activity, alcohol group as acceptor	GO:0003677::DNA binding;GO:0003700::sequence-specific DNA binding transcription factor activity;GO:0006355::regulation of transcription, DNA-templated;GO:0008270::zinc ion binding;GO:0043565::sequence-specific DNA binding	GO:0008152::metabolic process;GO:0016758::transferase activity, transferring hexosyl groups	GO:0005509::calcium ion binding;GO:0016773::phosphotransferase activity, alcohol group as acceptor
chr03	5.88606	164.209	160.198	Os03g0401300	--	GO:0005985::sucrose metabolic process;GO:0016157::sucrose synthase activity	.	.	GO:0005985::sucrose metabolic process;GO:0016157::sucrose synthase activity
chr03	5.88606	164.209	160.198	Os03g0401333	--	GO:0005985::sucrose metabolic process;GO:0016157::sucrose synthase activity	.	.	GO:0005985::sucrose metabolic process;GO:0016157::sucrose synthase activity
chr03	5.87587	16.5535	13.6633	Os03g0780550	--	GO:0003677::DNA binding;GO:0003924::GTPase activity;GO:0005664::nuclear origin of replication recognition complex;GO:0006260::DNA replication	.	GO:0003779::actin binding;GO:0005622::intracellular	GO:0003924::GTPase activity
chr03	5.87587	16.5535	13.6633	Os03g0780600	--	GO:0003677::DNA binding;GO:0003924::GTPase activity;GO:0005664::nuclear origin of replication recognition complex;GO:0006260::DNA replication	.	GO:0003779::actin binding;GO:0005622::intracellular	GO:0003677::DNA binding;GO:0003924::GTPase activity;GO:0005664::nuclear origin of replication recognition complex;GO:0006260::DNA replication
chr04	5.86833	29.5964	26.4518	Os04g0656100	--	GO:0005743::mitochondrial inner membrane;GO:0006850::mitochondrial pyruvate transport	GO:0003677::DNA binding;GO:0005634::nucleus	GO:0003700::sequence-specific DNA binding transcription factor activity;GO:0006355::regulation of transcription, DNA-templated	GO:0000166::nucleotide binding;GO:0046872::metal ion binding
chr04	5.86354	16.9274	14.02	Os04g0660400	--	GO:0016866::intramolecular transferase activity;GO:0030244::cellulose biosynthetic process	GO:0005215::transporter activity;GO:0006629::lipid metabolic process;GO:0006810::transport;GO:0016020::membrane	GO:0098657::import into cell	GO:0016866::intramolecular transferase activity;GO:0030244::cellulose biosynthetic process
chr03	5.86219	29.9783	26.8304	Os03g0308200	SRL2	.	GO:0003676::nucleic acid binding;GO:0003677::DNA binding;GO:0005524::ATP binding;GO:0016787::hydrolase activity	.	GO:0004519::endonuclease activity;GO:0006289::nucleotide-excision repair;GO:0009411::response to UV
chr11	5.85223	22.9952	19.9614	Os11g0147500	--	GO:0030001::metal ion transport;GO:0046872::metal ion binding	.	.	GO:0030001::metal ion transport;GO:0046872::metal ion binding
chr02	5.84795	16.4834	13.594	Os02g0220600	--	GO:0003746::translation elongation factor activity;GO:0005515::protein binding;GO:0006414::translational elongation	.	.	GO:0005515::protein binding
chr07	5.84795	16.4834	13.594	Os07g0176200	--	.	.	.	.
chr07	5.84795	16.4834	13.594	Os07g0176401	--	.	.	.	GO:0003723::RNA binding;GO:0004386::helicase activity;GO:0005524::ATP binding;GO:0005634::nucleus
chr03	5.84307	20.5228	17.5301	Os03g0717000	--	GO:0004672::protein kinase activity;GO:0005515::protein binding;GO:0005524::ATP binding;GO:0006468::protein phosphorylation	GO:0016021::integral component of membrane	GO:0005515::protein binding	GO:0004672::protein kinase activity;GO:0005515::protein binding;GO:0005524::ATP binding;GO:0006468::protein phosphorylation
chr06	5.82396	50.1465	46.756	Os06g0184300	--	GO:0016579::protein deubiquitination;GO:0032183::SUMO binding;GO:0036459::ubiquitinyl hydrolase activity;GO:0070140::SUMO-specific isopeptidase activity	.	.	GO:0016579::protein deubiquitination;GO:0032183::SUMO binding;GO:0036459::ubiquitinyl hydrolase activity;GO:0070140::SUMO-specific isopeptidase activity
chr03	5.82127	18.432	15.4947	Os03g0713400	--	GO:0016491::oxidoreductase activity;GO:0016651::oxidoreductase activity, acting on NAD(P)H;GO:0051536::iron-sulfur cluster binding;GO:0055114::oxidation-reduction process	GO:0004672::protein kinase activity;GO:0005524::ATP binding;GO:0006468::protein phosphorylation;GO:0009055::electron carrier activity;GO:0051536::iron-sulfur cluster binding	.	GO:0009055::electron carrier activity;GO:0016491::oxidoreductase activity;GO:0016651::oxidoreductase activity, acting on NAD(P)H;GO:0051536::iron-sulfur cluster binding;GO:0055114::oxidation-reduction process
chr02	5.8203	16.4137	13.5251	Os02g0621300	--	.	.	.	GO:0005506::iron ion binding;GO:0006633::fatty acid biosynthetic process;GO:0016491::oxidoreductase activity;GO:0055114::oxidation-reduction process
chr09	5.81734	19.6334	16.6598	Os09g0248200	--	.	GO:0005515::protein binding	.	.
chr01	5.77339	15.8959	13.0134	Os01g0152300	--	GO:0003677::DNA binding;GO:0005669::transcription factor TFIID complex;GO:0006352::DNA-templated transcription, initiation	GO:0004672::protein kinase activity;GO:0005515::protein binding;GO:0005524::ATP binding;GO:0006468::protein phosphorylation;GO:0007165::signal transduction	GO:0005515::protein binding	GO:0003677::DNA binding;GO:0005669::transcription factor TFIID complex;GO:0006352::DNA-templated transcription, initiation
chr02	5.77339	15.8959	13.0134	Os02g0616100	--	GO:0005515::protein binding	.	.	GO:0005515::protein binding
chr03	5.77339	15.8959	13.0134	Os03g0424800	--	GO:0003735::structural constituent of ribosome;GO:0005840::ribosome;GO:0006412::translation	GO:0005618::cell wall;GO:0006508::proteolysis;GO:0008237::metallopeptidase activity;GO:0016805::dipeptidase activity;GO:0019031::viral envelope	.	GO:0003735::structural constituent of ribosome;GO:0005840::ribosome;GO:0006412::translation
chr03	5.77339	15.8959	13.0134	Os03g0778100	--	GO:0009522::photosystem I;GO:0009538::photosystem I reaction center;GO:0015979::photosynthesis	.	GO:0003677::DNA binding;GO:0004803::transposase activity;GO:0005524::ATP binding;GO:0006313::transposition, DNA-mediated;GO:0006810::transport;GO:0006890::retrograde vesicle-mediated transport, Golgi to ER;GO:0008270::zinc ion binding;GO:0016020::membrane;GO:0016021::integral component of membrane;GO:0042626::ATPase activity, coupled to transmembrane movement of substances	GO:0009522::photosystem I;GO:0009538::photosystem I reaction center;GO:0015979::photosynthesis
chr04	5.77339	15.8959	13.0134	Os04g0462900	--	.	GO:0006914::autophagy;GO:0009607::response to biotic stimulus;GO:0016021::integral component of membrane	.	.
chr04	5.77339	15.8959	13.0134	Os04g0661900	--	GO:0003779::actin binding;GO:0007010::cytoskeleton organization;GO:0019079::viral genome replication;GO:0030337::DNA polymerase processivity factor activity	GO:0003779::actin binding;GO:0007010::cytoskeleton organization;GO:0019079::viral genome replication;GO:0030337::DNA polymerase processivity factor activity	.	GO:0005515::protein binding
chr06	5.77339	15.8959	13.0134	Os06g0602600	--	GO:0003676::nucleic acid binding;GO:0004526::ribonuclease P activity;GO:0005634::nucleus;GO:0006979::response to oxidative stress;GO:0008033::tRNA processing	GO:0008375::acetylglucosaminyltransferase activity;GO:0016020::membrane	GO:0004129::cytochrome-c oxidase activity;GO:0004672::protein kinase activity;GO:0005524::ATP binding;GO:0006468::protein phosphorylation;GO:0048544::recognition of pollen	GO:0003676::nucleic acid binding;GO:0004526::ribonuclease P activity;GO:0005634::nucleus;GO:0006979::response to oxidative stress;GO:0008033::tRNA processing
chr07	5.77339	15.8959	13.0134	Os07g0597000	--	.	.	GO:0003700::sequence-specific DNA binding transcription factor activity;GO:0003779::actin binding;GO:0006355::regulation of transcription, DNA-templated;GO:0007010::cytoskeleton organization;GO:0043565::sequence-specific DNA binding	GO:0003723::RNA binding;GO:0003746::translation elongation factor activity;GO:0006452::translational frameshifting;GO:0043022::ribosome binding;GO:0045901::positive regulation of translational elongation;GO:0045905::positive regulation of translational termination
chr10	5.77339	15.8959	13.0134	Os10g0545700	--	.	.	GO:0003700::sequence-specific DNA binding transcription factor activity;GO:0004842::ubiquitin-protein transferase activity;GO:0005515::protein binding;GO:0005680::anaphase-promoting complex;GO:0006355::regulation of transcription, DNA-templated;GO:0007049::cell cycle;GO:0008270::zinc ion binding;GO:0043565::sequence-specific DNA binding;GO:0046872::metal ion binding	.
chr12	5.77339	15.8959	13.0134	Os12g0106000	--	GO:0006879::cellular iron ion homeostasis;GO:0008199::ferric iron binding;GO:0016491::oxidoreductase activity;GO:0046872::metal ion binding;GO:0055114::oxidation-reduction process	.	GO:0005737::cytoplasm;GO:0006457::protein folding;GO:0008641::small protein activating enzyme activity	GO:0006879::cellular iron ion homeostasis;GO:0008199::ferric iron binding;GO:0016491::oxidoreductase activity;GO:0046872::metal ion binding;GO:0055114::oxidation-reduction process
chr02	5.70939	19.3081	16.3495	Os02g0626400	--	GO:0043248::proteasome assembly	.	GO:0043248::proteasome assembly	GO:0043248::proteasome assembly
chr07	5.63477	22.6271	19.5963	Os07g0555200	--	.	.	GO:0005515::protein binding	GO:0003723::RNA binding;GO:0005515::protein binding;GO:0005634::nucleus;GO:0006355::regulation of transcription, DNA-templated;GO:0043189::H4/H2A histone acetyltransferase complex
chr01	5.58715	15.0428	12.1847	Os01g0833800	--	.	GO:0000921::septin ring assembly;GO:0003774::motor activity;GO:0005102::receptor binding;GO:0005577::fibrinogen complex;GO:0005801::cis-Golgi network;GO:0005940::septin ring;GO:0006886::intracellular protein transport;GO:0007165::signal transduction;GO:0016020::membrane;GO:0016021::integral component of membrane;GO:0016459::myosin complex;GO:0030168::platelet activation;GO:0030674::protein bindin…	.	GO:0005515::protein binding
chr03	5.58715	15.0428	12.1847	Os03g0119300	--	GO:0004252::serine-type endopeptidase activity;GO:0006508::proteolysis	GO:0000148::1,3-beta-D-glucan synthase complex;GO:0003843::1,3-beta-D-glucan synthase activity;GO:0006075::(1-&gt;3)-beta-D-glucan biosynthetic process;GO:0016020::membrane	GO:0003824::catalytic activity;GO:0005515::protein binding;GO:0008270::zinc ion binding	GO:0004252::serine-type endopeptidase activity;GO:0006508::proteolysis
chr03	5.58715	15.0428	12.1847	Os03g0130350	--	.	GO:0004017::adenylate kinase activity	GO:0003824::catalytic activity;GO:0004672::protein kinase activity;GO:0005524::ATP binding;GO:0005634::nucleus;GO:0006468::protein phosphorylation;GO:0008152::metabolic process;GO:0045893::positive regulation of transcription, DNA-templated	.
chr03	5.58715	15.0428	12.1847	Os03g0136200	--	GO:0001510::RNA methylation;GO:0004719::protein-L-isoaspartate (D-aspartate) O-methyltransferase activity;GO:0006464::cellular protein modification process;GO:0006694::steroid biosynthetic process;GO:0008152::metabolic process;GO:0008168::methyltransferase activity;GO:0008171::O-methyltransferase activity;GO:0008757::S-adenosylmethionine-dependent methyltransferase activity;GO:0009452::7-methylgu…	GO:0005215::transporter activity;GO:0006810::transport;GO:0016020::membrane;GO:0016021::integral component of membrane;GO:0022857::transmembrane transporter activity;GO:0055085::transmembrane transport	.	GO:0001510::RNA methylation;GO:0004719::protein-L-isoaspartate (D-aspartate) O-methyltransferase activity;GO:0006464::cellular protein modification process;GO:0006694::steroid biosynthetic process;GO:0008152::metabolic process;GO:0008168::methyltransferase activity;GO:0008171::O-methyltransferase activity;GO:0008757::S-adenosylmethionine-dependent methyltransferase activity;GO:0009452::7-methylgu…
chr03	5.58715	15.0428	12.1847	Os03g0180400	--	GO:0004175::endopeptidase activity;GO:0004298::threonine-type endopeptidase activity;GO:0005839::proteasome core complex;GO:0006511::ubiquitin-dependent protein catabolic process;GO:0019773::proteasome core complex, alpha-subunit complex;GO:0051603::proteolysis involved in cellular protein catabolic process	.	GO:0003677::DNA binding;GO:0004882::androgen receptor activity;GO:0005496::steroid binding;GO:0005634::nucleus;GO:0006355::regulation of transcription, DNA-templated;GO:0030521::androgen receptor signaling pathway	GO:0004175::endopeptidase activity;GO:0004298::threonine-type endopeptidase activity;GO:0005839::proteasome core complex;GO:0006511::ubiquitin-dependent protein catabolic process;GO:0019773::proteasome core complex, alpha-subunit complex;GO:0051603::proteolysis involved in cellular protein catabolic process
chr03	5.58715	15.0428	12.1847	Os03g0243100	--	GO:0003779::actin binding;GO:0005622::intracellular	.	GO:0004252::serine-type endopeptidase activity;GO:0006508::proteolysis;GO:0030089::phycobilisome	GO:0003779::actin binding;GO:0005622::intracellular
chr04	5.58715	15.0428	12.1847	Os04g0569900	--	GO:0005515::protein binding	GO:0005506::iron ion binding;GO:0016705::oxidoreductase activity, acting on paired donors, with incorporation or reduction of molecular oxygen;GO:0020037::heme binding;GO:0055114::oxidation-reduction process	.	GO:0005515::protein binding
chr04	5.58715	15.0428	12.1847	Os04g0589900	--	GO:0003677::DNA binding	GO:0030001::metal ion transport;GO:0046872::metal ion binding	.	GO:0003677::DNA binding
chr04	5.58715	15.0428	12.1847	Os04g0650700	--	GO:0016787::hydrolase activity	GO:0016787::hydrolase activity	GO:0003676::nucleic acid binding;GO:0006139::nucleobase-containing compound metabolic process;GO:0008408::3'-5' exonuclease activity	GO:0016787::hydrolase activity
chr04	5.58715	15.0428	12.1847	Os04g0650750	--	GO:0016787::hydrolase activity	GO:0016787::hydrolase activity	GO:0003676::nucleic acid binding;GO:0006139::nucleobase-containing compound metabolic process;GO:0008408::3'-5' exonuclease activity	GO:0016787::hydrolase activity
chr05	5.58715	15.0428	12.1847	Os05g0555100	--	.	GO:0004499::N,N-dimethylaniline monooxygenase activity;GO:0005198::structural molecule activity;GO:0006779::porphyrin-containing compound biosynthetic process;GO:0008033::tRNA processing;GO:0016491::oxidoreductase activity;GO:0019028::viral capsid;GO:0019354::siroheme biosynthetic process;GO:0043115::precorrin-2 dehydrogenase activity;GO:0050660::flavin adenine dinucleotide binding;GO:0050661::NA…	GO:0003747::translation release factor activity;GO:0004045::aminoacyl-tRNA hydrolase activity;GO:0006415::translational termination	GO:0000159::protein phosphatase type 2A complex;GO:0007165::signal transduction;GO:0008601::protein phosphatase type 2A regulator activity
chr06	5.58715	15.0428	12.1847	Os06g0538000	--	.	.	GO:0003700::sequence-specific DNA binding transcription factor activity;GO:0006355::regulation of transcription, DNA-templated;GO:0042025::host cell nucleus	GO:0005179::hormone activity;GO:0005524::ATP binding;GO:0005576::extracellular region;GO:0007283::spermatogenesis;GO:0008217::regulation of blood pressure;GO:0042312::regulation of vasodilation
chr06	5.58715	15.0428	12.1847	Os06g0555400	--	GO:0003735::structural constituent of ribosome;GO:0005622::intracellular;GO:0005840::ribosome;GO:0006412::translation	.	GO:0003924::GTPase activity;GO:0005524::ATP binding;GO:0005525::GTP binding;GO:0006810::transport;GO:0007186::G-protein coupled receptor signaling pathway;GO:0016020::membrane;GO:0016021::integral component of membrane;GO:0016503::pheromone receptor activity;GO:0016887::ATPase activity;GO:0042626::ATPase activity, coupled to transmembrane movement of substances	GO:0003735::structural constituent of ribosome;GO:0005622::intracellular;GO:0005840::ribosome;GO:0006412::translation
chr06	5.58715	15.0428	12.1847	Os06g0716700	--	GO:0005524::ATP binding;GO:0006457::protein folding;GO:0006950::response to stress;GO:0051082::unfolded protein binding	.	.	GO:0005524::ATP binding;GO:0006457::protein folding;GO:0006950::response to stress;GO:0016020::membrane;GO:0030001::metal ion transport;GO:0046873::metal ion transmembrane transporter activity;GO:0051082::unfolded protein binding;GO:0055085::transmembrane transport
chr06	5.58715	15.0428	12.1847	Os06g0716750	--	GO:0005524::ATP binding;GO:0006457::protein folding;GO:0006950::response to stress;GO:0051082::unfolded protein binding	.	.	GO:0005524::ATP binding;GO:0006457::protein folding;GO:0006950::response to stress;GO:0051082::unfolded protein binding
chr07	5.58715	15.0428	12.1847	Os07g0202100	--	GO:0003676::nucleic acid binding;GO:0003677::DNA binding;GO:0005524::ATP binding;GO:0016787::hydrolase activity	GO:0005576::extracellular region;GO:0009405::pathogenesis	.	GO:0003676::nucleic acid binding;GO:0003677::DNA binding;GO:0005524::ATP binding;GO:0016787::hydrolase activity
chr08	5.58715	15.0428	12.1847	Os08g0512600	--	GO:0004672::protein kinase activity;GO:0005524::ATP binding;GO:0006468::protein phosphorylation;GO:0016020::membrane;GO:0016773::phosphotransferase activity, alcohol group as acceptor;GO:0019031::viral envelope	GO:0000228::nuclear chromosome;GO:0004420::hydroxymethylglutaryl-CoA reductase (NADPH) activity;GO:0015936::coenzyme A metabolic process;GO:0050662::coenzyme binding;GO:0055114::oxidation-reduction process	GO:0003677::DNA binding	GO:0004672::protein kinase activity;GO:0005524::ATP binding;GO:0006468::protein phosphorylation;GO:0016020::membrane;GO:0016773::phosphotransferase activity, alcohol group as acceptor;GO:0019031::viral envelope
chr10	5.58715	15.0428	12.1847	Os10g0502566		.	.	.	.
chr10	5.58715	15.0428	12.1847	Os10g0502600	--	.	.	.	.
chr11	5.58715	15.0428	12.1847	Os11g0546750	--	.	GO:0003723::RNA binding;GO:0009405::pathogenesis;GO:0016788::hydrolase activity, acting on ester bonds;GO:0043022::ribosome binding	GO:0003779::actin binding;GO:0007010::cytoskeleton organization	.
chr11	5.58715	15.0428	12.1847	Os11g0546900	--	.	GO:0003723::RNA binding;GO:0009405::pathogenesis;GO:0016788::hydrolase activity, acting on ester bonds;GO:0043022::ribosome binding	GO:0003779::actin binding;GO:0007010::cytoskeleton organization	.
chr12	5.58715	15.0428	12.1847	Os12g0144600	--	GO:0003779::actin binding;GO:0007010::cytoskeleton organization;GO:0030001::metal ion transport;GO:0046872::metal ion binding	.	.	GO:0003779::actin binding;GO:0007010::cytoskeleton organization;GO:0030001::metal ion transport;GO:0046872::metal ion binding
chr12	5.58715	15.0428	12.1847	Os12g0590400	--	.	.	GO:0004190::aspartic-type endopeptidase activity;GO:0016021::integral component of membrane	.
chr03	5.58468	22.4456	19.417	Os03g0182600	--	GO:0003735::structural constituent of ribosome;GO:0005622::intracellular;GO:0005840::ribosome;GO:0006412::translation	.	.	GO:0003735::structural constituent of ribosome;GO:0005622::intracellular;GO:0005840::ribosome;GO:0006412::translation
chr01	5.56974	22.0009	18.9846	Os01g0208600	--	GO:0005737::cytoplasm;GO:0008615::pyridoxine biosynthetic process;GO:0033856::pyridoxine 5'-phosphate synthase activity	GO:0003779::actin binding;GO:0006886::intracellular protein transport;GO:0016020::membrane	.	GO:0005737::cytoplasm;GO:0008615::pyridoxine biosynthetic process;GO:0033856::pyridoxine 5'-phosphate synthase activity
chr03	5.52441	29.2075	26.0668	Os03g0158500	--	.	.	GO:0005975::carbohydrate metabolic process;GO:0016853::isomerase activity	.
chr03	5.52441	29.2075	26.0668	Os03g0158550	--	.	.	GO:0005975::carbohydrate metabolic process;GO:0016853::isomerase activity	.
chr01	5.52412	19.1272	16.1705	Os01g0275600	--	GO:0003676::nucleic acid binding	.	.	GO:0003676::nucleic acid binding;GO:0003824::catalytic activity;GO:0004488::methylenetetrahydrofolate dehydrogenase (NADP+) activity;GO:0005515::protein binding;GO:0009396::folic acid-containing compound biosynthetic process;GO:0055114::oxidation-reduction process
chr02	5.50775	15.6124	12.747	Os02g0806600	--	GO:0005543::phospholipid binding	GO:0003824::catalytic activity;GO:0009058::biosynthetic process;GO:0030170::pyridoxal phosphate binding	.	GO:0005543::phospholipid binding
chr03	5.48417	16.6986	13.8063	Os03g0330300	--	.	.	GO:0016757::transferase activity, transferring glycosyl groups	.
chr07	5.45996	15.8683	12.9993	Os07g0626500	--	GO:0004672::protein kinase activity;GO:0005515::protein binding;GO:0005524::ATP binding;GO:0006468::protein phosphorylation	GO:0004601::peroxidase activity;GO:0006979::response to oxidative stress;GO:0020037::heme binding;GO:0055114::oxidation-reduction process	.	GO:0004672::protein kinase activity;GO:0005515::protein binding;GO:0005524::ATP binding;GO:0006468::protein phosphorylation
chr03	5.42571	18.0539	15.1214	Os03g0749300	--	GO:0004553::hydrolase activity, hydrolyzing O-glycosyl compounds;GO:0005975::carbohydrate metabolic process	GO:0004553::hydrolase activity, hydrolyzing O-glycosyl compounds;GO:0005975::carbohydrate metabolic process	GO:0004553::hydrolase activity, hydrolyzing O-glycosyl compounds;GO:0005975::carbohydrate metabolic process	GO:0004553::hydrolase activity, hydrolyzing O-glycosyl compounds;GO:0005975::carbohydrate metabolic process
chr03	5.42571	18.0539	15.1214	Os03g0749401	--	GO:0004553::hydrolase activity, hydrolyzing O-glycosyl compounds;GO:0005975::carbohydrate metabolic process	GO:0004553::hydrolase activity, hydrolyzing O-glycosyl compounds;GO:0005975::carbohydrate metabolic process	GO:0004553::hydrolase activity, hydrolyzing O-glycosyl compounds;GO:0005975::carbohydrate metabolic process	.
chr01	5.42395	21.8558	18.8409	Os01g0685800	--	GO:0000275::mitochondrial proton-transporting ATP synthase complex, catalytic core F(1);GO:0005524::ATP binding;GO:0006754::ATP biosynthetic process;GO:0015992::proton transport;GO:0016887::ATPase activity;GO:0046034::ATP metabolic process	GO:0000226::microtubule cytoskeleton organization;GO:0000910::cytokinesis;GO:0008017::microtubule binding	GO:0003910::DNA ligase (ATP) activity;GO:0005524::ATP binding;GO:0006281::DNA repair;GO:0006310::DNA recombination;GO:0033588::Elongator holoenzyme complex	GO:0000275::mitochondrial proton-transporting ATP synthase complex, catalytic core F(1);GO:0003924::GTPase activity;GO:0005524::ATP binding;GO:0005525::GTP binding;GO:0006754::ATP biosynthetic process;GO:0015991::ATP hydrolysis coupled proton transport;GO:0015992::proton transport;GO:0016820::hydrolase activity, acting on acid anhydrides, catalyzing transmembrane movement of substances;GO:0016887…
chr01	5.42395	21.8558	18.8409	Os01g0685850	--	GO:0000275::mitochondrial proton-transporting ATP synthase complex, catalytic core F(1);GO:0005524::ATP binding;GO:0006754::ATP biosynthetic process;GO:0015992::proton transport;GO:0016887::ATPase activity;GO:0046034::ATP metabolic process	GO:0000226::microtubule cytoskeleton organization;GO:0000910::cytokinesis;GO:0008017::microtubule binding	GO:0003910::DNA ligase (ATP) activity;GO:0005524::ATP binding;GO:0006281::DNA repair;GO:0006310::DNA recombination;GO:0033588::Elongator holoenzyme complex	GO:0000275::mitochondrial proton-transporting ATP synthase complex, catalytic core F(1);GO:0005524::ATP binding;GO:0006754::ATP biosynthetic process;GO:0015992::proton transport;GO:0016887::ATPase activity;GO:0046034::ATP metabolic process
chr03	5.42204	17.283	14.3718	Os03g0323200	--	GO:0009058::biosynthetic process	GO:0005576::extracellular region;GO:0006955::immune response;GO:0008009::chemokine activity;GO:0009058::biosynthetic process	.	GO:0009058::biosynthetic process
chr08	5.42005	16.8977	13.9907	Os08g0160600	--	GO:0016020::membrane;GO:0016760::cellulose synthase (UDP-forming) activity;GO:0030244::cellulose biosynthetic process	.	GO:0000445::THO complex part of transcription export complex;GO:0003677::DNA binding;GO:0005622::intracellular;GO:0006355::regulation of transcription, DNA-templated;GO:0006397::mRNA processing;GO:0006914::autophagy;GO:0016020::membrane;GO:0016021::integral component of membrane;GO:0019901::protein kinase binding;GO:0048193::Golgi vesicle transport	GO:0016020::membrane;GO:0016760::cellulose synthase (UDP-forming) activity;GO:0030244::cellulose biosynthetic process
chr01	5.40091	14.2038	11.3716	Os01g0853400	--	GO:0005515::protein binding	.	GO:0019904::protein domain specific binding	GO:0005515::protein binding
chr02	5.40091	14.2038	11.3716	Os02g0817600	OsIAA10	GO:0005634::nucleus;GO:0006355::regulation of transcription, DNA-templated	.	GO:0003700::sequence-specific DNA binding transcription factor activity;GO:0006355::regulation of transcription, DNA-templated;GO:0042025::host cell nucleus	GO:0005634::nucleus;GO:0006355::regulation of transcription, DNA-templated
chr03	5.40091	14.2038	11.3716	Os03g0223000	--	GO:0004672::protein kinase activity;GO:0005515::protein binding;GO:0005524::ATP binding;GO:0006468::protein phosphorylation	GO:0004672::protein kinase activity;GO:0005524::ATP binding;GO:0006468::protein phosphorylation	.	GO:0004672::protein kinase activity;GO:0005524::ATP binding;GO:0006468::protein phosphorylation
chr03	5.40091	14.2038	11.3716	Os03g0596900	--	.	.	.	.
chr04	5.40091	14.2038	11.3716	Os04g0403200	--	GO:0006032::chitin catabolic process;GO:0008061::chitin binding	.	.	GO:0006032::chitin catabolic process;GO:0008061::chitin binding
chr05	5.40091	14.2038	11.3716	Os05g0112000		GO:0005515::protein binding;GO:0008270::zinc ion binding	GO:0005543::phospholipid binding	GO:0005515::protein binding;GO:0008270::zinc ion binding	GO:0005515::protein binding;GO:0008270::zinc ion binding
chr05	5.40091	14.2038	11.3716	Os05g0128200	--	GO:0005515::protein binding;GO:0046872::metal ion binding	.	GO:0016491::oxidoreductase activity;GO:0055114::oxidation-reduction process	GO:0005515::protein binding;GO:0046872::metal ion binding
chr05	5.40091	14.2038	11.3716	Os05g0564200	--	GO:0003676::nucleic acid binding;GO:0046872::metal ion binding	GO:0004842::ubiquitin-protein transferase activity;GO:0005515::protein binding;GO:0005680::anaphase-promoting complex;GO:0008270::zinc ion binding;GO:0016021::integral component of membrane;GO:0033227::dsRNA transport;GO:0046872::metal ion binding;GO:0051033::RNA transmembrane transporter activity	.	GO:0003676::nucleic acid binding;GO:0046872::metal ion binding
chr06	5.40091	14.2038	11.3716	Os06g0153800	--	GO:0004298::threonine-type endopeptidase activity;GO:0005839::proteasome core complex;GO:0051603::proteolysis involved in cellular protein catabolic process	GO:0005515::protein binding	.	GO:0004298::threonine-type endopeptidase activity;GO:0005839::proteasome core complex;GO:0051603::proteolysis involved in cellular protein catabolic process
chr06	5.40091	14.2038	11.3716	Os06g0517500	--	.	.	.	.
chr06	5.40091	14.2038	11.3716	Os06g0538900	--	.	.	.	.
chr06	5.40091	14.2038	11.3716	Os06g0729300	--	.	.	GO:0009058::biosynthetic process;GO:0016740::transferase activity	GO:0003676::nucleic acid binding;GO:0005515::protein binding
chr07	5.40091	14.2038	11.3716	Os07g0134200	--	GO:0004672::protein kinase activity;GO:0005515::protein binding;GO:0005524::ATP binding;GO:0006468::protein phosphorylation;GO:0008837::diaminopimelate epimerase activity;GO:0009089::lysine biosynthetic process via diaminopimelate	GO:0005315::inorganic phosphate transmembrane transporter activity;GO:0006817::phosphate ion transport;GO:0016020::membrane;GO:0016787::hydrolase activity	GO:0008915::lipid-A-disaccharide synthase activity;GO:0009245::lipid A biosynthetic process	GO:0004672::protein kinase activity;GO:0005515::protein binding;GO:0005524::ATP binding;GO:0006468::protein phosphorylation;GO:0008837::diaminopimelate epimerase activity;GO:0009089::lysine biosynthetic process via diaminopimelate
chr07	5.40091	14.2038	11.3716	Os07g0513000	--	GO:0005886::plasma membrane;GO:0015986::ATP synthesis coupled proton transport;GO:0016021::integral component of membrane;GO:0045261::proton-transporting ATP synthase complex, catalytic core F(1);GO:0046933::proton-transporting ATP synthase activity, rotational mechanism;GO:0046961::proton-transporting ATPase activity, rotational mechanism	.	.	GO:0005886::plasma membrane;GO:0015986::ATP synthesis coupled proton transport;GO:0016021::integral component of membrane;GO:0045261::proton-transporting ATP synthase complex, catalytic core F(1);GO:0046933::proton-transporting ATP synthase activity, rotational mechanism;GO:0046961::proton-transporting ATPase activity, rotational mechanism
chr07	5.40091	14.2038	11.3716	Os07g0657200	--	GO:0005515::protein binding;GO:0005681::spliceosomal complex;GO:0008380::RNA splicing	GO:0005681::spliceosomal complex;GO:0008380::RNA splicing	.	GO:0005515::protein binding;GO:0005681::spliceosomal complex;GO:0008380::RNA splicing
chr08	5.40091	14.2038	11.3716	Os08g0191650	--	GO:0003735::structural constituent of ribosome;GO:0005515::protein binding;GO:0005622::intracellular;GO:0005840::ribosome;GO:0006412::translation	GO:0005515::protein binding;GO:0016740::transferase activity;GO:0016773::phosphotransferase activity, alcohol group as acceptor;GO:0019475::L-lysine catabolic process to acetate	.	.
chr09	5.40091	14.2038	11.3716	Os09g0505600	--	GO:0004298::threonine-type endopeptidase activity;GO:0005839::proteasome core complex;GO:0051603::proteolysis involved in cellular protein catabolic process	GO:0004590::orotidine-5'-phosphate decarboxylase activity;GO:0005975::carbohydrate metabolic process;GO:0006207::'de novo' pyrimidine nucleobase biosynthetic process;GO:0016857::racemase and epimerase activity, acting on carbohydrates and derivatives	GO:0003779::actin binding;GO:0007010::cytoskeleton organization;GO:0016021::integral component of membrane;GO:0055085::transmembrane transport	GO:0004298::threonine-type endopeptidase activity;GO:0005839::proteasome core complex;GO:0051603::proteolysis involved in cellular protein catabolic process
chr10	5.40091	14.2038	11.3716	Os10g0170200	--	.	GO:0003824::catalytic activity;GO:0008152::metabolic process;GO:0008484::sulfuric ester hydrolase activity;GO:0046872::metal ion binding	GO:0030479::actin cortical patch;GO:0051016::barbed-end actin filament capping	.
chr03	5.37752	21.6833	18.6702	Os03g0254700	--	GO:0003677::DNA binding;GO:0003899::DNA-directed RNA polymerase activity;GO:0004109::coproporphyrinogen oxidase activity;GO:0005515::protein binding;GO:0006351::transcription, DNA-templated;GO:0006779::porphyrin-containing compound biosynthetic process;GO:0055114::oxidation-reduction process	GO:0008270::zinc ion binding	GO:0003677::DNA binding;GO:0003899::DNA-directed RNA polymerase activity;GO:0005515::protein binding;GO:0006351::transcription, DNA-templated	GO:0003677::DNA binding;GO:0003899::DNA-directed RNA polymerase activity;GO:0004109::coproporphyrinogen oxidase activity;GO:0005515::protein binding;GO:0006351::transcription, DNA-templated;GO:0006779::porphyrin-containing compound biosynthetic process;GO:0055114::oxidation-reduction process
chr10	5.32501	14.017	11.203	Os10g0569200	--	GO:0003676::nucleic acid binding	GO:0008152::metabolic process;GO:0008168::methyltransferase activity	GO:0015232::heme transporter activity;GO:0015886::heme transport	GO:0003676::nucleic acid binding
chr03	5.31738	15.1113	12.2521	Os03g0293450	--	.	.	GO:0006886::intracellular protein transport;GO:0008536::Ran GTPase binding	.
chr03	5.31738	15.1113	12.2521	Os03g0293500	--	.	.	GO:0006886::intracellular protein transport;GO:0008536::Ran GTPase binding	GO:0000287::magnesium ion binding;GO:0003824::catalytic activity;GO:0030976::thiamine pyrophosphate binding
chr10	5.31186	14.7255	11.8864	Os10g0150400	--	.	.	.	.
chr07	5.31108	16.2096	13.3235	Os07g0145400	--	GO:0004672::protein kinase activity;GO:0005515::protein binding;GO:0005524::ATP binding;GO:0006468::protein phosphorylation	.	GO:0004129::cytochrome-c oxidase activity	GO:0004672::protein kinase activity;GO:0005515::protein binding;GO:0005524::ATP binding;GO:0006468::protein phosphorylation
chr07	5.30587	15.8231	12.9547	Os07g0608500	--	GO:0003723::RNA binding	GO:0005515::protein binding;GO:0008270::zinc ion binding;GO:0046872::metal ion binding;GO:0061630::ubiquitin protein ligase activity	GO:0003700::sequence-specific DNA binding transcription factor activity;GO:0006355::regulation of transcription, DNA-templated	GO:0003723::RNA binding
chr01	5.26586	18.2992	15.3634	Os01g0718300	D61	GO:0004672::protein kinase activity;GO:0005524::ATP binding;GO:0006468::protein phosphorylation	.	GO:0003677::DNA binding;GO:0008270::zinc ion binding;GO:0019028::viral capsid	GO:0004672::protein kinase activity;GO:0005515::protein binding;GO:0005524::ATP binding;GO:0006468::protein phosphorylation;GO:0008360::regulation of cell shape
chr06	5.26018	92.7406	89.0317	Os06g0648200	--	.	.	.	.
chr05	5.25645	15.3165	12.4548	Os05g0490700	--	.	GO:0004672::protein kinase activity;GO:0005524::ATP binding;GO:0006468::protein phosphorylation;GO:0016020::membrane;GO:0016773::phosphotransferase activity, alcohol group as acceptor	.	GO:0005515::protein binding;GO:0005634::nucleus;GO:0008270::zinc ion binding;GO:0018024::histone-lysine N-methyltransferase activity;GO:0034968::histone lysine methylation;GO:0042393::histone binding
chr02	5.24934	14.9296	12.088	Os02g0810400	--	.	GO:0035556::intracellular signal transduction;GO:0047134::protein-disulfide reductase activity;GO:0055114::oxidation-reduction process	GO:0005515::protein binding	GO:0004672::protein kinase activity;GO:0005524::ATP binding;GO:0006468::protein phosphorylation;GO:0009036::Type II site-specific deoxyribonuclease activity;GO:0009307::DNA restriction-modification system;GO:0016020::membrane;GO:0016773::phosphotransferase activity, alcohol group as acceptor
chr02	5.24934	14.9296	12.088	Os02g0810425		.	GO:0035556::intracellular signal transduction;GO:0047134::protein-disulfide reductase activity;GO:0055114::oxidation-reduction process	GO:0005515::protein binding	.
chr01	5.23156	25.5602	22.4801	Os01g0654650		.	GO:0004553::hydrolase activity, hydrolyzing O-glycosyl compounds;GO:0005975::carbohydrate metabolic process;GO:0016021::integral component of membrane	GO:0016020::membrane	.
chr10	5.22113	15.5855	12.7202	Os10g0575600	--	GO:0008289::lipid binding	GO:0008289::lipid binding	GO:0005634::nucleus;GO:0019028::viral capsid	GO:0002062::chondrocyte differentiation;GO:0003677::DNA binding;GO:0003700::sequence-specific DNA binding transcription factor activity;GO:0005634::nucleus;GO:0006355::regulation of transcription, DNA-templated;GO:0007049::cell cycle;GO:0008289::lipid binding;GO:0035988::chondrocyte proliferation;GO:0042246::tissue regeneration;GO:0043565::sequence-specific DNA binding
chr01	5.21467	13.3793	10.5738	Os01g0328700	--	GO:0003857::3-hydroxyacyl-CoA dehydrogenase activity;GO:0006631::fatty acid metabolic process;GO:0006779::porphyrin-containing compound biosynthetic process;GO:0008033::tRNA processing;GO:0016117::carotenoid biosynthetic process;GO:0016491::oxidoreductase activity;GO:0016616::oxidoreductase activity, acting on the CH-OH group of donors, NAD or NADP as acceptor;GO:0016705::oxidoreductase activity,…	GO:0003779::actin binding;GO:0007010::cytoskeleton organization;GO:0008152::metabolic process;GO:0016746::transferase activity, transferring acyl groups	GO:0003735::structural constituent of ribosome;GO:0005515::protein binding;GO:0005840::ribosome;GO:0006412::translation	GO:0003857::3-hydroxyacyl-CoA dehydrogenase activity;GO:0006631::fatty acid metabolic process;GO:0006779::porphyrin-containing compound biosynthetic process;GO:0008033::tRNA processing;GO:0016117::carotenoid biosynthetic process;GO:0016491::oxidoreductase activity;GO:0016616::oxidoreductase activity, acting on the CH-OH group of donors, NAD or NADP as acceptor;GO:0016705::oxidoreductase activity,…
chr01	5.21467	13.3793	10.5738	Os01g0852400	--	GO:0005886::plasma membrane;GO:0016021::integral component of membrane	GO:0003677::DNA binding;GO:0004803::transposase activity;GO:0006313::transposition, DNA-mediated	GO:0005215::transporter activity;GO:0006810::transport;GO:0016020::membrane;GO:0016021::integral component of membrane;GO:0022857::transmembrane transporter activity;GO:0055085::transmembrane transport	GO:0005886::plasma membrane;GO:0016021::integral component of membrane
chr01	5.21467	13.3793	10.5738	Os01g0897800	--	GO:0005515::protein binding	.	GO:0000228::nuclear chromosome	GO:0000228::nuclear chromosome;GO:0005515::protein binding
chr02	5.21467	13.3793	10.5738	Os02g0332200	--	GO:0005524::ATP binding	.	GO:0004356::glutamate-ammonia ligase activity;GO:0005515::protein binding;GO:0016020::membrane;GO:0016021::integral component of membrane	GO:0000287::magnesium ion binding;GO:0003723::RNA binding;GO:0005524::ATP binding;GO:0006432::phenylalanyl-tRNA aminoacylation
chr02	5.21467	13.3793	10.5738	Os02g0618000		.	GO:0005515::protein binding;GO:0009055::electron carrier activity;GO:0015035::protein disulfide oxidoreductase activity;GO:0045454::cell redox homeostasis	GO:0003676::nucleic acid binding	.
chr03	5.21467	13.3793	10.5738	Os03g0146300	--	GO:0007049::cell cycle;GO:0016538::cyclin-dependent protein serine/threonine kinase regulator activity	GO:0010277::chlorophyllide a oxygenase [overall] activity;GO:0016491::oxidoreductase activity;GO:0051537::2 iron, 2 sulfur cluster binding;GO:0055114::oxidation-reduction process	GO:0005215::transporter activity;GO:0006810::transport;GO:0016020::membrane	GO:0007049::cell cycle;GO:0016538::cyclin-dependent protein serine/threonine kinase regulator activity
chr03	5.21467	13.3793	10.5738	Os03g0646800	--	GO:0003677::DNA binding;GO:0003899::DNA-directed RNA polymerase activity;GO:0006351::transcription, DNA-templated	GO:0071203::WASH complex	.	GO:0003677::DNA binding;GO:0003899::DNA-directed RNA polymerase activity;GO:0006351::transcription, DNA-templated
chr03	5.21467	13.3793	10.5738	Os03g0851300	--	GO:0005515::protein binding	.	GO:0004190::aspartic-type endopeptidase activity;GO:0004970::ionotropic glutamate receptor activity;GO:0005525::GTP binding;GO:0006508::proteolysis;GO:0016020::membrane	GO:0005515::protein binding
chr04	5.21467	13.3793	10.5738	Os04g0103300	--	GO:0004252::serine-type endopeptidase activity;GO:0006890::retrograde vesicle-mediated transport, Golgi to ER;GO:0016021::integral component of membrane	.	GO:0004222::metalloendopeptidase activity;GO:0005515::protein binding	GO:0004252::serine-type endopeptidase activity;GO:0006890::retrograde vesicle-mediated transport, Golgi to ER;GO:0016021::integral component of membrane
chr04	5.21467	13.3793	10.5738	Os04g0321600	--	.	.	GO:0008152::metabolic process;GO:0016758::transferase activity, transferring hexosyl groups	.
chr04	5.21467	13.3793	10.5738	Os04g0574200	--	.	GO:0005524::ATP binding;GO:0005634::nucleus;GO:0006355::regulation of transcription, DNA-templated	GO:0004252::serine-type endopeptidase activity;GO:0006508::proteolysis	.
chr05	5.21467	13.3793	10.5738	Os05g0453300	--	.	GO:0006950::response to stress	.	.
chr05	5.21467	13.3793	10.5738	Os05g0453401	--	.	GO:0006950::response to stress	.	.
chr05	5.21467	13.3793	10.5738	Os05g0494500	--	GO:0016020::membrane;GO:0016021::integral component of membrane;GO:0055085::transmembrane transport	.	GO:0004869::cysteine-type endopeptidase inhibitor activity	GO:0016020::membrane;GO:0016021::integral component of membrane;GO:0055085::transmembrane transport
chr07	5.21467	13.3793	10.5738	Os07g0108900	OsMADS15	GO:0005216::ion channel activity;GO:0005509::calcium ion binding;GO:0006811::ion transport;GO:0016020::membrane;GO:0055085::transmembrane transport	.	GO:0005515::protein binding	GO:0003677::DNA binding;GO:0004175::endopeptidase activity;GO:0006511::ubiquitin-dependent protein catabolic process;GO:0019773::proteasome core complex, alpha-subunit complex;GO:0046983::protein dimerization activity
chr07	5.21467	13.3793	10.5738	Os07g0445600	--	GO:0003677::DNA binding;GO:0004540::ribonuclease activity;GO:0005524::ATP binding;GO:0006260::DNA replication	GO:0005737::cytoplasm;GO:0017089::glycolipid transporter activity;GO:0046836::glycolipid transport;GO:0051861::glycolipid binding	.	GO:0003677::DNA binding;GO:0004540::ribonuclease activity;GO:0005524::ATP binding;GO:0006260::DNA replication
chr07	5.21467	13.3793	10.5738	Os07g0568700	--	GO:0005515::protein binding	.	GO:0004672::protein kinase activity;GO:0005509::calcium ion binding;GO:0005515::protein binding;GO:0005524::ATP binding;GO:0005578::proteinaceous extracellular matrix;GO:0006468::protein phosphorylation;GO:0007165::signal transduction;GO:0016020::membrane;GO:0016773::phosphotransferase activity, alcohol group as acceptor	GO:0005515::protein binding
chr08	5.21467	13.3793	10.5738	Os08g0116500	--	GO:0019013::viral nucleocapsid	.	GO:0003676::nucleic acid binding	GO:0019013::viral nucleocapsid
chr08	5.21467	13.3793	10.5738	Os08g0427700	--	GO:0003677::DNA binding	.	GO:0004672::protein kinase activity;GO:0005515::protein binding;GO:0005524::ATP binding;GO:0005886::plasma membrane;GO:0006468::protein phosphorylation;GO:0016021::integral component of membrane	GO:0003677::DNA binding
chr10	5.21467	13.3793	10.5738	Os10g0104900	--	GO:0003682::chromatin binding	GO:0016831::carboxy-lyase activity;GO:0019752::carboxylic acid metabolic process;GO:0030170::pyridoxal phosphate binding	GO:0004672::protein kinase activity;GO:0005524::ATP binding;GO:0006468::protein phosphorylation	GO:0003682::chromatin binding
chr02	5.20394	16.633	13.7418	Os02g0200900	--	GO:0005515::protein binding;GO:0006508::proteolysis;GO:0008233::peptidase activity	GO:0003700::sequence-specific DNA binding transcription factor activity;GO:0006355::regulation of transcription, DNA-templated	GO:0005515::protein binding;GO:0006508::proteolysis;GO:0008233::peptidase activity	GO:0000287::magnesium ion binding;GO:0003677::DNA binding;GO:0004674::protein serine/threonine kinase activity;GO:0005515::protein binding;GO:0005524::ATP binding;GO:0006396::RNA processing;GO:0006468::protein phosphorylation;GO:0006508::proteolysis;GO:0008233::peptidase activity;GO:0008452::RNA ligase activity;GO:0009036::Type II site-specific deoxyribonuclease activity;GO:0009307::DNA restricti…
chr06	5.17279	20.1811	17.2019	Os06g0203800	OsERECTA; OsER1;OsER1编码一个类受体蛋白激酶	GO:0004672::protein kinase activity;GO:0005515::protein binding;GO:0005524::ATP binding;GO:0006468::protein phosphorylation	GO:0005506::iron ion binding;GO:0016705::oxidoreductase activity, acting on paired donors, with incorporation or reduction of molecular oxygen;GO:0020037::heme binding;GO:0055114::oxidation-reduction process	.	GO:0004672::protein kinase activity;GO:0005515::protein binding;GO:0005524::ATP binding;GO:0006468::protein phosphorylation
chr03	5.16083	18.682	15.7302	Os03g0328900	--	GO:0003676::nucleic acid binding;GO:0003723::RNA binding;GO:0046872::metal ion binding	GO:0003676::nucleic acid binding;GO:0003723::RNA binding;GO:0046872::metal ion binding	GO:0019031::viral envelope	GO:0003676::nucleic acid binding;GO:0003723::RNA binding;GO:0046872::metal ion binding
chr06	5.15547	26.3009	23.2062	Os06g0130100	--	GO:0004672::protein kinase activity;GO:0005524::ATP binding;GO:0006468::protein phosphorylation	GO:0004672::protein kinase activity;GO:0005524::ATP binding;GO:0006468::protein phosphorylation	GO:0003677::DNA binding;GO:0005506::iron ion binding;GO:0006260::DNA replication;GO:0016705::oxidoreductase activity, acting on paired donors, with incorporation or reduction of molecular oxygen;GO:0020037::heme binding;GO:0055114::oxidation-reduction process	GO:0004672::protein kinase activity;GO:0005515::protein binding;GO:0005524::ATP binding;GO:0005576::extracellular region;GO:0006468::protein phosphorylation;GO:0009966::regulation of signal transduction
chr04	5.10563	13.4687	10.662	Os04g0642000	--	GO:0003924::GTPase activity;GO:0004871::signal transducer activity;GO:0005524::ATP binding;GO:0005525::GTP binding;GO:0006810::transport;GO:0007186::G-protein coupled receptor signaling pathway;GO:0016021::integral component of membrane;GO:0016301::kinase activity;GO:0016887::ATPase activity;GO:0019001::guanyl nucleotide binding;GO:0031683::G-protein beta/gamma-subunit complex binding;GO:0042626:…	GO:0005515::protein binding;GO:0008017::microtubule binding	GO:0003924::GTPase activity;GO:0004871::signal transducer activity;GO:0005524::ATP binding;GO:0005525::GTP binding;GO:0006810::transport;GO:0007186::G-protein coupled receptor signaling pathway;GO:0016021::integral component of membrane;GO:0016301::kinase activity;GO:0016887::ATPase activity;GO:0019001::guanyl nucleotide binding;GO:0031683::G-protein beta/gamma-subunit complex binding;GO:0042626:…	GO:0003676::nucleic acid binding;GO:0005524::ATP binding;GO:0006810::transport;GO:0016021::integral component of membrane;GO:0016301::kinase activity;GO:0016887::ATPase activity;GO:0042626::ATPase activity, coupled to transmembrane movement of substances;GO:0055085::transmembrane transport
chr12	5.05529	14.4037	11.5688	Os12g0124300		.	.	GO:0003735::structural constituent of ribosome;GO:0005840::ribosome;GO:0006412::translation	.
chr03	5.05051	13.6823	10.8731	Os03g0151800	--	GO:0003676::nucleic acid binding;GO:0003677::DNA binding;GO:0003678::DNA helicase activity;GO:0005524::ATP binding;GO:0006281::DNA repair;GO:0006310::DNA recombination;GO:0009378::four-way junction helicase activity;GO:0016787::hydrolase activity;GO:0016887::ATPase activity	GO:0003676::nucleic acid binding;GO:0003677::DNA binding;GO:0003678::DNA helicase activity;GO:0005524::ATP binding;GO:0006281::DNA repair;GO:0006310::DNA recombination;GO:0009378::four-way junction helicase activity;GO:0016787::hydrolase activity;GO:0016887::ATPase activity	GO:0008080::N-acetyltransferase activity;GO:0016747::transferase activity, transferring acyl groups other than amino-acyl groups	GO:0002949::tRNA threonylcarbamoyladenosine modification;GO:0003677::DNA binding;GO:0003678::DNA helicase activity;GO:0003723::RNA binding;GO:0003724::RNA helicase activity;GO:0005524::ATP binding;GO:0006281::DNA repair;GO:0006310::DNA recombination;GO:0006355::regulation of transcription, DNA-templated;GO:0006511::ubiquitin-dependent protein catabolic process;GO:0006576::cellular biogenic amine …
chr04	5.03178	16.4624	13.5733	Os04g0576900	XIAO	GO:0004672::protein kinase activity;GO:0005515::protein binding;GO:0005524::ATP binding;GO:0006468::protein phosphorylation;GO:0007411::axon guidance;GO:0016020::membrane;GO:0016773::phosphotransferase activity, alcohol group as acceptor	GO:0006511::ubiquitin-dependent protein catabolic process;GO:0016021::integral component of membrane	.	GO:0004672::protein kinase activity;GO:0005515::protein binding;GO:0005524::ATP binding;GO:0006468::protein phosphorylation;GO:0007411::axon guidance;GO:0016020::membrane;GO:0016773::phosphotransferase activity, alcohol group as acceptor
chr11	5.03036	23.5584	20.5114	Os11g0523800	OsARF23; OsARF1,生长素应答因子	GO:0003677::DNA binding;GO:0005634::nucleus;GO:0006355::regulation of transcription, DNA-templated;GO:0009725::response to hormone	GO:0003677::DNA binding;GO:0005634::nucleus;GO:0006351::transcription, DNA-templated;GO:0017009::protein-phycocyanobilin linkage	GO:0003824::catalytic activity	GO:0003677::DNA binding;GO:0005634::nucleus;GO:0006355::regulation of transcription, DNA-templated;GO:0009725::response to hormone
chr01	5.02843	12.5699	9.79119	Os01g0128400	--	GO:0005634::nucleus	.	.	GO:0005634::nucleus
chr01	5.02843	12.5699	9.79119	Os01g0557500	--	GO:0003700::sequence-specific DNA binding transcription factor activity;GO:0006355::regulation of transcription, DNA-templated;GO:0016021::integral component of membrane;GO:0042025::host cell nucleus;GO:0055085::transmembrane transport	GO:0006520::cellular amino acid metabolic process;GO:0006779::porphyrin-containing compound biosynthetic process;GO:0016491::oxidoreductase activity;GO:0019354::siroheme biosynthetic process;GO:0043115::precorrin-2 dehydrogenase activity;GO:0055114::oxidation-reduction process	GO:0003677::DNA binding;GO:0003700::sequence-specific DNA binding transcription factor activity;GO:0006352::DNA-templated transcription, initiation;GO:0006355::regulation of transcription, DNA-templated;GO:0006508::proteolysis;GO:0008236::serine-type peptidase activity;GO:0009058::biosynthetic process;GO:0016787::hydrolase activity;GO:0016788::hydrolase activity, acting on ester bonds;GO:0016987:…	GO:0003700::sequence-specific DNA binding transcription factor activity;GO:0006355::regulation of transcription, DNA-templated;GO:0016021::integral component of membrane;GO:0042025::host cell nucleus;GO:0055085::transmembrane transport
chr01	5.02843	12.5699	9.79119	Os01g0739700	--	GO:0004553::hydrolase activity, hydrolyzing O-glycosyl compounds;GO:0005669::transcription factor TFIID complex;GO:0005975::carbohydrate metabolic process;GO:0006352::DNA-templated transcription, initiation	.	GO:0001669::acrosomal vesicle;GO:0007340::acrosome reaction;GO:0007342::fusion of sperm to egg plasma membrane	GO:0004553::hydrolase activity, hydrolyzing O-glycosyl compounds;GO:0005669::transcription factor TFIID complex;GO:0005975::carbohydrate metabolic process;GO:0006352::DNA-templated transcription, initiation
chr01	5.02843	12.5699	9.79119	Os01g0949260	--	.	GO:0005515::protein binding	.	.
chr01	5.02843	12.5699	9.79119	Os01g0949300	--	.	GO:0005515::protein binding	.	GO:0005509::calcium ion binding;GO:0019028::viral capsid
chr02	5.02843	12.5699	9.79119	Os02g0774300	--	GO:0005525::GTP binding;GO:0005975::carbohydrate metabolic process;GO:0006948::induction by virus of host cell-cell fusion;GO:0016773::phosphotransferase activity, alcohol group as acceptor	.	.	GO:0000902::cell morphogenesis;GO:0005525::GTP binding;GO:0005975::carbohydrate metabolic process;GO:0006948::induction by virus of host cell-cell fusion;GO:0016773::phosphotransferase activity, alcohol group as acceptor
chr02	5.02843	12.5699	9.79119	Os02g0774400	--	GO:0005525::GTP binding;GO:0005975::carbohydrate metabolic process;GO:0006948::induction by virus of host cell-cell fusion;GO:0016773::phosphotransferase activity, alcohol group as acceptor	.	.	GO:0005525::GTP binding;GO:0005975::carbohydrate metabolic process;GO:0016773::phosphotransferase activity, alcohol group as acceptor
chr03	5.02843	12.5699	9.79119	Os03g0160200	--	GO:0000902::cell morphogenesis;GO:0006955::immune response;GO:0016020::membrane	.	.	GO:0000902::cell morphogenesis;GO:0006955::immune response;GO:0016020::membrane
chr03	5.02843	12.5699	9.79119	Os03g0192700	--	GO:0004512::inositol-3-phosphate synthase activity;GO:0006021::inositol biosynthetic process;GO:0008654::phospholipid biosynthetic process	GO:0005737::cytoplasm;GO:0006886::intracellular protein transport;GO:0016579::protein deubiquitination;GO:0036459::ubiquitinyl hydrolase activity	.	GO:0004512::inositol-3-phosphate synthase activity;GO:0006021::inositol biosynthetic process;GO:0008654::phospholipid biosynthetic process
chr03	5.02843	12.5699	9.79119	Os03g0726500	--	GO:0016021::integral component of membrane	.	GO:0016020::membrane	GO:0016021::integral component of membrane
chr04	5.02843	12.5699	9.79119	Os04g0418300	--	GO:0004842::ubiquitin-protein transferase activity;GO:0008270::zinc ion binding;GO:0016567::protein ubiquitination	GO:0004842::ubiquitin-protein transferase activity;GO:0008270::zinc ion binding;GO:0016567::protein ubiquitination	.	GO:0000276::mitochondrial proton-transporting ATP synthase complex, coupling factor F(o);GO:0003779::actin binding;GO:0007010::cytoskeleton organization;GO:0015078::hydrogen ion transmembrane transporter activity;GO:0015986::ATP synthesis coupled proton transport
chr05	5.02843	12.5699	9.79119	Os05g0150500	OsTIR1	.	GO:0003779::actin binding;GO:0007010::cytoskeleton organization;GO:0016021::integral component of membrane	GO:0016891::endoribonuclease activity, producing 5'-phosphomonoesters	GO:0005515::protein binding
chr05	5.02843	12.5699	9.79119	Os05g0150550	--	.	GO:0003779::actin binding;GO:0007010::cytoskeleton organization;GO:0016021::integral component of membrane	GO:0016891::endoribonuclease activity, producing 5'-phosphomonoesters	.
chr06	5.02843	12.5699	9.79119	Os06g0196550	--	GO:0008152::metabolic process;GO:0016747::transferase activity, transferring acyl groups other than amino-acyl groups	GO:0003677::DNA binding;GO:0005634::nucleus;GO:0006355::regulation of transcription, DNA-templated;GO:0009725::response to hormone	GO:0003779::actin binding;GO:0007010::cytoskeleton organization;GO:0008837::diaminopimelate epimerase activity;GO:0009089::lysine biosynthetic process via diaminopimelate	GO:0004867::serine-type endopeptidase inhibitor activity
chr06	5.02843	12.5699	9.79119	Os06g0196600	--	GO:0008152::metabolic process;GO:0016747::transferase activity, transferring acyl groups other than amino-acyl groups	GO:0003677::DNA binding;GO:0005634::nucleus;GO:0006355::regulation of transcription, DNA-templated;GO:0009725::response to hormone	GO:0003779::actin binding;GO:0007010::cytoskeleton organization;GO:0008837::diaminopimelate epimerase activity;GO:0009089::lysine biosynthetic process via diaminopimelate	GO:0008152::metabolic process;GO:0016747::transferase activity, transferring acyl groups other than amino-acyl groups
chr06	5.02843	12.5699	9.79119	Os06g0232000	--	.	GO:0004129::cytochrome-c oxidase activity;GO:0005507::copper ion binding;GO:0016020::membrane	.	.
chr07	5.02843	12.5699	9.79119	Os07g0600700	--	.	GO:0003824::catalytic activity;GO:0050662::coenzyme binding	GO:0005515::protein binding	.
chr08	5.02843	12.5699	9.79119	Os08g0559200	--	GO:0005515::protein binding	GO:0005515::protein binding	GO:0005739::mitochondrion;GO:0032780::negative regulation of ATPase activity;GO:0042030::ATPase inhibitor activity	GO:0005515::protein binding
chr09	5.02843	12.5699	9.79119	Os09g0508500	--	GO:0016891::endoribonuclease activity, producing 5'-phosphomonoesters	GO:0003847::1-alkyl-2-acetylglycerophosphocholine esterase activity;GO:0016042::lipid catabolic process	GO:0008270::zinc ion binding;GO:0016021::integral component of membrane;GO:0055085::transmembrane transport	GO:0016891::endoribonuclease activity, producing 5'-phosphomonoesters
chr05	5.00556	12.5144	9.75403	Os05g0345137	--	.	.	GO:0005783::endoplasmic reticulum;GO:0016020::membrane;GO:0016747::transferase activity, transferring acyl groups other than amino-acyl groups	.
chr02	4.98504	13.5108	10.7036	Os02g0672200	--	GO:0003676::nucleic acid binding;GO:0005515::protein binding	GO:0006139::nucleobase-containing compound metabolic process;GO:0008168::methyltransferase activity	GO:0003676::nucleic acid binding;GO:0005515::protein binding	GO:0003676::nucleic acid binding;GO:0005515::protein binding
chr09	4.97912	13.8444	11.0329	Os09g0515200	--	GO:0003779::actin binding;GO:0004298::threonine-type endopeptidase activity;GO:0005839::proteasome core complex;GO:0007010::cytoskeleton organization;GO:0051603::proteolysis involved in cellular protein catabolic process	GO:0006457::protein folding;GO:0015031::protein transport	.	GO:0003779::actin binding;GO:0004298::threonine-type endopeptidase activity;GO:0005839::proteasome core complex;GO:0007010::cytoskeleton organization;GO:0051603::proteolysis involved in cellular protein catabolic process
chr06	4.96313	27.4628	24.3507	Os06g0194900	--	GO:0003774::motor activity;GO:0005985::sucrose metabolic process;GO:0016157::sucrose synthase activity;GO:0016459::myosin complex	.	.	GO:0003774::motor activity;GO:0005985::sucrose metabolic process;GO:0016157::sucrose synthase activity;GO:0016459::myosin complex
chr06	4.96313	27.4628	24.3507	Os06g0195025	--	GO:0003774::motor activity;GO:0005985::sucrose metabolic process;GO:0016157::sucrose synthase activity;GO:0016459::myosin complex	.	.	GO:0005985::sucrose metabolic process;GO:0016157::sucrose synthase activity
chr10	4.94297	16.5297	13.6397	Os10g0442532	--	GO:0006527::arginine catabolic process;GO:0008791::arginine N-succinyltransferase activity;GO:0016491::oxidoreductase activity;GO:0030151::molybdenum ion binding;GO:0055114::oxidation-reduction process	.	GO:0005975::carbohydrate metabolic process;GO:0008152::metabolic process;GO:0016758::transferase activity, transferring hexosyl groups;GO:0030259::lipid glycosylation	GO:0006527::arginine catabolic process;GO:0008791::arginine N-succinyltransferase activity;GO:0016491::oxidoreductase activity;GO:0030151::molybdenum ion binding;GO:0055114::oxidation-reduction process
chr10	4.94297	16.5297	13.6397	Os10g0442600	--	GO:0006527::arginine catabolic process;GO:0008791::arginine N-succinyltransferase activity;GO:0016491::oxidoreductase activity;GO:0030151::molybdenum ion binding;GO:0055114::oxidation-reduction process	.	GO:0005975::carbohydrate metabolic process;GO:0008152::metabolic process;GO:0016758::transferase activity, transferring hexosyl groups;GO:0030259::lipid glycosylation	GO:0003910::DNA ligase (ATP) activity;GO:0005524::ATP binding;GO:0006281::DNA repair;GO:0006310::DNA recombination
chr01	4.91545	37.6243	34.3663	Os01g0182600	--	GO:0016021::integral component of membrane;GO:0019013::viral nucleocapsid	.	.	GO:0005179::hormone activity;GO:0005576::extracellular region
chr03	4.88486	12.5611	9.79119	Os03g0821150	--	GO:0005509::calcium ion binding	GO:0000272::polysaccharide catabolic process;GO:0003677::DNA binding;GO:0006355::regulation of transcription, DNA-templated;GO:0030246::carbohydrate binding	.	GO:0005509::calcium ion binding
chr05	4.87385	20.4341	17.4425	Os05g0126300	--	GO:0008270::zinc ion binding	GO:0015031::protein transport;GO:0016817::hydrolase activity, acting on acid anhydrides;GO:0030176::integral component of endoplasmic reticulum membrane	.	GO:0008270::zinc ion binding
chr04	4.85741	13.5137	10.7064	Os04g0663100	--	GO:0005515::protein binding;GO:0005576::extracellular region;GO:0007275::multicellular organismal development;GO:0008270::zinc ion binding;GO:0030178::negative regulation of Wnt signaling pathway	GO:0005515::protein binding	GO:0016480::negative regulation of transcription from RNA polymerase III promoter	GO:0005515::protein binding;GO:0005576::extracellular region;GO:0007275::multicellular organismal development;GO:0008270::zinc ion binding;GO:0030178::negative regulation of Wnt signaling pathway
chr01	4.8422	11.776	9.02608	Os01g0180800	--	GO:0000902::cell morphogenesis	.	GO:0003723::RNA binding;GO:0005634::nucleus;GO:0005737::cytoplasm;GO:0005876::spindle microtubule;GO:0006397::mRNA processing;GO:0008608::attachment of spindle microtubules to kinetochore;GO:0042729::DASH complex	GO:0000902::cell morphogenesis
chr01	4.8422	11.776	9.02608	Os01g0180850	--	GO:0000902::cell morphogenesis	.	GO:0003723::RNA binding;GO:0005634::nucleus;GO:0005737::cytoplasm;GO:0005876::spindle microtubule;GO:0006397::mRNA processing;GO:0008608::attachment of spindle microtubules to kinetochore;GO:0042729::DASH complex	.
chr01	4.8422	11.776	9.02608	Os01g0231950	--	GO:0005215::transporter activity;GO:0006810::transport;GO:0016020::membrane	GO:0005215::transporter activity;GO:0006810::transport;GO:0016020::membrane	.	GO:0005215::transporter activity;GO:0006810::transport;GO:0016020::membrane
chr01	4.8422	11.776	9.02608	Os01g0232000	--	GO:0005215::transporter activity;GO:0006810::transport;GO:0016020::membrane	GO:0005215::transporter activity;GO:0006810::transport;GO:0016020::membrane	.	GO:0003779::actin binding;GO:0005215::transporter activity;GO:0006810::transport;GO:0007010::cytoskeleton organization;GO:0016020::membrane
chr01	4.8422	11.776	9.02608	Os01g0666101	--	.	.	.	.
chr01	4.8422	11.776	9.02608	Os01g0839900	--	.	GO:0000902::cell morphogenesis;GO:0005975::carbohydrate metabolic process;GO:0016773::phosphotransferase activity, alcohol group as acceptor;GO:0016787::hydrolase activity	GO:0005515::protein binding	.
chr02	4.8422	11.776	9.02608	Os02g0103800	--	GO:0016491::oxidoreductase activity;GO:0055114::oxidation-reduction process	GO:0003677::DNA binding;GO:0003700::sequence-specific DNA binding transcription factor activity;GO:0004175::endopeptidase activity;GO:0005094::Rho GDP-dissociation inhibitor activity;GO:0005634::nucleus;GO:0005737::cytoplasm;GO:0006355::regulation of transcription, DNA-templated;GO:0006511::ubiquitin-dependent protein catabolic process;GO:0019773::proteasome core complex, alpha-subunit complex;GO…	GO:0003735::structural constituent of ribosome;GO:0005840::ribosome;GO:0006412::translation;GO:0019843::rRNA binding	GO:0016491::oxidoreductase activity;GO:0055114::oxidation-reduction process
chr02	4.8422	11.776	9.02608	Os02g0103850	--	GO:0016491::oxidoreductase activity;GO:0055114::oxidation-reduction process	GO:0003677::DNA binding;GO:0003700::sequence-specific DNA binding transcription factor activity;GO:0004175::endopeptidase activity;GO:0005094::Rho GDP-dissociation inhibitor activity;GO:0005634::nucleus;GO:0005737::cytoplasm;GO:0006355::regulation of transcription, DNA-templated;GO:0006511::ubiquitin-dependent protein catabolic process;GO:0019773::proteasome core complex, alpha-subunit complex;GO…	GO:0003735::structural constituent of ribosome;GO:0005840::ribosome;GO:0006412::translation;GO:0019843::rRNA binding	GO:0016491::oxidoreductase activity;GO:0055114::oxidation-reduction process
chr02	4.8422	11.776	9.02608	Os02g0115900	--	GO:0005975::carbohydrate metabolic process;GO:0016773::phosphotransferase activity, alcohol group as acceptor	GO:0000746::conjugation;GO:0019867::outer membrane;GO:0055085::transmembrane transport	GO:0004096::catalase activity;GO:0020037::heme binding;GO:0055114::oxidation-reduction process	GO:0000902::cell morphogenesis;GO:0004402::histone acetyltransferase activity;GO:0005975::carbohydrate metabolic process;GO:0016568::chromatin modification;GO:0016773::phosphotransferase activity, alcohol group as acceptor;GO:0016787::hydrolase activity
chr02	4.8422	11.776	9.02608	Os02g0115950	--	GO:0005975::carbohydrate metabolic process;GO:0016773::phosphotransferase activity, alcohol group as acceptor	GO:0000746::conjugation;GO:0019867::outer membrane;GO:0055085::transmembrane transport	GO:0004096::catalase activity;GO:0020037::heme binding;GO:0055114::oxidation-reduction process	GO:0005975::carbohydrate metabolic process;GO:0016773::phosphotransferase activity, alcohol group as acceptor
chr02	4.8422	11.776	9.02608	Os02g0791450	--	GO:0003824::catalytic activity;GO:0003854::3-beta-hydroxy-delta5-steroid dehydrogenase activity;GO:0006694::steroid biosynthetic process;GO:0008152::metabolic process;GO:0016491::oxidoreductase activity;GO:0016616::oxidoreductase activity, acting on the CH-OH group of donors, NAD or NADP as acceptor;GO:0050662::coenzyme binding;GO:0055114::oxidation-reduction process	GO:0004672::protein kinase activity;GO:0005524::ATP binding;GO:0006468::protein phosphorylation;GO:0006914::autophagy	GO:0004129::cytochrome-c oxidase activity;GO:0005739::mitochondrion;GO:0008270::zinc ion binding	GO:0003824::catalytic activity;GO:0003854::3-beta-hydroxy-delta5-steroid dehydrogenase activity;GO:0006694::steroid biosynthetic process;GO:0008152::metabolic process;GO:0016491::oxidoreductase activity;GO:0016616::oxidoreductase activity, acting on the CH-OH group of donors, NAD or NADP as acceptor;GO:0050662::coenzyme binding;GO:0055114::oxidation-reduction process
chr02	4.8422	11.776	9.02608	Os02g0791500	--	GO:0003824::catalytic activity;GO:0003854::3-beta-hydroxy-delta5-steroid dehydrogenase activity;GO:0006694::steroid biosynthetic process;GO:0008152::metabolic process;GO:0016491::oxidoreductase activity;GO:0016616::oxidoreductase activity, acting on the CH-OH group of donors, NAD or NADP as acceptor;GO:0050662::coenzyme binding;GO:0055114::oxidation-reduction process	GO:0004672::protein kinase activity;GO:0005524::ATP binding;GO:0006468::protein phosphorylation;GO:0006914::autophagy	GO:0004129::cytochrome-c oxidase activity;GO:0005739::mitochondrion;GO:0008270::zinc ion binding	GO:0003824::catalytic activity;GO:0003854::3-beta-hydroxy-delta5-steroid dehydrogenase activity;GO:0006694::steroid biosynthetic process;GO:0008152::metabolic process;GO:0016491::oxidoreductase activity;GO:0016616::oxidoreductase activity, acting on the CH-OH group of donors, NAD or NADP as acceptor;GO:0050662::coenzyme binding;GO:0055114::oxidation-reduction process
chr02	4.8422	11.776	9.02608	Os02g0817400	--	.	.	GO:0005198::structural molecule activity;GO:0005515::protein binding;GO:0006508::proteolysis;GO:0006886::intracellular protein transport;GO:0016192::vesicle-mediated transport;GO:0030117::membrane coat	GO:0003700::sequence-specific DNA binding transcription factor activity;GO:0006355::regulation of transcription, DNA-templated;GO:0042025::host cell nucleus
chr02	4.8422	11.776	9.02608	Os02g0817500	--	.	.	GO:0005198::structural molecule activity;GO:0005515::protein binding;GO:0006508::proteolysis;GO:0006886::intracellular protein transport;GO:0016192::vesicle-mediated transport;GO:0030117::membrane coat	.
chr03	4.8422	11.776	9.02608	Os03g0214100	--	GO:0003676::nucleic acid binding;GO:0003677::DNA binding;GO:0005634::nucleus;GO:0006260::DNA replication;GO:0016787::hydrolase activity	GO:0005515::protein binding	.	GO:0003676::nucleic acid binding;GO:0003677::DNA binding;GO:0005634::nucleus;GO:0006260::DNA replication;GO:0016787::hydrolase activity
chr04	4.8422	11.776	9.02608	Os04g0306400	--	GO:0004751::ribose-5-phosphate isomerase activity;GO:0009052::pentose-phosphate shunt, non-oxidative branch;GO:0030246::carbohydrate binding	GO:0005215::transporter activity;GO:0005249::voltage-gated potassium channel activity;GO:0006813::potassium ion transport;GO:0016020::membrane;GO:0016021::integral component of membrane;GO:0030955::potassium ion binding	.	GO:0004751::ribose-5-phosphate isomerase activity;GO:0009052::pentose-phosphate shunt, non-oxidative branch;GO:0030246::carbohydrate binding
chr04	4.8422	11.776	9.02608	Os04g0539500	--	.	.	GO:0005506::iron ion binding;GO:0016705::oxidoreductase activity, acting on paired donors, with incorporation or reduction of molecular oxygen;GO:0020037::heme binding;GO:0055114::oxidation-reduction process	GO:0003700::sequence-specific DNA binding transcription factor activity;GO:0006355::regulation of transcription, DNA-templated;GO:0008270::zinc ion binding;GO:0043565::sequence-specific DNA binding
chr04	4.8422	11.776	9.02608	Os04g0539601	--	.	.	GO:0005506::iron ion binding;GO:0016705::oxidoreductase activity, acting on paired donors, with incorporation or reduction of molecular oxygen;GO:0020037::heme binding;GO:0055114::oxidation-reduction process	.
chr07	4.8422	11.776	9.02608	Os07g0544800	--	GO:0005509::calcium ion binding;GO:0009523::photosystem II;GO:0009654::photosystem II oxygen evolving complex;GO:0015979::photosynthesis;GO:0019898::extrinsic component of membrane	GO:0016020::membrane;GO:0016021::integral component of membrane	GO:0005515::protein binding;GO:0009058::biosynthetic process;GO:0016844::strictosidine synthase activity	GO:0005509::calcium ion binding;GO:0009523::photosystem II;GO:0009654::photosystem II oxygen evolving complex;GO:0015979::photosynthesis;GO:0019898::extrinsic component of membrane
chr08	4.8422	11.776	9.02608	Os08g0486200	--	GO:0001104::RNA polymerase II transcription cofactor activity;GO:0003676::nucleic acid binding;GO:0003677::DNA binding;GO:0005664::nuclear origin of replication recognition complex;GO:0006260::DNA replication;GO:0006357::regulation of transcription from RNA polymerase II promoter;GO:0016592::mediator complex	GO:0003779::actin binding;GO:0007010::cytoskeleton organization;GO:0019079::viral genome replication;GO:0030337::DNA polymerase processivity factor activity	.	GO:0001104::RNA polymerase II transcription cofactor activity;GO:0003676::nucleic acid binding;GO:0003677::DNA binding;GO:0005664::nuclear origin of replication recognition complex;GO:0006260::DNA replication;GO:0006357::regulation of transcription from RNA polymerase II promoter;GO:0016592::mediator complex
chr09	4.8422	11.776	9.02608	Os09g0248300	--	.	GO:0005515::protein binding	.	GO:0003743::translation initiation factor activity;GO:0006413::translational initiation;GO:0008289::lipid binding;GO:0016021::integral component of membrane;GO:0051082::unfolded protein binding
chr10	4.8422	11.776	9.02608	Os10g0470801	--	GO:0003676::nucleic acid binding	.	GO:0016021::integral component of membrane;GO:0019013::viral nucleocapsid	GO:0003676::nucleic acid binding
chr10	4.8422	11.776	9.02608	Os10g0470900	--	GO:0003676::nucleic acid binding	.	GO:0016021::integral component of membrane;GO:0019013::viral nucleocapsid	GO:0003676::nucleic acid binding
chr10	4.8422	11.776	9.02608	Os10g0510400	--	GO:0008152::metabolic process;GO:0008168::methyltransferase activity	GO:0005506::iron ion binding;GO:0016705::oxidoreductase activity, acting on paired donors, with incorporation or reduction of molecular oxygen;GO:0020037::heme binding;GO:0055114::oxidation-reduction process	.	GO:0008152::metabolic process;GO:0008168::methyltransferase activity
chr10	4.8422	11.776	9.02608	Os10g0524600	--	GO:0004252::serine-type endopeptidase activity;GO:0006508::proteolysis	GO:0005506::iron ion binding;GO:0016705::oxidoreductase activity, acting on paired donors, with incorporation or reduction of molecular oxygen;GO:0020037::heme binding;GO:0055114::oxidation-reduction process	GO:0003824::catalytic activity;GO:0005515::protein binding	GO:0004252::serine-type endopeptidase activity;GO:0006508::proteolysis
chr12	4.8422	11.776	9.02608	Os12g0612700	--	.	GO:0003333::amino acid transmembrane transport;GO:0006810::transport;GO:0015171::amino acid transmembrane transporter activity;GO:0016020::membrane;GO:0020037::heme binding;GO:0055085::transmembrane transport	GO:0015031::protein transport;GO:0016020::membrane	GO:0003677::DNA binding;GO:0003700::sequence-specific DNA binding transcription factor activity;GO:0004665::prephenate dehydrogenase (NADP+) activity;GO:0006355::regulation of transcription, DNA-templated;GO:0006571::tyrosine biosynthetic process;GO:0008289::lipid binding;GO:0008977::prephenate dehydrogenase activity;GO:0043565::sequence-specific DNA binding;GO:0055114::oxidation-reduction process
chr12	4.8422	11.776	9.02608	Os12g0612850	--	.	GO:0003333::amino acid transmembrane transport;GO:0006810::transport;GO:0015171::amino acid transmembrane transporter activity;GO:0016020::membrane;GO:0020037::heme binding;GO:0055085::transmembrane transport	GO:0015031::protein transport;GO:0016020::membrane	.
chr03	4.83676	13.797	10.986	Os03g0213300	--	GO:0016972::thiol oxidase activity;GO:0055114::oxidation-reduction process	GO:0016972::thiol oxidase activity;GO:0055114::oxidation-reduction process	GO:0007155::cell adhesion;GO:0009289::pilus;GO:0015031::protein transport;GO:0016020::membrane	GO:0016972::thiol oxidase activity;GO:0055114::oxidation-reduction process
chr03	4.72159	22.1371	19.1196	Os03g0755700	--	GO:0003735::structural constituent of ribosome;GO:0005840::ribosome;GO:0006412::translation	GO:0003735::structural constituent of ribosome;GO:0005840::ribosome;GO:0006412::translation	.	GO:0003735::structural constituent of ribosome;GO:0005840::ribosome;GO:0006412::translation
chr05	4.70325	16.7341	13.8414	Os05g0539750		.	.	GO:0004565::beta-galactosidase activity;GO:0005975::carbohydrate metabolic process;GO:0009341::beta-galactosidase complex	.
chr04	4.70072	12.7505	9.9694	Os04g0683700	--	GO:0000275::mitochondrial proton-transporting ATP synthase complex, catalytic core F(1);GO:0003824::catalytic activity;GO:0005524::ATP binding;GO:0006754::ATP biosynthetic process;GO:0008152::metabolic process;GO:0016887::ATPase activity	GO:0005515::protein binding	GO:0003677::DNA binding;GO:0003779::actin binding;GO:0007010::cytoskeleton organization	GO:0000275::mitochondrial proton-transporting ATP synthase complex, catalytic core F(1);GO:0003824::catalytic activity;GO:0005524::ATP binding;GO:0006754::ATP biosynthetic process;GO:0008152::metabolic process;GO:0016887::ATPase activity
chr01	4.65596	10.9983	8.27772	Os01g0223600	--	.	GO:0003779::actin binding;GO:0004672::protein kinase activity;GO:0005524::ATP binding;GO:0006468::protein phosphorylation;GO:0007010::cytoskeleton organization;GO:0048544::recognition of pollen	.	GO:0004672::protein kinase activity;GO:0005215::transporter activity;GO:0005515::protein binding;GO:0005524::ATP binding;GO:0006468::protein phosphorylation;GO:0006810::transport;GO:0016020::membrane
chr01	4.65596	10.9983	8.27772	Os01g0663800	--	.	GO:0005515::protein binding;GO:0006508::proteolysis;GO:0008236::serine-type peptidase activity	GO:0004190::aspartic-type endopeptidase activity;GO:0005509::calcium ion binding;GO:0006508::proteolysis;GO:0006629::lipid metabolic process;GO:0009523::photosystem II;GO:0009654::photosystem II oxygen evolving complex;GO:0015979::photosynthesis;GO:0019898::extrinsic component of membrane	.
chr01	4.65596	10.9983	8.27772	Os01g0721900	--	.	.	GO:0003723::RNA binding	.
chr01	4.65596	10.9983	8.27772	Os01g0827500	--	GO:0000145::exocyst;GO:0006887::exocytosis	GO:0000145::exocyst;GO:0006281::DNA repair;GO:0006310::DNA recombination;GO:0006887::exocytosis	GO:0005886::plasma membrane;GO:0008750::NAD(P)+ transhydrogenase (AB-specific) activity;GO:0016021::integral component of membrane;GO:0050661::NADP binding;GO:0055114::oxidation-reduction process	GO:0000145::exocyst;GO:0006887::exocytosis
chr01	4.65596	10.9983	8.27772	Os01g0874700	--	.	GO:0006520::cellular amino acid metabolic process;GO:0016740::transferase activity;GO:0016829::lyase activity	GO:0002949::tRNA threonylcarbamoyladenosine modification;GO:0003677::DNA binding;GO:0004797::thymidine kinase activity;GO:0005524::ATP binding;GO:0005634::nucleus;GO:0006230::TMP biosynthetic process;GO:0034061::DNA polymerase activity	.
chr02	4.65596	10.9983	8.27772	Os02g0104500	--	GO:0003677::DNA binding;GO:0005634::nucleus	GO:0005524::ATP binding;GO:0006576::cellular biogenic amine metabolic process	GO:0005515::protein binding	GO:0003677::DNA binding;GO:0005634::nucleus
chr05	4.65596	10.9983	8.27772	Os05g0155050	--	.	.	GO:0003824::catalytic activity;GO:0003857::3-hydroxyacyl-CoA dehydrogenase activity;GO:0004616::phosphogluconate dehydrogenase (decarboxylating) activity;GO:0006631::fatty acid metabolic process;GO:0008152::metabolic process;GO:0016491::oxidoreductase activity;GO:0016836::hydro-lyase activity;GO:0055114::oxidation-reduction process	.
chr05	4.65596	10.9983	8.27772	Os05g0155100	--	.	.	GO:0003824::catalytic activity;GO:0003857::3-hydroxyacyl-CoA dehydrogenase activity;GO:0004616::phosphogluconate dehydrogenase (decarboxylating) activity;GO:0006631::fatty acid metabolic process;GO:0008152::metabolic process;GO:0016491::oxidoreductase activity;GO:0016836::hydro-lyase activity;GO:0055114::oxidation-reduction process	.
chr06	4.65596	10.9983	8.27772	Os06g0340600	--	GO:0016773::phosphotransferase activity, alcohol group as acceptor	.	GO:0005886::plasma membrane;GO:0008270::zinc ion binding;GO:0016021::integral component of membrane	GO:0005515::protein binding;GO:0016773::phosphotransferase activity, alcohol group as acceptor
chr07	4.65596	10.9983	8.27772	Os07g0139600		.	.	.	.
chr07	4.65596	10.9983	8.27772	Os07g0658400	--	GO:0006537::glutamate biosynthetic process;GO:0006807::nitrogen compound metabolic process;GO:0008152::metabolic process;GO:0015930::glutamate synthase activity;GO:0016491::oxidoreductase activity;GO:0016638::oxidoreductase activity, acting on the CH-NH2 group of donors;GO:0055114::oxidation-reduction process	GO:0004652::polynucleotide adenylyltransferase activity;GO:0043631::RNA polyadenylation	GO:0003735::structural constituent of ribosome;GO:0005840::ribosome;GO:0006412::translation	GO:0006537::glutamate biosynthetic process;GO:0006807::nitrogen compound metabolic process;GO:0008152::metabolic process;GO:0015930::glutamate synthase activity;GO:0016491::oxidoreductase activity;GO:0016638::oxidoreductase activity, acting on the CH-NH2 group of donors;GO:0055114::oxidation-reduction process
chr07	4.65596	10.9983	8.27772	Os07g0674400	--	.	.	GO:0016032::viral process;GO:0019031::viral envelope	.
chr08	4.65596	10.9983	8.27772	Os08g0407600	--	GO:0007218::neuropeptide signaling pathway	GO:0005515::protein binding;GO:0048040::UDP-glucuronate decarboxylase activity	GO:0005515::protein binding;GO:0005737::cytoplasm;GO:0019079::viral genome replication;GO:0043066::negative regulation of apoptotic process;GO:0043154::negative regulation of cysteine-type endopeptidase activity involved in apoptotic process;GO:0071986::Ragulator complex	GO:0007218::neuropeptide signaling pathway
chr10	4.65596	10.9983	8.27772	Os10g0115600	--	GO:0003676::nucleic acid binding;GO:0006955::immune response;GO:0051249::regulation of lymphocyte activation	GO:0005509::calcium ion binding	GO:0042981::regulation of apoptotic process	GO:0003676::nucleic acid binding
chr10	4.65596	10.9983	8.27772	Os10g0377400	--	GO:0003677::DNA binding;GO:0005524::ATP binding;GO:0005525::GTP binding;GO:0006260::DNA replication;GO:0007264::small GTPase mediated signal transduction;GO:0015093::ferrous iron transmembrane transporter activity;GO:0015684::ferrous iron transport;GO:0016021::integral component of membrane	.	.	GO:0003924::GTPase activity;GO:0005525::GTP binding;GO:0007264::small GTPase mediated signal transduction
chr10	4.65596	10.9983	8.27772	Os10g0377450	--	GO:0003677::DNA binding;GO:0005524::ATP binding;GO:0005525::GTP binding;GO:0006260::DNA replication;GO:0007264::small GTPase mediated signal transduction;GO:0015093::ferrous iron transmembrane transporter activity;GO:0015684::ferrous iron transport;GO:0016021::integral component of membrane	.	.	GO:0003677::DNA binding;GO:0005524::ATP binding;GO:0005525::GTP binding;GO:0006260::DNA replication;GO:0007264::small GTPase mediated signal transduction;GO:0015093::ferrous iron transmembrane transporter activity;GO:0015684::ferrous iron transport;GO:0016021::integral component of membrane
chr12	4.65596	10.9983	8.27772	Os12g0638700	--	GO:0000166::nucleotide binding;GO:0046872::metal ion binding	.	GO:0005215::transporter activity;GO:0006810::transport;GO:0016020::membrane	GO:0000166::nucleotide binding;GO:0046872::metal ion binding
chr06	4.65413	19.5167	16.5442	Os06g0255200	--	GO:0005524::ATP binding;GO:0005634::nucleus;GO:0006355::regulation of transcription, DNA-templated;GO:0019867::outer membrane	.	GO:0016491::oxidoreductase activity;GO:0055114::oxidation-reduction process	GO:0005524::ATP binding;GO:0005634::nucleus;GO:0006355::regulation of transcription, DNA-templated
chr03	4.62749	15.8095	12.9412	Os03g0733400	--	GO:0046983::protein dimerization activity	.	.	GO:0003677::DNA binding;GO:0046983::protein dimerization activity
chr03	4.62749	15.8095	12.9412	Os03g0733500	--	GO:0046983::protein dimerization activity	.	.	GO:0046983::protein dimerization activity
chr06	4.59858	18.3061	15.3702	Os06g0708500	--	GO:0000413::protein peptidyl-prolyl isomerization;GO:0003755::peptidyl-prolyl cis-trans isomerase activity;GO:0006457::protein folding	.	GO:0006508::proteolysis;GO:0008152::metabolic process;GO:0008236::serine-type peptidase activity;GO:0016787::hydrolase activity	GO:0000413::protein peptidyl-prolyl isomerization;GO:0003755::peptidyl-prolyl cis-trans isomerase activity;GO:0006457::protein folding
chr09	4.54403	12.0013	9.24855	Os09g0547300	--	.	GO:0016301::kinase activity	GO:0016757::transferase activity, transferring glycosyl groups	.
chr07	4.544	20.971	17.9737	Os07g0682400	--	GO:0003676::nucleic acid binding;GO:0003677::DNA binding;GO:0003723::RNA binding;GO:0005634::nucleus;GO:0046872::metal ion binding	.	.	GO:0003676::nucleic acid binding;GO:0003677::DNA binding;GO:0003723::RNA binding;GO:0005634::nucleus;GO:0046872::metal ion binding
chr07	4.544	20.971	17.9737	Os07g0682500	--	GO:0003676::nucleic acid binding;GO:0003677::DNA binding;GO:0003723::RNA binding;GO:0005634::nucleus;GO:0046872::metal ion binding	.	.	GO:0003723::RNA binding
chr03	4.51546	10.9755	8.27307	Os03g0151850	--	GO:0002949::tRNA threonylcarbamoyladenosine modification;GO:0003678::DNA helicase activity;GO:0003723::RNA binding;GO:0003724::RNA helicase activity;GO:0005524::ATP binding;GO:0006281::DNA repair;GO:0006310::DNA recombination;GO:0006355::regulation of transcription, DNA-templated;GO:0008134::transcription factor binding;GO:0009378::four-way junction helicase activity;GO:0016887::ATPase activity;G…	GO:0003700::sequence-specific DNA binding transcription factor activity;GO:0005667::transcription factor complex;GO:0006355::regulation of transcription, DNA-templated	GO:0002949::tRNA threonylcarbamoyladenosine modification;GO:0003678::DNA helicase activity;GO:0003723::RNA binding;GO:0003724::RNA helicase activity;GO:0005524::ATP binding;GO:0006281::DNA repair;GO:0006310::DNA recombination;GO:0006355::regulation of transcription, DNA-templated;GO:0008134::transcription factor binding;GO:0009378::four-way junction helicase activity;GO:0016887::ATPase activity;G…	GO:0003676::nucleic acid binding;GO:0003677::DNA binding;GO:0003678::DNA helicase activity;GO:0005524::ATP binding;GO:0006281::DNA repair;GO:0006310::DNA recombination;GO:0009378::four-way junction helicase activity;GO:0016787::hydrolase activity;GO:0016887::ATPase activity
chr05	4.51546	10.9755	8.27307	Os05g0370600	--	GO:0005515::protein binding	GO:0005515::protein binding	GO:0005515::protein binding	GO:0005515::protein binding
chr05	4.51546	10.9755	8.27307	Os05g0370650	--	GO:0005515::protein binding	GO:0005515::protein binding	GO:0005515::protein binding	.
chr04	4.5045	10.6335	7.93608	Os04g0389901	--	GO:0033588::Elongator holoenzyme complex	GO:0033588::Elongator holoenzyme complex	GO:0000287::magnesium ion binding;GO:0003824::catalytic activity;GO:0030976::thiamine pyrophosphate binding	.
chr04	4.5045	10.6335	7.93608	Os04g0390000	--	GO:0033588::Elongator holoenzyme complex	GO:0033588::Elongator holoenzyme complex	GO:0000287::magnesium ion binding;GO:0003824::catalytic activity;GO:0030976::thiamine pyrophosphate binding	GO:0008152::metabolic process;GO:0016624::oxidoreductase activity, acting on the aldehyde or oxo group of donors, disulfide as acceptor;GO:0033588::Elongator holoenzyme complex
chr09	4.47117	11.8036	9.05313	Os09g0247700	--	.	GO:0016788::hydrolase activity, acting on ester bonds;GO:0051499::D-aminoacyl-tRNA deacylase activity	GO:0016788::hydrolase activity, acting on ester bonds	.
chr01	4.46972	10.2374	7.54555	Os01g0550300	--	.	GO:0003779::actin binding;GO:0007010::cytoskeleton organization	.	.
chr01	4.46972	10.2374	7.54555	Os01g0621300	--	.	.	.	GO:0010215::cellulose microfibril organization;GO:0016049::cell growth;GO:0031225::anchored component of membrane
chr02	4.46972	10.2374	7.54555	Os02g0229400	--	GO:0016021::integral component of membrane;GO:0022857::transmembrane transporter activity;GO:0055085::transmembrane transport	.	GO:0003735::structural constituent of ribosome;GO:0005622::intracellular;GO:0005840::ribosome;GO:0006412::translation	GO:0016021::integral component of membrane;GO:0022857::transmembrane transporter activity;GO:0055085::transmembrane transport
chr02	4.46972	10.2374	7.54555	Os02g0229501	--	GO:0016021::integral component of membrane;GO:0022857::transmembrane transporter activity;GO:0055085::transmembrane transport	.	GO:0003735::structural constituent of ribosome;GO:0005622::intracellular;GO:0005840::ribosome;GO:0006412::translation	.
chr03	4.46972	10.2374	7.54555	Os03g0273800	--	GO:0016791::phosphatase activity	GO:0003723::RNA binding;GO:0009405::pathogenesis;GO:0015099::nickel cation transmembrane transporter activity;GO:0016021::integral component of membrane;GO:0016788::hydrolase activity, acting on ester bonds;GO:0035444::nickel cation transmembrane transport;GO:0043022::ribosome binding;GO:0046872::metal ion binding	GO:0005507::copper ion binding;GO:0016491::oxidoreductase activity;GO:0055114::oxidation-reduction process	GO:0016791::phosphatase activity
chr03	4.46972	10.2374	7.54555	Os03g0281600	--	GO:0000166::nucleotide binding;GO:0046872::metal ion binding	GO:0000103::sulfate assimilation;GO:0003723::RNA binding;GO:0003724::RNA helicase activity;GO:0003924::GTPase activity;GO:0004020::adenylylsulfate kinase activity;GO:0005524::ATP binding;GO:0005525::GTP binding;GO:0008152::metabolic process;GO:0016020::membrane;GO:0016301::kinase activity;GO:0016887::ATPase activity	GO:0004672::protein kinase activity;GO:0005524::ATP binding;GO:0006468::protein phosphorylation	GO:0000166::nucleotide binding;GO:0046872::metal ion binding
chr04	4.46972	10.2374	7.54555	Os04g0418800	--	.	.	GO:0000276::mitochondrial proton-transporting ATP synthase complex, coupling factor F(o);GO:0003779::actin binding;GO:0007010::cytoskeleton organization;GO:0015078::hydrogen ion transmembrane transporter activity;GO:0015986::ATP synthesis coupled proton transport	.
chr04	4.46972	10.2374	7.54555	Os04g0450800	--	GO:0005215::transporter activity;GO:0006814::sodium ion transport;GO:0016020::membrane;GO:0055085::transmembrane transport	GO:0016567::protein ubiquitination	.	GO:0003677::DNA binding;GO:0006974::cellular response to DNA damage stimulus;GO:0051726::regulation of cell cycle
chr04	4.46972	10.2374	7.54555	Os04g0450825	--	GO:0005215::transporter activity;GO:0006814::sodium ion transport;GO:0016020::membrane;GO:0055085::transmembrane transport	GO:0016567::protein ubiquitination	.	GO:0005215::transporter activity;GO:0006814::sodium ion transport;GO:0016020::membrane;GO:0055085::transmembrane transport
chr04	4.46972	10.2374	7.54555	Os04g0465600	--	GO:0006952::defense response;GO:0009607::response to biotic stimulus	GO:0003968::RNA-directed RNA polymerase activity	GO:0008080::N-acetyltransferase activity;GO:0016747::transferase activity, transferring acyl groups other than amino-acyl groups	GO:0006952::defense response;GO:0009607::response to biotic stimulus
chr04	4.46972	10.2374	7.54555	Os04g0687150	--	.	GO:0016020::membrane;GO:0016021::integral component of membrane	GO:0000287::magnesium ion binding;GO:0004427::inorganic diphosphatase activity;GO:0005737::cytoplasm;GO:0006796::phosphate-containing compound metabolic process;GO:0007049::cell cycle	.
chr04	4.46972	10.2374	7.54555	Os04g0687200	--	.	GO:0016020::membrane;GO:0016021::integral component of membrane	GO:0000287::magnesium ion binding;GO:0004427::inorganic diphosphatase activity;GO:0005737::cytoplasm;GO:0006796::phosphate-containing compound metabolic process;GO:0007049::cell cycle	.
chr05	4.46972	10.2374	7.54555	Os05g0119850	--	GO:0003735::structural constituent of ribosome;GO:0005506::iron ion binding;GO:0005622::intracellular;GO:0005840::ribosome;GO:0006412::translation	GO:0006270::DNA replication initiation;GO:0016020::membrane	GO:0003735::structural constituent of ribosome;GO:0005506::iron ion binding;GO:0005622::intracellular;GO:0005840::ribosome;GO:0006412::translation	.
chr07	4.46972	10.2374	7.54555	Os07g0497100	--	GO:0003676::nucleic acid binding;GO:0003677::DNA binding;GO:0005506::iron ion binding;GO:0005515::protein binding;GO:0005524::ATP binding;GO:0005737::cytoplasm;GO:0006826::iron ion transport;GO:0008849::enterochelin esterase activity;GO:0016787::hydrolase activity;GO:0042393::histone binding	GO:0003779::actin binding;GO:0005737::cytoplasm;GO:0007010::cytoskeleton organization	GO:0009523::photosystem II;GO:0015979::photosynthesis;GO:0016020::membrane	GO:0003676::nucleic acid binding;GO:0003677::DNA binding;GO:0005506::iron ion binding;GO:0005515::protein binding;GO:0005524::ATP binding;GO:0005737::cytoplasm;GO:0006826::iron ion transport;GO:0008849::enterochelin esterase activity;GO:0016787::hydrolase activity;GO:0042393::histone binding
chr07	4.46972	10.2374	7.54555	Os07g0615200	--	GO:0005515::protein binding	GO:0003676::nucleic acid binding;GO:0003779::actin binding;GO:0007010::cytoskeleton organization	.	GO:0005515::protein binding
chr08	4.46972	10.2374	7.54555	Os08g0374800	--	GO:0003824::catalytic activity;GO:0003854::3-beta-hydroxy-delta5-steroid dehydrogenase activity;GO:0006694::steroid biosynthetic process;GO:0008152::metabolic process;GO:0016491::oxidoreductase activity;GO:0016616::oxidoreductase activity, acting on the CH-OH group of donors, NAD or NADP as acceptor;GO:0050662::coenzyme binding;GO:0055114::oxidation-reduction process	.	.	GO:0003824::catalytic activity;GO:0003854::3-beta-hydroxy-delta5-steroid dehydrogenase activity;GO:0006694::steroid biosynthetic process;GO:0008152::metabolic process;GO:0016491::oxidoreductase activity;GO:0016616::oxidoreductase activity, acting on the CH-OH group of donors, NAD or NADP as acceptor;GO:0050662::coenzyme binding;GO:0055114::oxidation-reduction process
[truncated: 139 more rows]
