# Supplementary material for: DGW1, encoding an hnRNP‐like RNA binding protein, positively regulates grain size and weight by interacting with GW6 mRNA
Source: Plant Biotechnol J. 2023 Oct 20;22(2):512–26. doi: 10.1111/pbi.14202 (PMC10826988; doi:10.1111/pbi.14202)
Supplement: Supplementary file 4 — Table S3 DGW1‐bound transcripts in PBR‐seq data with high enrichment levels (Peak Fold Enrichment >10). [file PBI-22-512-s004.xlsx]

## Sheet: Sheet1
Gene_ID	Annotation	PBR1_RPKM	PBR2_RPKM
Os03g0119900	Core histone H2A/H2B/H3/H4 domain containing protein, putative, expressed	22.8449	31.9467
Os02g0176300	Hypothetical protein	21.0068	32.387
Os09g0553100	Core histone H2A/H2B/H3/H4 domain containing protein, putative, expressed	20.301	29.1131
Os06g0230801	Hypothetical gene	23.2236	25.7289
Os08g0129800	expressed protein	23.7472	24.4533
Os01g0899387	retrotransposon protein, putative, Ty3-gypsy subclass, expressed	29.2005	18.9532
Os01g0756900	expressed protein	17.8558	27.6655
Os01g0153300	Core histone H2A/H2B/H3/H4 domain containing protein, putative, expressed	22.2544	22.987
Os03g0279200	Core histone H2A/H2B/H3/H4 domain containing protein, putative, expressed	20.6998	23.5099
Os05g0438700	histone H3, putative, expressed	18.6628	25.3814
Os08g0490900	Core histone H2A/H2B/H3/H4 domain containing protein, putative, expressed	22.0358	21.1871
Os05g0111300	OsMT2b, metallothionein gene	23.3408	19.6461
Os01g0822900	Photoperiod-sensitive dwarf 1	17.0494	25.5816
Os09g0485900	ribosomal protein L6, putative, expressed	19.5867	21.9253
Os02g0121300	OsCYP2/LRT2, peptidyl-prolyl cis/trans isomerase	19.5172	21.4339
Os10g0539500	Core histone H2A/H2B/H3/H4 domain containing protein, putative, expressed	15.4925	25.3988
Os06g0682633	Hypothetical conserved gene. (Os06t0682633-01)	18.3925	21.9886
Os04g0413600	Similar to 40S ribosomal protein S14 (Clone MCH2)	27.3181	13.0367
Os01g0251400	MFS18 protein precursor, putative, expressed	19.8799	20.1143
Os06g0172600	expressed protein	11.5538	28.1937
Os04g0583600	Core histone H2A/H2B/H3/H4 domain containing protein, putative, expressed	18.1184	21.0449
Os01g0835900	Core histone H2A/H2B/H3/H4 domain containing protein, putative, expressed	18.3669	20.7248
Os05g0574300	Core histone H2A/H2B/H3/H4 domain containing protein, putative, expressed	20.9714	17.9943
Os08g0532300	nuclear transport factor, putative, expressed	15.2299	22.8541
Os06g0101600	OsCPL1, chloroplastic-like protein	10.766	27.3048
Os03g0417800	nitrilase-associated protein, putative, expressed	15.4925	22.4163
Os07g0595750	Similar to predicted protein	18.1184	19.3688
Os08g0200300	photosystem II 10 kDa polypeptide, chloroplast precursor, putative, expressed	14.4422	22.9167
Os01g0153100	OsFBO1 - F-box and other domain containing protein, expressed	22.1312	15.1731
Os06g0266800	OsGSR1/ GW6, GA-stimulated transcript gene	12.0789	25.0683
Os02g0534800	ribosomal protein, putative, expressed	22.499	13.7426
Os03g0103300	qLTG3-1, major QTL controlling low-temperature germinability in rice	15.4286	20.1396
Os03g0756000	ribosomal protein L13, putative, expressed	15.0651	20.3802
Os10g0466700	ribosomal protein, putative, expressed	11.2912	23.466
Os12g0632000	Osgr-rbp4, glycine rich-RNA binding protein	17.3364	17.1273
Os11g0660500	OsTCTP, translationally controlled tumor protein	13.4873	20.7554
Os05g0528701	Non-protein coding transcript	10.2408	23.964
Os03g0781501	Non-protein coding transcript	13.1293	20.9274
Os12g0274700	OsRBCS2, small subunit of Rubisco	16.7497	17.1504
Os03g0576700	ribosomal protein L13, putative, expressed	17.0678	16.1821
Os03g0139100	ribosomal protein, putative, expressed	19.4631	13.7255
Os12g0554300	Non-protein coding transcript	12.6055	20.036
Os01g0200700	OsMTI-3a, type 3 metallolthionein isoform	13.917	18.2513
Os05g0412800	glutathione S-transferase, putative, expressed	15.4735	16.319
Os06g0612800	OsiSAP8, O. sativa subspecies indica stress-associated protein gene	13.6348	18.1493
Os03g0285700	OsAPX1/OsAPXa, ascorbate peroxidase gene	14.8504	16.2234
Os03g0234200	Ubq, ubiquitin fusion protein	19.4091	11.658
Os08g0560900	photosystem I reaction center subunit II, chloroplast precursor, putative, expressed	14.1796	16.8718
Os08g0366100	endothelial differentiation-related factor 1, putative, expressed	14.9674	15.9825
Os05g0491100	OsCam2, calmodulin	13.1293	17.6808
Os12g0150100	ribosomal protein L24, putative, expressed	13.3918	17.1339
Os08g0129300	MBTB19 - Bric-a-Brac, Tramtrack, Broad Complex BTB domain with Meprin and TRAF Homology MATH domain, expressed	13.8153	16.5312
Os08g0129200	OsCSP2, cold shock domain protein	13.8153	16.5312
Os02g0284600	60S ribosomal protein L27-3, putative, expressed	11.5538	18.7386
Os03g0177400	elongation factor Tu, putative, expressed	14.7281	15.5166
Os02g0684500	Core histone H2A/H2B/H3/H4 domain containing protein, putative, expressed	12.4603	17.6491
Os04g0559700	OsPIP1; 2, aquaporin; plasma membrane intrinsic protein	15.095	14.9508
Os04g0501000	60S ribosomal protein L23A, putative, expressed	15.4925	14.1541
Os01g0675100	peroxiredoxin, putative, expressed	13.3918	16.0912
Os10g0411800	40S ribosomal protein S17, putative, expressed	13.917	15.4578
Os05g0466600	Core histone H2A/H2B/H3/H4 domain containing protein, putative, expressed	13.917	15.4578
Os04g0667800	OsUBC16, ubiquitin-conjugating enzyme E2	13.1608	16.0296
Os05g0461400	Core histone H2A/H2B/H3/H4 domain containing protein, putative, expressed	14.5672	14.4345
Os04g0349500	ribosomal protein, putative, expressed	13.5468	15.3863
Os01g0328400	40S ribosomal protein S27a, putative, expressed	14.3837	14.2474
Os01g0974200	metallothionein, putative, expressed	13.0551	15.5581
Os01g0600900	chlorophyll A-B binding protein, putative, expressed	13.6628	14.8265
Os03g0670700	RNA recognition motif containing protein, expressed	13.7291	14.6811
Os04g0253000	histone H1, putative, expressed	12.6123	15.3293
Os01g0191100	60S acidic ribosomal protein, putative, expressed	12.6041	15.2502
Os07g0590700	retrotransposon protein, putative, Ty3-gypsy subclass, expressed	12.8667	14.8991
Os12g0291100	OsRBCS3, small subunit of Rubisco	13.2787	14.4184
Os01g0140500	ribosomal protein L24, putative, expressed	12.6041	14.8991
Os03g0177500	elongation factor Tu, putative, expressed	14.1041	13.1708
Os09g0484200	induced stolen tip protein TUB8, putative, expressed	13.2608	13.9848
Os11g0150400	stress responsive A/B Barrel domain containing protein, expressed	12.5518	14.6036
Os10g0465800	60S ribosomal protein L21-2, putative, expressed	13.6243	13.2018
Os11g0127900	ribosomal protein, putative, expressed	11.1011	15.6576
Os05g0149800	serine/threonine-protein phosphatase 2A regulatory subunit B subunitgamma, putative, expressed	12.8667	13.5954
Os05g0149701	Conserved hypothetical protein	12.8667	13.5954
Os08g0234050	Conserved hypothetical protein	11.2912	15.0491
Os08g0234000	60S ribosomal protein L7, putative, expressed	11.2912	15.0491
Os08g0104600	OsFd1, leaf-type ferredoxin 1	10.5034	15.8302
Os12g0124200	ribosomal protein, putative, expressed	11.8162	14.3358
Os03g0592500	chlorophyll A-B binding protein, putative, expressed	10.1159	15.8796
Os05g0350600	ranBP1 domain containing protein, expressed	14.4422	11.5468
Os03g0733600	OsGIF1, Growth Regulating Factor-Interacting Factor	14.4422	11.5468
Os08g0524400	AIR12, putative, expressed	13.1293	12.8504
Os04g0631200	glycosyl hydrolases family 16 protein, protein, expressed	12.2004	13.6683
Os06g0342200	OseIF1A-2, eukaryotic translation initiation factor 1A	11.2912	14.5266
Os12g0189400	photosystem I reaction center subunit N, chloroplast precursor, putative, expressed	10.2907	15.4818
Os07g0448800	OsPIP2; 1, aquaporin protein	14.4985	11.248
Os03g0408300	60S ribosomal protein, putative, expressed	12.6041	13.0985
Os03g0390600	histone H3, putative, expressed	11.6419	13.9787
Os09g0346500	OsCAB1R, rice chlorophyll a/b binding protein gene	11.7302	13.7481
Os07g0184800	OsATH1, AT-hook Protein; AT-hook-containing DNA-binding protein	14.4088	10.9478
Os02g0105900	40S ribosomal protein S4, putative, expressed	10.6575	14.6943
Os07g0148900	photosystem I reaction center subunit, chloroplast precursor, putative, expressed	11.9403	13.3929
Os08g0155000	Brix domain containing protein, putative, expressed	13.406	11.8548
Os01g0866200	histone H3, putative, expressed	11.2166	13.9019
Os05g0437800	expressed protein	12.7469	12.2993
Os05g0152366	Non-protein coding transcript	12.0146	13.0187
Os05g0152201	expressed protein	12.0146	13.0187
Os02g0666200	OsPIP1;1/OsPIP1a/ RWC1, quaporin	13.0638	11.9638
Os05g0227600	RePRP1.2, REPETITIVE PROLINE-RICH PROTEIN	14.3048	10.7116
Os11g0482000	40S ribosomal protein S5, putative, expressed	13.8652	11.0701
Os03g0598800	60S ribosomal protein L15, putative, expressed	12.0789	12.6642
Os02g0651500	expressed protein	11.3603	13.3011
Os01g0710000	WD domain, G-beta repeat domain containing protein, expressed	13.3677	11.2708
Os10g0371000	POEI24 - Pollen Ole e I allergen and extensin family protein precursor, expressed	11.733	12.8667
Os05g0169100	ribosomal protein, putative, expressed	12.3921	12.1187
Os02g0757100	OsPHI-1, Phase I	10.5034	14.0041
Os12g0207500	ATP synthase subunit beta, putative, expressed	10.2408	14.1541
Os04g0297800	expressed protein	11.9228	12.4161
Os05g0160200	40S ribosomal protein S27a, putative, expressed	11.5538	12.6642
Os06g0335500	OsIAA21 - Auxin-responsive Aux/IAA gene family member, expressed	10.4259	13.7816
Os03g0710800	GF14f/14-3-3, G-box factor 14-3-3 homologs	13.8844	10.252
Os07g0694700	OsAPX2/APXb, ascorbate peroxidase gene	11.868	12.2578
Os03g0327600	stress responsive protein, putative, expressed	11.4107	12.5762
Os03g0599800	OsUAM1, UDP-arabinopyranose mutase 1	11.5332	12.3173
Os08g0430500	GF14c/14-3-3, G-box factor 14-3-3 homologs	10.5243	13.2843
Os06g0697000	glycosyl hydrolases family 16, putative, expressed	10.2408	13.5272
Os02g0717800	60S ribosomal protein L31, putative, expressed	10.8802	12.845
Os01g0131600	AP2 domain containing protein, expressed	12.9727	10.6816
Os03g0577000	40S ribosomal protein S3-1, putative, expressed	10.5685	13.0814
Os06g0194000	OsERF71, drought-responsive AP2/ERF transcription factor	10.5156	13.0788
Os04g0611300	expressed protein	13.2883	10.0569
Os02g0606600	expressed protein	12.3415	10.8018
Os08g0130500	P0, acidic ribosomal phosphoprotein P0 cDNA	10.9302	12.2014
Os12g0530000	Core histone H2A/H2B/H3/H4 domain containing protein, putative, expressed	10.2408	12.692
Os12g0567700	60S ribosomal protein L8, putative, expressed	10.3191	12.5867
Os03g0279000	Core histone H2A/H2B/H3/H4 domain containing protein, putative, expressed	12.3415	10.2142
Os03g0683800	GDSL-like lipase/acylhydrolase, putative, expressed	11.3113	10.8596
Os03g0146200	Conserved hypothetical protein	10.3654	11.6697
Os03g0146100	OsTIP1;1/ rTip1/OsAQP, aquaporin protein; tonoplast intrinsic protein	10.3654	11.6697
Os06g0160100	histone H3, putative, expressed	10.2408	11.733
Os02g0782700	OsEREBP1, EREBP transcription factor	10.0477	11.3877
Os04g0496300	expressed protein	10.2408	10.8018
Os03g0799000	retrotransposon protein, putative, Ty3-gypsy subclass, expressed	10.1589	10.572
