# Supplementary material for: DGW1, encoding an hnRNP‐like RNA binding protein, positively regulates grain size and weight by interacting with GW6 mRNA
Source: Plant Biotechnol J. 2023 Oct 20;22(2):512–26. doi: 10.1111/pbi.14202 (PMC10826988; doi:10.1111/pbi.14202)
Supplement: Supplementary file 5 — Table S4 A list of primers used in this study. [file PBI-22-512-s003.xlsx]

## Sheet: Sheet1
Primer name	Primer sequence (5’ to 3’)
Primers used for co-segregation analysis
Seq-DGW1-F	TAGGCTTGCCAGTGGTCTTG
Seq-DGW1-R	CTACGGCTTCGTCCTCTTCC
RT-qPCR Primers and RT-PCR primers
qActin-F	TGTATGCCAGTGGTCGTACCA
qActin-R	CCAGCAAGGTCGAGACGAA
qDGW1-F	CCTGACAACATGCAACGCAA
qDGW1-R	ACTTGTAGACGAACAGCGCA
qGW6-F	GCCTGACGTTCTGCAACAAG
qGW6-R	GCCTTCCTTGGTCTTCCAGT
qGW6-PBR-F	TGCATCTTAGGGGCACTTGG
qGW6-PBR-R	GCCTGACGTTCTGCAACAAG
G1-F	GTACAAGAAGGCGTGCCTGA
G1-R	TCCAGTTGTTGTAGCAGGGG
G2-F	CTCTGCTCACCCAGCATTGA
G2-R	GTGCACGCAACAAGATCACA
G3-F	CAAACACCACCGCACCCA
G3-R	AGGTTGAAGGAGAGGTTAGAGAGA
Primers used in this study for vector constructions
PHB-54440FL-F	GGGCAAATTAGTGGAGCAAC
PHB-54440FL-R	CTGAGACACGAGCGGAAGTA
2300-DGW1OE-F	ggtacccggggatcctctagaATGGCTCCGAAGAAGCGAA
2300-DGW1OE-R	cttatagtcgtcgactctagaAAATCCACCCTGAAAACCAGC
BGK03-DGW1-F	CACCGCTTCTGCTGGGTTTCAGGTTGG
BGK03-DGW1-R	AAACCCAAATGCAGCGGGTGTTCAAG
DGW1-GUS-F	tacaggacgtaacatggatccTGTGTATGACATCGCCGGAT
DGW1-GUS-R	acgacggccagtgccaagcttGGGTGAGCGAGCTAGGGTTTTAG
DGW1-YFP-F	accagtctctctctcaagcttATGGCTCCGAAGAAGCGAA
DGW1-YFP-R	gctcaccatactagtggatccAAATCCACCCTGAAAACCAGC
GW6-YFP-F	accagtctctctctcaagcttATGGCGTCCTCCACCAAGA
GW6-YFP-R	gctcaccatactagtggatccGGGGCACTTGGGGCCGCC
DGW1-mcherry-F	ggtacccggggatcctctagaATGGCTCCGAAGAAGCGAAAG
DGW1-mcherry-R	gctcaccatgtcgactctagaAAATCCACCCTGAAAACCAGC
UBP1a-YFP-F	accagtctctctctcaagcttATGCAGCATCAGCAGCGG
UBP1a-YFP-R	gctcaccatactagtggatccGTAGAAGACGGCGTTGGCA
UBP1b-YFP-F	accagtctctctctcaagcttATGAACGGCGCCGGCGGG
UBP1b-YFP-R	gctcaccatactagtggatccGTTGTAGTACATAAGCTGTTGCGC
4T-1-DGW1-F	gatctggttccgcgtggatccATGGCTCCGAAGAAGCGAAAG
4T-1-DGW1-R	ctcgagtcgacccgggaattcTCAAAATCCACCCTGAAAACC
4T-1-DGW1nRRM-1F	gatctggttccgcgtggatccATGGCTCCGAAGAAGCGAA
4T-1-DGW1nRRM-1R	gaggcagcgagCCTGCTCGCGGGGTCGGC
4T-1-DGW1nRRM-2F	gcgagcaggCTCGCTGCCTCGGGTCCT
4T-1-DGW1nRRM-2R	ctatagccttGCGTTGCATGTTGTCAGGTTG
4T-1-DGW1nRRM-3F	catgcaacgcAAGGCTATAGATGGCAGGACCA
4T-1-DGW1nRRM-3R	ctcgagtcgacccgggaattcTCAAAATCCACCCTGAAAACCA
28a-OsUBP1a-F	atgggtcgcggatccgaattcATGCAGCATCAGCAGCGG
28a-OsUBP1a-R	ctcgagtgcggccgcaagcttCTAGTAGAAGACGGCGTTGGCA
28a-OsUBP1b-F	atgggtcgcggatccgaattcATGAACGGCGCCGGCGGG
28a-OsUBP1b-R	ctcgagtgcggccgcaagcttCTAGTTGTAGTACATAAGCTGTTGCGC
BK-DGW1-F	atggccatggaggccgaattcATGGCTCCGAAGAAGCGAAAG
BK-DGW1-R	ccgctgcaggtcgacggatccTCAAAATCCACCCTGAAAACC
AD-OsUBP1a-F	gccatggaggccagtgaattcATGCAGCATCAGCAGCGG
AD-OsUBP1a-R	cagctcgagctcgatggatccCTAGTAGAAGACGGCGTTGGCA
AD-OsUBP1b-F	gccatggaggccagtgaattcATGAACGGCGCCGGCGGG
AD-OsUBP1a-R	cagctcgagctcgatggatccCTAGTTGTAGTACATAAGCTGTTGCGC
PXY104-DGW1-F	attacaggtacccggggatccATGGCTCCGAAGAAGCGAA
PXY104-DGW1-F	cacgctgccaccgccgtcgacAAATCCACCCTGAAAACCAGC
PXY106-OsUBP1a-F	atcgaggacgccggcggatccATGCAGCATCAGCAGCGG
PXY106-OsUBP1a-R	acgaaagctctgcaggtcgacCTAGTAGAAGACGGCGTTGGCA
PXY106-OsUBP1b-F	atcgaggacgccggcggatccATGAACGGCGCCGGCGGG
PXY106-OsUBP1b-R	acgaaagctctgcaggtcgacCTAGTTGTAGTACATAAGCTGTTGCGC
nluc-DGW1-F	gagaacacgggggacgagctcATGGCTCCGAAGAAGCGAA
nluc-DGW1-R	cgcgtacgagatctggtcgacAAATCCACCCTGAAAACCAGC
cluc-OsUBP1a-F	cgagaagctcgagtagtcgacATGCAGCATCAGCAGCGG
cluc-OsUBP1a-R	acgaaagctctgcaggtcgacCTAGTAGAAGACGGCGTTGGCA
cluc-OsUBP1b-F	cgagaagctcgagtagtcgacATGAACGGCGCCGGCGGG
cluc-OsUBP1b-R	acgaaagctctgcaggtcgacCTAGTTGTAGTACATAAGCTGTTGCGC
OsUBP1a-GFP-F	ggacagggtacccggggatccATGCAGCATCAGCAGCGG
OsUBP1a-GFP-R	caccatggtactagtgtcgacGTAGAAGACGGCGTTGGCAC
OsUBP1b-GFP-F	ggacagggtacccggggatccATGAACGGCGCCGGCGGG
OsUBP1b-GFP-R	caccatggtactagtgtcgacGTTGTAGTACATAAGCTGTTGCGCT
RNA pull down
1-731-F	TAATACGACTCACTATAGGGAGATCCCTAACCCACCCAAACAC
1-731-R	TTTCAATGCTGGGTGAGCAGA
39-371-F	TAATACGACTCACTATAGGGAGAATGGCGTCCTCCACCAAG
39-371-R	TTAGGGGCACTTGGGGC
371-731-F	TAATACGACTCACTATAGGGAGAAAGTGCCCCTAAGATGC
371-731-R	TTTCAATGCTGGGTGAGCAGA
111-371-F	TAATACGACTCACTATAGGGAGACTCGCCCAAGTGCGCGG
111-371-R	TTAGGGGCACTTGGGGC
39-110-F	TAATACGACTCACTATAGGGAGAATGGCGTCCTCCACCAAG
39-110-R	CGATGGGAAGGCGATGG
1-110-F	TAATACGACTCACTATAGGGAGATAAGTCCCTAACCCACCCAA
1-110-R	CGATGGGAAGGCGATGG
RNA EMSA
GW6378-419	UGCCUUUUUUUCUUUCUUCUUUUUUUUUUGUUUUUUUACCGU
GW6287-316	GCCGCCCGGCACCUACGGCAACAAGGGCGC
